# Supplementary material for: Identification of a basement membrane-based risk scoring system for prognosis prediction and individualized therapy in clear cell renal cell carcinoma
Source: Front Genet. 2023 Feb 3;14:1038924. doi: 10.3389/fgene.2023.1038924 (PMC9935575; doi:10.3389/fgene.2023.1038924)
Supplement: Supplementary file 4 [file DataSheet1.ZIP]

Archive with 5 entries (5 files):
- E-MTAB-1980_exp.txt
- E-MTAB_1980_clinical info.txt
- Patients information.xlsx
- Raw data.xlsx
- TCGA_clinical info.txt
