# Supplementary material for: Identification of a basement membrane-based risk scoring system for prognosis prediction and individualized therapy in clear cell renal cell carcinoma
Source: Front Genet. 2023 Feb 3;14:1038924. doi: 10.3389/fgene.2023.1038924 (PMC9935575; doi:10.3389/fgene.2023.1038924)
Supplement: Supplementary file 4 [file DataSheet1.ZIP › E-MTAB-1980_exp.txt]

	ccRCC-1	ccRCC-2	ccRCC-3	ccRCC-4	ccRCC-5	ccRCC-6	ccRCC-7	ccRCC-8	ccRCC-9	ccRCC-10	ccRCC-11	ccRCC-12	ccRCC-13	ccRCC-14	ccRCC-15	ccRCC-16	ccRCC-17	ccRCC-18	ccRCC-19	ccRCC-20	ccRCC-21	ccRCC-22	ccRCC-23	ccRCC-24	ccRCC-25	ccRCC-26	ccRCC-27	ccRCC-28	ccRCC-29	ccRCC-30	ccRCC-31	ccRCC-32	ccRCC-34	ccRCC-35	ccRCC-36	ccRCC-37	ccRCC-38	ccRCC-39	ccRCC-40	ccRCC-41	ccRCC-42	ccRCC-43	ccRCC-44	ccRCC-45	ccRCC-46	ccRCC-48	ccRCC-49	ccRCC-50	ccRCC-51
ATP6V0D2	19.54022985	19.08249019	18.63491878	19.17800228	18.43219109	19.17318662	26.22249555	19.43919083	18.05474079	18.06813931	26.30036006	18.59540189	18.56311902	31.24804713	20.81850811	18.12657686	17.79814704	19.96791309	21.05756118	18.64621637	18.65632758	19.04227042	17.70531997	18.60798167	21.18310586	20.02375821	19.91082451	18.46472617	19.00246716	18.9509114	39.42001411	17.86959268	39.04762243	19.16344493	18.04320563	61.8350807	30.00377397	20.40354195	23.35442678	18.89489522	38.6432085	21.37632006	19.68774729	19.03320243	22.37714095	21.07125031	24.27924517	21.44864617	19.33210412
BRAF	16.61128968	17.27762905	17.71297732	15.17805836	16.50047439	15.24731512	15.31622531	16.17146204	15.90863994	17.1100883	14.79751334	15.79736182	16.00713843	15.93507476	15.2102955	14.90113628	15.75813076	14.29184013	15.91646811	16.07139269	16.99407384	16.87194422	15.09465558	15.3550591	16.07516389	14.00299115	14.0580912	15.47683455	14.94307866	14.37080753	15.08326716	15.83180209	15.41991048	15.85546513	17.11939304	17.58957453	14.83891953	16.35006374	15.79094171	15.12676268	14.75418893	18.31872653	15.28605464	16.74643969	16.90881819	15.60532166	17.42037757	16.10116796	15.6477802
HEBP1	80.42605104	84.51609165	79.13622579	77.53164374	79.76723045	76.84092466	76.60407003	76.86509472	77.12491326	72.84359937	81.70260442	80.94825777	79.10555179	80.47370133	77.7779776	80.46388239	75.02530509	77.19861869	78.26391034	77.78879078	82.09571016	78.17006873	79.12614347	79.81493301	76.92265598	82.06886806	79.63072334	76.4972818	78.16957637	76.57820583	78.73657863	78.47789014	81.43231037	78.41919285	78.50230278	80.46330694	83.04764448	82.42102959	81.67142201	81.54790733	82.00328734	72.32714054	83.42246839	75.64013318	80.18540654	79.37775796	78.67461704	86.68719962	76.84986033
RPAP3	28.57398996	28.52584672	29.34631142	28.38884949	27.92508719	29.24790158	27.59365728	28.114136	28.3790044	31.95931804	29.10012923	29.02459319	29.97291064	28.42483905	29.62257573	28.94321515	29.00635711	28.30113257	30.258505	30.45752618	31.63618165	29.76482877	28.0245528	29.74574181	28.56697131	33.1353321	29.56087645	29.60272837	29.37237346	31.46533743	29.77815294	30.32156746	29.75674244	29.31400797	28.99420697	28.03481904	28.83644619	29.29261208	27.38132932	36.83496986	29.1760292	28.96090665	30.23847164	29.83731861	30.22427942	28.82685611	28.63624378	29.33885231	29.98089085
C7orf34	104.9212212	104.4895488	104.4838285	94.34385899	88.41607171	86.18531857	100.2382416	99.08504621	147.6825006	120.8727722	107.1360612	85.32182461	108.6461434	107.8451314	83.84941288	86.99645125	83.42513935	89.66032749	110.3239553	109.253402	111.9460916	100.2728195	122.1262315	116.0715494	106.1182774	120.0903051	107.1097357	73.85813464	123.0232288	108.92346	124.0376808	104.8644994	99.91284406	109.8149144	137.4210714	64.34587135	85.87780075	96.88317771	86.04014247	98.92086176	89.52335239	110.8196631	91.33460683	101.136715	94.73374856	104.2424008	122.6010162	101.3863053	104.5314251
AGTRAP	78.13202475	85.59678321	85.02042993	79.70095849	90.24946577	85.5632572	86.77701984	82.74706339	75.16179502	78.38264022	85.06074906	84.61094636	85.9816707	88.06126892	81.78379952	83.08267904	86.1069892	83.62016061	80.72420727	90.69521916	77.66542734	83.23803106	83.89928927	81.19107587	88.58523832	90.80465797	85.88242761	81.29192857	89.18993296	84.62092931	84.52644715	83.42984251	86.54393354	85.83510917	81.43199014	81.35088377	81.57281465	87.33148769	85.38952358	87.45380312	84.00635412	80.50412128	81.80406582	88.3274955	94.7165739	85.91867127	81.01726345	85.48433595	89.9807794
TRIM56	22.32811723	20.250896	22.13565919	21.82243143	21.31738286	21.84286412	21.22649271	22.09081303	22.35437659	21.64627749	21.7684406	21.60062554	20.5939964	23.32787545	20.81508643	21.91886528	21.84962464	21.85592267	21.12277388	21.63431069	22.73074302	22.04905427	21.3458888	20.97298454	22.1403253	20.38867372	22.19869824	21.70187158	21.71957588	20.75725945	23.09609386	21.63170783	22.73768699	21.61510518	21.92816503	20.49977274	22.32466211	21.08312056	22.09930656	20.29551713	22.00202231	21.89562723	22.1196988	21.20971697	19.99296049	22.13313049	21.6312915	21.34928141	21.29121953
DIDO1	14.76883091	13.65545681	14.18907382	13.99313915	14.05749212	13.70825356	13.53344226	13.7748886	14.54181855	13.55211884	13.41808095	13.33766318	12.86455012	13.34752152	13.52961546	14.08844614	13.8810153	13.63910081	14.45310968	14.50861903	14.10416483	18.42661954	14.83388269	14.29560664	13.39777273	13.61306213	13.92622321	14.09490886	14.28434468	15.03710002	13.73372057	14.25344188	14.45109305	13.4872675	13.9451858	13.61192651	13.81000497	13.92181977	13.7673454	13.83917187	13.71457104	14.12532265	13.62828444	14.13826946	12.32046805	13.38774371	14.08030567	13.69914685	13.60416118
CMC2	19.14614303	20.44764982	19.41785683	18.4837171	18.45334883	18.35358678	18.71685596	17.3600523	17.00591779	18.60083226	18.17321914	18.1389077	19.28556702	18.85765635	18.52330915	18.46710953	19.30130768	18.5117642	19.13636737	19.04452646	19.35814265	18.60525013	16.86460423	18.92382531	18.57391637	18.70238273	17.91390811	18.23166909	19.09067666	19.66289059	19.05847313	18.34059982	18.53321174	18.48152858	18.64287376	19.3593943	18.40314082	18.89755015	17.0843384	19.91967829	18.69087355	18.80118901	18.70302116	18.80049417	18.01191824	18.3771995	18.89144422	17.18274001	19.08628235
HCFC2	29.18372774	27.45989363	27.83154844	26.61902669	25.08877045	26.87987124	25.02991128	29.0818782	26.13137141	24.95965237	26.43458224	25.85536402	26.31915168	27.8452292	24.46511136	27.11881122	26.40588115	25.77982225	26.10666449	26.2407727	27.1732287	26.69803598	23.94263177	26.11372272	25.97228501	26.52548775	26.92854367	27.57590004	25.26280296	28.01767468	25.63565635	27.29546736	27.85995938	27.80970841	25.58578376	26.33603379	26.84999335	26.76195832	25.98338852	25.81685308	26.4581942	28.66659713	28.35736116	26.80298109	25.9310854	26.22528022	26.15586162	28.01310419	25.31290808
LETM1	19.13108576	24.30605171	22.10384117	20.1373519	21.36115297	20.99132089	22.17847423	21.88271249	21.82435971	21.28073521	20.76250045	21.73416936	22.64711651	21.74106312	22.47708471	21.38725741	21.2020393	21.90188618	20.52325657	22.40336664	20.05955047	21.67950903	21.55252202	20.75413987	21.71213652	21.6122248	22.06781469	22.28904602	22.01379134	21.57684223	22.11148372	19.79640076	21.20240556	22.70179335	23.13297276	23.77567095	21.33367565	22.76198574	21.5642999	23.37975408	22.56435642	23.00892613	20.96767891	21.60287599	20.64747005	22.21058943	23.18110995	20.97205368	21.97431771
ZNF311	24.82759857	19.997607	55.73195095	18.63850906	20.32871883	19.35733771	17.79888564	18.71511749	17.48686136	25.16506136	21.30722837	24.3731307	17.6103856	26.96322977	20.7025865	19.25328864	26.40220143	32.92361061	26.24191685	23.97202636	29.80319702	23.8605132	17.16644769	17.99800104	17.90860884	27.23069739	23.25714933	18.0864275	28.46879543	30.05471594	19.57406093	17.2043365	22.60481362	18.37109793	17.86061882	19.2390357	28.38164599	20.10855112	29.2980937	35.80612494	18.71639141	20.87324885	18.71556512	19.27125843	18.44498745	27.02439458	23.14961806	22.05579509	28.85894615
UFC1	111.1601986	104.280131	111.4600495	107.9582326	108.9677497	113.7464926	111.2328449	108.8378832	104.076668	107.0757473	111.7083398	109.9956381	108.440238	106.9950804	116.6397203	110.0071828	110.5107291	110.5111465	115.644366	112.2830133	107.7181449	107.4231688	112.8211277	112.3583151	111.9885081	107.5607937	107.9153994	108.6759142	116.4708821	107.9666783	112.2750906	107.0910164	111.2697997	105.8955634	103.3766979	106.4631735	106.16774	108.980034	111.8411165	116.8210508	107.6058878	102.7864577	109.831909	105.4922465	113.7187238	109.5585198	105.3795045	106.0604426	116.2620675
IRF2BP2	44.06976639	36.82110719	43.42661974	41.77214756	43.32180094	42.06331962	40.92103763	43.53674498	42.49259705	36.09038654	41.63329687	41.30499981	38.83324164	37.64466337	42.91084877	45.81264811	41.19748882	41.78768467	41.48253887	45.58444342	43.60366555	40.28941908	41.42592884	42.53114481	42.73486576	40.09315563	42.01333341	44.14095078	41.88542895	40.67998911	38.92507559	43.32408388	41.33787668	43.89360423	39.61523421	39.83895782	38.62797447	40.27401057	43.26097251	43.18214469	41.93962626	43.57388395	43.13937706	39.67203653	43.46895029	43.68159345	39.30691135	43.27111315	45.98693722
SLFN12	40.43740899	32.45763117	41.99429899	39.94667885	33.69618451	32.80362037	35.26968375	35.26956518	38.17750245	43.28878705	40.50758689	37.12306924	41.19835605	32.47624463	41.82972877	36.94968299	41.2805664	36.59583603	44.21946724	33.6360362	40.04267338	34.6199277	35.75168727	40.99325861	34.41587568	36.03631675	40.84047602	40.56333848	37.91704982	43.72404557	39.68309262	35.10373881	33.82454146	35.07854357	30.24174862	27.44059345	32.72873322	32.89517134	35.40400371	39.41202709	40.29370596	41.01581744	40.50233514	33.14279593	33.65876503	38.11629951	33.5893635	32.8153642	39.06172632
GPR62	49.13391856	36.13690026	43.65739379	31.26557589	61.28041953	65.36037695	39.28466418	39.23801931	35.11875484	59.88254974	39.87395327	50.80317803	39.01273858	30.06807834	50.24747494	45.94939577	59.16752801	27.77920806	33.25274293	38.89645215	33.13798686	39.70209631	42.01593608	64.79231856	34.37021563	44.87889823	60.88135966	43.9891111	49.35561739	47.3209767	39.2941804	71.33695972	29.52260323	67.07315895	45.94658915	56.81956732	39.40256916	38.04653071	64.63777775	39.18505177	42.96444311	59.15277503	37.81018301	45.35972143	35.40494463	56.25683095	57.85386007	32.66167744	55.33133134
AHCTF1	17.39722025	15.50803734	17.63934722	17.32661509	16.05026594	17.19761631	16.33275864	17.33737612	18.15292099	17.43299861	15.3023273	16.50132853	15.9231416	16.37454942	17.74710372	16.7142514	16.43315644	15.77125296	17.51652401	17.08630329	17.03673916	15.82310352	15.52212455	14.59957214	16.31262661	15.94458892	15.30992159	16.88436535	15.64806347	17.50377394	15.86828252	16.17451164	14.69510118	17.43964545	15.88174457	16.51032441	15.64417741	15.14595483	16.39448011	18.63780744	15.46962242	18.03245012	16.15309267	17.02692393	15.94971784	14.29692493	16.10744017	17.08188341	15.95943825
SYN2	10.01784677	15.79878508	9.780459569	9.911104232	9.536297813	10.48788004	12.00210614	14.79308371	9.308076218	9.386143252	9.616071879	9.870079903	9.458281496	12.67340787	10.76534837	10.38774567	9.411472507	10.25627114	9.419204101	9.764261036	9.62802497	14.30448847	16.57815544	9.684541646	9.604278267	9.744254507	10.1495569	11.78037638	10.67285579	11.86115714	9.668661025	9.431799024	19.46996207	9.778296323	9.608038064	22.0629603	20.18446114	17.69343342	10.99220083	18.79145946	12.80617386	10.79884734	12.47716749	10.3470909	15.17826244	17.63814554	23.71181272	15.37163753	10.17886856
KLC1	9.740680646	10.4867968	9.996985789	10.94512865	9.812195968	10.4884424	10.9377492	10.61257779	8.838852037	10.82528531	11.37404933	10.27853477	10.35207433	10.31572063	9.685669493	11.37325577	10.63677247	10.55344682	10.67445393	10.11275716	10.75733448	10.09076744	10.22641467	9.91456538	10.65277185	10.62495949	11.41255605	11.41304377	10.39639837	11.07666553	10.88781471	10.10546502	10.31161926	11.13354316	9.323860986	10.13313657	10.94179245	11.39790616	10.68432992	11.94876078	10.7119205	9.289340918	11.4770664	9.819659032	10.32918748	10.35655733	9.503061487	9.541190872	10.48552063
USP27X	56.35396899	56.05746414	55.80092981	54.4131998	52.34003542	61.59031082	57.31693363	55.38126749	36.61129709	36.56801656	58.17013908	52.17684648	48.14105723	54.62255958	57.80775501	53.53252216	55.43793003	55.07695496	49.77036981	56.84563805	59.08284986	55.06934036	53.00283861	57.81983863	55.69346144	50.31454798	52.32826272	59.00656212	53.9650795	60.09190472	56.09965865	50.49231776	56.83226395	46.55396031	45.71572962	55.4946217	60.46386893	51.20924793	57.48717862	63.61132379	55.81537805	56.72971017	57.14821028	43.96211346	52.31242666	53.39879856	43.0253704	59.81197855	93.65002559
SLC2A9	29.07994562	39.93347315	31.62568727	29.96449846	34.23742253	31.74071701	29.1738941	32.77386645	23.55172585	24.73857164	31.41694999	35.60055647	27.75120801	32.57615889	30.94670205	31.17291631	30.1044283	30.18955818	29.4742166	27.53371296	29.76946523	33.78456465	30.23339387	34.5559064	31.16844985	29.37253072	34.03101926	28.83601031	30.26491185	22.01445918	31.04309922	34.24724802	32.80454747	32.57176715	30.86686193	31.3945263	37.15942921	36.36166886	37.35041397	20.63629366	37.46522103	29.97489006	26.81536276	34.65904923	30.02343059	31.65553964	33.37342407	34.38750421	34.70824362
RPA3	87.26162774	84.7351578	80.88818166	81.75195928	85.44233072	80.59101998	81.70681151	79.89929861	83.97016692	82.74623287	81.35698625	86.06079755	81.9658478	88.50430235	84.61324652	81.54809617	85.99972647	84.47136017	85.26980667	85.54261729	87.73437134	85.35004092	84.46399325	87.95275067	82.15847746	80.76214573	79.82112396	79.88337654	85.81962338	86.03337074	84.5462456	83.28803799	82.55516934	84.00072896	73.78571313	81.20994271	85.32166094	82.7876513	81.5110579	91.12271441	81.49037517	82.97830222	80.76399561	84.78731727	82.48188036	85.08406057	83.11263723	76.73449953	84.50098284
MTHFD2L	6.751447295	9.894919719	10.50750697	9.424007099	11.06385474	10.69378949	10.86733014	9.703474936	9.671510527	12.57777682	9.56453216	9.132034997	8.849472821	6.959624216	12.499011	9.77974016	9.457873843	8.925054167	9.881535997	12.24261654	11.16527436	9.781240297	8.764894254	6.154903554	9.66756792	10.66337315	8.464310101	11.57312862	10.26815399	6.992163548	8.628925795	9.051713357	8.782468263	10.17004512	8.794514264	7.657949833	8.360870913	8.358641307	10.22080132	10.51137727	9.1986237	10.86202952	11.06234703	5.978041961	8.448725013	10.4968739	7.566986007	10.89832864	11.18151435
NEK8	23.15234117	36.98872387	23.90624467	18.35131636	30.31518366	29.20162484	24.37617459	21.61145321	16.5014731	19.89063731	24.85867364	26.0563346	14.51533459	24.56879413	26.99873701	21.46361577	25.20733634	27.63900433	26.86301273	28.70921842	25.31718443	25.36184897	21.70543098	17.75657263	26.89749826	22.44949663	24.37630866	24.14274437	25.63457345	28.21551512	26.41346199	18.26788779	25.49932374	22.06168718	22.1065515	25.73659591	26.91818398	23.91845835	30.03340254	26.8888245	26.54353334	25.95485941	25.07955872	25.83561163	30.54448934	24.48768554	23.42711325	27.06258779	30.6105046
ACAT2	47.00287421	53.60790496	46.21996859	52.80118192	52.28223601	50.15065152	53.50989244	49.12743252	51.03255038	54.78471151	49.80160937	51.65120169	48.06099923	52.29927565	48.40117646	50.49655615	52.73626938	45.89670903	50.14200951	50.96162949	44.65649202	51.33730467	52.48432927	49.03698525	46.32948855	48.84878938	48.4049849	49.30400275	51.08429355	51.79788545	51.72312614	48.15995569	50.05780379	46.86363321	45.25789525	55.4067366	49.45787562	54.18185739	51.11782665	56.94668476	46.71884242	50.44985357	52.46254561	50.82891248	53.18494042	48.52854331	51.69278059	43.66364227	46.93484723
FGF6	55.76064434	47.00961863	49.30074883	45.9034877	44.22227035	48.9784572	47.04949903	57.93180668	47.60079071	45.1031611	45.07540542	51.34207358	44.04244715	70.84942916	48.76283609	45.34791799	44.20663396	50.28640547	46.99101437	54.60647296	52.28538427	51.26681368	43.65495177	51.72716913	45.99697634	45.66611049	43.55261148	48.57751575	56.34017336	46.06775318	49.89262482	52.55433128	56.04450788	45.12856347	48.41452201	54.97501393	47.72018224	55.32196223	53.94232143	49.04390526	46.23168402	53.25724545	51.96637753	52.22165697	45.26097888	49.5978773	51.11282556	51.63194118	48.7158373
DCDC1	8.290662624	9.382181077	8.642309455	7.119019167	7.572239017	5.81451507	6.107852842	6.152350166	5.930632651	4.276897525	4.68814521	6.52108689	4.315497294	5.608120278	6.786702445	4.423027442	5.409857889	7.636060553	6.355885793	7.101107142	7.741834755	7.894158474	4.21134151	4.51684206	5.109485932	6.168228393	4.683160201	6.53633239	6.037713888	8.067419046	5.060081474	5.171497601	5.926444549	7.330545802	7.078546436	7.784956703	5.233857218	5.603549047	7.156737932	4.968333124	4.698752089	5.725520274	5.791932064	7.588708835	7.834832568	5.773378191	6.113804445	7.223615512	5.715015456
NBAS	24.11293096	25.2814973	24.40468424	23.12998354	22.58255512	23.48111046	23.68948163	23.5629575	22.76082913	21.63435496	24.45952858	23.94020868	22.68883754	23.87846731	24.95629533	23.30360703	21.4822277	24.32234688	24.01980601	24.54708878	24.11597311	24.08972876	25.22326101	24.43251431	24.25825982	23.24036111	24.55670125	23.62894944	24.25405071	24.52987313	23.66964651	24.12790033	24.27070505	23.96315385	24.01234552	23.25697489	23.82862862	23.63961487	24.18221234	26.11618873	23.81350333	23.92322445	24.26387492	24.88399581	21.07175027	24.6007497	24.33468	24.05990641	24.43871001
FAM99B	62.49134104	56.54735191	55.08990431	60.06434858	55.74558507	65.6244301	54.91207014	61.82974093	50.5118347	52.85983071	54.91322402	59.92350932	53.31950962	70.09888005	70.55417857	51.53075996	52.94215769	62.63619212	53.29586745	57.21738149	55.39447823	60.72678555	52.03307521	112.5571013	55.56084252	57.91167582	53.13049442	57.11424731	54.93546566	55.12836362	55.17556577	53.36392038	60.71597428	56.88983811	55.51039131	65.6712365	65.29673624	69.96211672	72.17258835	55.62431301	58.35657293	71.60064407	60.46579468	66.95985461	57.12156287	72.07221026	76.21560893	77.53777042	63.64174459
NDNF	16.94151938	17.34863836	17.05256612	61.12959186	20.3874156	42.79342158	54.88131471	30.28205213	23.35976832	23.24083367	21.53392959	16.13813241	33.30020256	18.50398792	19.1026718	19.23510213	17.67149279	25.82749651	16.3858891	21.53598915	14.93503847	17.84337827	15.54737283	33.27555682	26.75699387	19.0789597	24.89717341	20.53193941	17.62650284	25.30259449	16.62824235	17.95421731	20.43919728	16.71167475	17.40040284	47.06942417	17.14829924	17.3356692	19.08253568	16.40688422	17.38754634	29.57909146	19.50355777	18.51866646	16.07594682	18.28997519	19.93554472	66.51206487	17.70725619
GPC5	16.6663044	17.08684583	19.38938591	19.25785806	15.68068008	24.97136265	15.76721794	18.760032	17.48513296	17.18863086	15.72137282	30.35612206	15.55617767	19.61781348	19.87158684	16.46727323	15.80527037	18.86383009	22.22371643	16.3932314	15.97616512	19.11095866	16.82060657	17.32526944	15.37881423	17.30707953	29.01880063	18.52515526	17.80365658	19.12075088	16.00055294	25.22932907	20.31330498	19.5282041	16.09236469	63.37969433	31.05590989	18.78276755	37.12042392	17.20303922	19.34368218	17.88931205	42.09070534	17.44045409	23.37314081	19.21876241	23.81254146	18.8963439	16.79374065
CAT	77.83337394	74.2214098	85.05573243	72.22453325	74.34573558	75.544834	76.49826487	79.11455775	69.57006587	66.4186068	71.86319736	75.99521492	77.18681998	69.00472378	84.83854133	75.62988391	77.28547757	74.91874989	75.50784997	79.95634597	73.76418919	71.62541463	76.5746614	76.03681845	79.05102645	74.9092564	75.4374632	76.23410787	74.88489038	70.46403855	75.28389447	75.0750949	67.4319129	75.21411443	83.68778687	83.84112907	71.98278447	75.55901021	75.23209772	67.89745818	70.67064076	83.33526198	72.0432411	72.98315328	82.728011	74.35205824	79.70955501	80.8653308	77.28194566
TOMM70	35.29073604	35.15083846	33.03792577	32.46243891	33.31578547	31.3644881	33.51829357	33.76042489	32.23932231	28.12982355	29.26318441	32.49987914	28.87595587	31.5035681	35.80192098	32.38208801	33.3967677	31.49543495	34.53445205	36.69939176	36.59897707	38.63802975	32.74305643	31.83937607	36.35874019	33.07791705	30.99083835	32.04812538	32.39558051	35.25836177	29.38506254	34.19405271	35.015182	31.55277292	34.40681826	31.21079369	31.77423646	35.09320443	29.89413227	35.745126	34.35178387	33.80897795	33.0306185	36.78150727	30.85706343	36.68263208	36.45216413	34.54823274	31.96995972
ORC6	25.49167944	32.18520704	24.23014174	26.55874143	25.45590451	23.89420951	22.37064204	15.73896409	33.14211099	35.98499589	24.80964462	17.86797999	34.40795328	23.18115788	23.22110549	23.97897437	28.84464831	23.11862944	28.64670576	24.73674894	23.4950334	31.1068687	25.42670304	32.57530808	21.95532741	31.99702263	24.63743588	21.55326447	28.07353546	42.89525491	26.324796	21.27580566	24.06109299	26.28321736	27.0613107	19.20664136	22.61630956	27.11384385	16.03819234	41.34236131	26.26194068	22.95016815	20.47343557	30.34260757	26.41231873	23.58973749	22.3472025	20.12394496	31.07987109
PTPN6	37.17181764	35.84610062	37.17484109	36.82594104	36.81128184	37.76376806	37.6008302	34.83112775	34.88344396	40.10612113	35.90939423	36.52246126	38.08555865	37.57413137	36.3184195	36.26805424	38.22282922	37.42921863	39.51460964	35.20034439	38.16762597	39.05605212	38.8486692	36.48473631	35.52298923	40.01521044	38.41445395	36.26192059	39.66156163	35.73125525	42.6882653	37.80490827	38.00715325	35.25506898	36.91414315	30.29710869	37.13512944	37.46778127	34.33414845	36.275987	37.96548344	34.41829373	37.85855698	38.49000327	38.17765542	38.18528326	35.97227123	35.25385454	36.80005246
MFNG	72.9094131	54.61745568	67.12501025	72.13200637	67.0545889	65.98821992	69.24968268	68.55943894	66.85337078	66.61147881	72.52509066	72.09799509	68.01349418	69.61967459	64.94632484	72.10702334	68.02633328	69.71576557	68.95505915	64.67950827	69.1919235	68.53103479	68.21176373	72.53826699	67.14592247	72.01818329	72.51967836	70.2594515	70.39760831	58.61670465	73.87337469	68.62807662	69.21988152	69.22922409	66.89667971	54.54068846	71.1191742	64.44809385	73.14520079	59.54460473	70.58263286	62.83216107	72.68183737	66.98427087	63.8550284	67.87762307	65.09563436	56.79289863	64.75656268
OR2T33	16.81014944	14.95344812	14.42308413	16.07655026	14.64702935	17.7390053	14.42885166	16.70167997	12.96860771	13.81826678	14.35558237	16.06341469	13.90096677	18.97401185	19.11143899	13.38616011	13.74363672	16.9422807	13.92743231	15.24178772	14.5839847	16.32232029	13.48640576	14.93542848	14.5968032	15.33931361	13.83748446	15.15939444	14.39412281	14.45132759	14.45175591	13.97116442	16.37681387	14.9659621	14.59075071	17.72019359	17.61900962	18.89261205	19.53521725	14.5379264	15.60119484	19.50183628	16.27487946	18.3835518	15.15566015	19.56020686	20.62483214	21.07504453	17.33055161
ZFAND4	20.60225231	20.68336398	19.15396815	18.69938982	18.45083563	19.08631938	17.24307675	20.17187599	13.57471288	22.01882874	19.02957218	21.40943491	17.33294723	15.18662065	19.85197476	18.1645118	18.56024967	17.81603647	18.39430869	20.23957606	20.93914413	17.8439982	15.71465102	16.77571286	18.41349362	17.41586155	19.88833255	20.43762107	18.61474011	17.41695402	18.80693132	15.9570622	15.11442884	19.34454519	20.20034724	20.00225883	16.47397183	18.85584162	14.5174588	19.03175379	18.53117104	21.45600959	17.17829927	19.59561532	14.06293753	18.18618644	19.00986042	14.48647888	20.31022901
DEFB103B	135.5527092	120.0272212	115.4097539	129.2452724	117.3751066	142.842389	115.6261147	134.8706451	123.6682667	119.9270266	114.9585931	129.2740109	301.011997	153.3387318	214.4825775	106.982019	109.4546184	137.1596955	111.3906915	122.5821747	116.8918113	131.5252245	230.8109812	120.2144397	116.9561452	123.1986546	110.6508341	121.8688662	115.337393	115.6605034	115.8774768	111.7787032	132.4358272	120.0970696	116.0543603	143.1454428	229.9687699	152.0709176	158.158941	116.229911	125.6024061	157.7135517	131.16658	148.5022538	258.023298	157.8794971	166.5332397	170.0645217	140.08152
SLC10A1	34.60747452	30.49131236	38.80518791	32.90160176	29.75508082	36.29471601	38.15328922	34.47290315	39.4109611	33.07458725	29.14730777	32.86042114	28.48642627	39.15894728	39.27341345	27.09739122	27.58333869	35.11388741	28.22843329	31.2230181	29.69642523	33.52263081	26.94354982	30.59335037	29.6238038	31.3261772	28.35161634	30.94132933	29.25031761	29.33160148	29.41604434	28.29438475	33.82394062	30.5205998	34.66931931	36.46940443	36.30542549	38.6821384	40.41345366	29.41528765	32.04715184	40.29494512	33.544373	37.8202998	31.08576366	40.2892533	42.62296885	43.36101366	35.78911916
RSPH1	77.71852664	72.75427975	69.77713868	61.57882482	68.97395071	65.08253515	67.57585738	54.90877082	62.54403675	36.45625274	55.70407753	67.49470091	51.26712068	56.36916767	72.5354023	48.48953476	68.73138928	65.78584702	72.63773602	73.6966448	76.27863696	74.11577384	43.62875008	74.8220498	60.97291964	63.79692211	56.88450797	53.04499513	74.72207944	58.03333855	72.52750613	57.85031958	58.39495627	62.99876881	55.81263491	66.47271931	59.60369113	57.37546159	58.99469981	61.44908921	58.95590366	56.99266361	52.12790195	72.95077193	66.95814317	64.8003738	62.09040012	69.22374136	58.28689699
PDE6D	63.20693254	66.85978697	60.98976721	60.13949059	59.34954678	59.57916988	63.49669799	60.24552707	42.89909767	57.82373099	61.43099384	58.73521171	62.13237907	62.0646389	67.20048439	62.68461089	63.25219037	62.24055715	64.99896764	63.09681132	61.39025472	58.24439001	59.10788693	63.31871183	62.95181124	61.73862859	60.56067864	65.75953811	62.86106824	66.25979906	63.35550854	60.33821932	63.77798787	60.26558714	50.97496483	58.14612202	56.83854585	58.69470329	56.52596375	68.91174934	61.28236731	59.60892371	64.91013872	59.90363539	59.27956823	59.93917819	59.42213491	58.19159485	62.76644128
DFNB59	44.77904915	47.06764379	24.45682097	43.25161628	56.45117326	47.17690996	49.23717918	47.23719683	54.34531676	42.80680666	52.55303565	56.28116523	55.68892588	50.71638463	61.75144249	46.3676107	47.55267736	56.04707021	59.27658005	50.54203566	58.71557141	52.56888481	56.07411652	53.96422008	50.64295168	37.47205334	59.53989896	55.13524657	56.41598477	61.82176194	51.00514167	53.32431354	47.38879172	60.81801517	60.12527403	53.6758352	54.49093866	47.11735752	54.8858027	48.04986059	53.20093077	61.82087006	47.44378502	53.42647805	45.10606839	55.63196276	56.30070204	55.28984892	48.02252713
ADAMTS9	21.22944858	17.33100303	20.35093125	20.73599187	19.01435975	20.06241481	21.26275069	21.43177307	18.15274573	13.96740623	20.45587651	20.646088	21.94327661	19.36767858	18.88956013	20.2273179	19.26776803	21.0299284	20.82796121	20.16133802	19.14535364	20.56833569	20.95694187	19.66645568	19.12575866	18.83736077	20.33643027	21.05431385	20.08320314	22.50532775	19.82699954	19.51891465	20.11022698	23.90949106	18.99029596	18.88470224	17.60290713	20.24268243	18.72321173	21.19319508	21.68702297	19.30399966	22.25329063	18.84238594	17.70591469	21.83864243	19.94001981	18.89397381	19.36502266
ZNF516	18.05875005	19.78772029	18.98207769	22.02255258	22.20590324	20.44540627	20.15431809	21.30178828	20.36035025	16.45436083	21.53987824	20.75865962	21.38444894	19.64063469	17.98785967	21.25584094	19.03469717	21.66747327	19.64626238	18.58363091	15.74023457	20.59341712	18.71344719	16.61302014	17.03897049	20.25136149	21.12182322	19.89159503	20.91389731	19.09561451	20.36538656	18.87897138	20.92503747	20.25239744	17.93894737	21.07057691	21.84866376	21.21280938	22.44836148	16.20950812	19.7960064	16.52188681	21.72809023	15.38978466	18.77963172	19.24849495	19.84415714	20.02225705	16.09518535
COL1A2	29.15297994	19.40270263	20.69484023	24.41163591	18.51952348	25.15891679	21.90740912	23.47551268	15.57472793	30.4639106	29.76626456	24.20499325	25.23467982	25.62849149	21.69493579	24.40526212	21.8265391	21.13499012	21.69715926	19.03202005	23.48408895	22.89703206	21.98465668	19.87148284	23.07570328	21.81956859	29.47171979	19.79966738	20.37566	24.61102988	20.99645717	25.08390191	22.82502569	29.27527281	21.01885277	20.3562384	21.46966121	23.29485253	20.96101969	21.90377743	27.29541236	17.5364618	25.6941084	24.23938048	22.81360037	24.68160318	22.82404104	19.46685496	19.97976096
DHX37	32.69553204	31.98031178	31.94917163	31.25261216	32.43971849	31.1844267	29.57125062	31.59695192	32.86481618	33.27802232	30.85293256	31.41249484	31.66081557	33.14862418	32.41856435	29.75907507	30.59093795	30.64405199	31.99271929	31.06506692	32.61627095	33.39260188	32.28393687	31.10604302	30.95151299	32.80348212	30.23270004	30.16308466	31.06612305	34.86525921	31.46251142	32.30245714	34.11028861	29.99557073	33.73946252	29.14491444	31.04018729	33.54640313	31.7746577	36.44119389	31.36499228	32.40947118	30.0979474	35.1918619	30.77119455	30.70175909	32.70739362	31.36045392	31.22658428
KANK3	49.74301363	62.1101007	61.70846081	60.79959811	62.43641398	65.32526963	62.82112833	68.3930925	38.07230005	42.86003614	65.34176269	57.33996652	55.86658555	52.67256982	60.73915878	66.11117546	64.52218001	61.74960711	62.39511177	64.7307894	61.57933451	59.37220347	51.97079739	47.71746643	69.46616038	50.58934439	66.4361606	68.70085082	59.68285412	49.05269947	59.75572127	54.37668868	57.17757459	65.71646923	55.88651473	60.24248833	61.52985254	57.67753521	63.31985181	44.27090601	63.08339246	64.95283618	70.33582396	48.8835076	53.63960917	55.45173177	56.41259018	44.03962402	66.89869344
IZUMO2	37.31171898	35.69419515	36.48171115	41.76153881	36.83318659	38.46764409	35.50838786	36.99298865	40.1503769	36.22908143	35.88128877	36.74330475	34.98492266	38.99729525	43.42188739	40.37374501	38.89705563	37.68819078	35.94758639	36.22748815	37.68520778	36.83258904	34.93127791	38.96915766	35.43261888	36.34764713	34.99557138	37.37756932	35.51981155	39.58824584	36.79359015	34.99261059	36.95397773	36.15161453	36.37777864	46.59071384	37.91111869	38.35388187	39.97140552	35.66494152	37.75098191	42.29584644	47.5781204	41.9045367	37.06019863	40.48695805	43.83853206	42.3154421	37.87778495
POLE	6.174606706	7.647759404	5.979163336	6.278908189	6.61666787	7.544027427	6.530446501	5.902358334	8.734567951	7.176394285	5.743645743	6.263312802	6.197630539	6.051519888	5.485424064	6.175470212	6.110459748	5.994319477	6.390402003	6.71308678	6.929296072	7.219340782	6.504636766	6.574222302	5.870691387	6.193312025	6.294164345	6.224054475	6.525091185	8.412523669	6.479368388	6.226109864	7.584646909	6.160833863	7.887360879	6.024282033	6.361542547	6.837473521	6.461401623	8.095397414	6.556736025	6.811626023	6.54086934	7.331489337	6.300270047	5.629378083	5.863762114	5.546106025	5.790246055
RPL32P3	40.39490462	40.11344559	39.82726321	40.43523456	41.47731508	41.55664264	41.91629388	43.65462583	52.07551398	41.09769318	42.5385413	41.70739815	38.62133052	40.51981862	38.98610127	43.14784921	41.82475483	39.36969165	42.83980364	41.23291798	41.29162584	42.77059065	42.33726189	42.10412455	42.54302364	39.92797446	42.77649255	45.56006979	40.41458453	43.63334967	41.7720638	41.09774223	39.81836673	43.85211381	40.82349461	40.3846275	40.85530517	38.70662957	40.93101659	43.66581896	40.92767038	38.34609127	46.99301484	43.333157	39.67029481	44.16556511	39.90381533	40.61948021	42.85626741
UNC5CL	40.35794035	40.13697609	34.08632551	38.95356978	50.99573215	39.23968641	41.18802937	42.36715076	34.16724074	30.2779564	42.14669774	46.47554971	32.60328422	41.80494475	44.26526862	37.13457564	43.15000218	55.07820349	44.20450447	50.02455273	47.92800573	45.11061251	41.05235908	38.45916047	41.34441015	32.94310776	45.09981416	38.13662949	42.77027778	36.97551402	36.37329094	37.07825759	46.36634004	53.71453972	42.61112211	48.5002919	43.75892573	47.56774598	42.41238071	26.97363438	44.8542614	39.6632552	48.48493769	48.29213916	55.33434151	50.38621544	48.22493631	38.26698495	41.85136118
PRPF39	28.77330018	23.8274575	27.93680841	31.93483229	27.79437158	30.0793974	29.81856364	32.38072982	30.31453996	28.42921739	32.57963305	30.97642264	28.51390408	29.68762377	28.27978339	32.52748829	31.53779217	31.81665704	28.62240925	29.20369333	29.48694056	28.04065643	28.01364624	30.62135109	30.8013407	28.51979618	31.28280081	33.32917214	29.22018847	32.09812221	31.38935968	29.78233056	31.86446874	30.01662751	30.12731447	28.93673157	30.06721935	27.03999565	32.86709244	32.52439185	31.00061925	32.66821543	32.28076914	28.2083097	31.10319719	31.04640128	27.4219142	30.31193548	30.99340997
RGS7	22.85137484	22.36039754	21.90665338	45.31167613	21.77358708	50.23917308	88.73354017	22.78993859	21.66981246	21.32078938	22.04719983	22.32004967	21.65741497	24.48869126	24.77567209	21.23218763	38.5939371	23.19038964	21.39384484	22.12271646	21.90761694	31.49444708	21.09010601	22.06545331	82.00623069	22.92767295	21.40776638	22.02514625	22.10547562	22.11095822	22.45653716	21.055921	22.76678935	22.4683077	21.78438054	47.07119356	23.7883654	24.10655653	26.34789522	22.09116149	22.99008966	25.18732912	22.95584727	23.16560843	22.61347623	25.26064792	28.28635734	26.13318671	22.79664748
TASP1	60.17096661	61.73022581	57.81745339	53.0444623	57.56381512	59.15459429	57.02317607	55.9337533	54.30281527	59.25628728	55.4110359	55.05717778	54.01618097	58.16534361	55.41998083	58.8613559	56.27338607	58.11311457	57.82549002	58.95414196	56.58101193	57.27526165	55.5897471	58.38184269	57.95447326	54.1047597	57.10167105	57.73375536	57.82617131	62.6339609	56.40926288	57.58855521	58.5856104	59.51560801	56.34847647	51.97323672	59.65551118	57.7226678	56.74847296	58.46441884	57.70477044	52.01185625	59.16643969	63.22901237	63.72453215	59.12715461	55.50763848	58.07132895	59.05381403
PFKFB2	15.02108115	15.47814475	15.02787035	13.98091298	13.56344833	12.91711912	15.68675126	11.23816367	11.24630833	13.77966691	14.00229012	15.69975578	17.17163312	16.14970137	16.13328863	12.79827588	14.00499137	13.77945554	16.17999036	12.97152228	14.31452531	13.3429437	12.09147766	11.5329409	14.23499177	16.43903658	14.26188085	15.72652104	13.45087684	12.73321128	15.70723507	14.39465304	11.82062465	14.22784205	18.65383136	20.40841484	11.12390562	15.03155028	12.51935183	17.17847829	15.79852107	15.11699627	13.65559658	15.46346585	13.43260491	14.34976134	16.9247645	12.41234233	14.00408468
PDZD3	57.12401189	60.18336816	57.41103082	41.15035705	64.37510619	50.11716233	46.73310543	52.93307176	55.34378444	14.38331819	44.62986621	56.16221437	45.19496273	54.30741512	49.68623393	45.79065806	52.2073569	54.49437116	46.72528044	54.22319955	51.96443261	53.82721438	57.47918559	55.75377342	51.23908258	44.19477473	42.54226672	48.3786396	50.9551963	38.26588054	36.95403258	55.68865138	58.37409066	55.26251984	59.20488106	59.23929716	53.00162572	58.44766758	57.45906718	24.24982791	52.56751748	62.92927062	36.04488065	55.01476033	58.23703403	52.07805845	60.68187105	53.44532034	48.61410362
KLF6	37.49788336	38.24974009	34.78610841	31.79623876	38.57059942	34.2318584	34.92311021	38.15663212	33.07629369	31.10203352	33.87895712	36.20082001	33.34887297	33.5916162	34.18203774	38.6581237	33.55290965	34.07686	31.86641527	39.99416348	34.2822682	33.69347538	35.76863581	35.35921151	37.9034333	32.8669911	35.25319701	40.58996511	38.5196938	30.74906575	37.83871228	31.21142152	33.47047573	37.35157664	32.67697199	31.12252984	37.78649977	33.38566754	36.35487379	37.12053598	34.91221038	32.90302607	37.5530472	32.87918963	40.67563692	33.46043353	32.64894704	39.42250917	36.8066995
FGF2	20.87693153	17.57976519	21.15096529	18.96131721	14.25753944	13.34079602	11.57498582	13.59068118	12.85337416	23.29650181	17.4325103	17.68999017	10.79282174	16.79693625	18.10542641	17.44154215	15.44268862	15.6586216	18.05711972	12.71232975	24.0589279	16.77917332	8.876356856	20.03545231	15.21117878	23.29995818	21.61078974	18.55220695	16.85725071	13.123211	16.82558771	14.44206715	18.59521613	19.13982468	16.15585722	15.65835831	20.99023977	9.387319627	19.94853734	19.51356141	15.70756413	13.39416555	13.82776342	17.95913702	12.95431411	18.15354776	10.75446651	17.01190869	15.10130374
SLCO1A2	5.665769664	5.220613063	10.48366591	5.488745324	5.098076268	5.908966623	5.065644143	5.642052341	4.742789339	4.872360134	5.062564326	5.466386173	4.933651068	6.29366237	6.345563757	4.784287113	4.863885705	5.752828183	4.914467442	5.280485329	5.105649744	5.542773291	4.772206366	5.22425982	5.099707582	5.341738846	4.894165335	5.248684987	5.077621627	5.08594205	5.131953381	4.886890529	5.584354996	5.238287519	5.083227188	5.89398419	5.934822866	6.1981308	6.569577078	11.2910317	5.432437382	6.462294064	5.567819006	6.034636078	5.310555342	6.482168802	6.97868298	6.900199528	5.779187504
NACC1	51.15479746	51.28197676	50.03595056	49.93828917	48.14098927	46.73183923	49.27686437	47.38729583	53.31495491	52.41890637	49.34815504	49.17356406	52.56559237	46.06399473	50.73092359	47.89707366	48.12435317	48.95642204	48.4920915	48.98219496	47.67225619	49.79847075	47.65440361	51.30870004	46.32965454	51.60510879	49.95410445	48.78573616	48.53393818	53.11722892	50.54048981	47.9375652	48.63320448	48.80928428	52.67361912	50.47519202	49.08111612	49.31181156	47.89354688	54.95000575	49.42802013	50.97034971	48.05529354	53.64521325	46.03594769	48.76925472	50.83973287	48.06960057	47.99969996
ZNF215	27.4986739	26.72506853	23.02616682	22.68400332	25.38529113	10.03548955	14.56593831	28.45996313	9.024089243	24.62526737	25.17131523	26.01755402	19.48118173	21.13993399	30.0603139	23.70645593	20.96721483	20.60141989	25.4916671	18.25878532	26.25511608	23.92459344	25.30201299	25.18810694	15.34845087	29.20913934	24.55592606	25.4331874	22.46815323	23.44271596	23.10954539	27.55688532	24.23025427	24.63267206	25.35119108	20.11733018	24.78969784	23.45125283	24.57863847	26.92332774	26.23229443	10.28718263	19.91665902	21.17361191	24.94432391	22.77973431	21.13351755	27.41207828	14.01101278
TNFRSF12A	170.9040052	185.9739702	158.1643618	161.3657201	161.6815703	131.5643581	157.8610671	139.1725064	160.5079214	173.026125	152.1730887	158.6015714	156.0297597	147.7489165	168.0161909	149.7585547	150.8104816	150.1572846	150.6778881	168.2281605	150.5348706	166.774026	153.820027	153.0126583	162.1739395	159.6320623	168.2198533	182.8761771	159.7922181	164.8970756	162.4035746	164.4028576	149.349638	163.7209248	176.6288131	146.5219611	165.1489332	162.9145526	156.473718	160.7640358	166.7782837	162.0900418	131.3533437	181.9601683	147.8448749	157.0471343	165.6109251	168.4107703	153.7229037
DNM3	12.95320981	5.23343689	14.56072183	13.91520636	13.21044521	14.25806738	13.02910692	15.35637989	9.861600796	9.106297739	14.97591136	11.32666238	14.88023757	10.83204665	11.4598633	14.48465262	12.950394	11.14903633	12.93309207	11.30743245	13.67514454	12.34840775	9.580169088	12.00884324	13.79675241	10.04408415	15.71337818	13.52909714	11.40425259	10.76177631	12.37955397	11.92393741	11.94120495	15.09223976	13.23766482	15.15584586	12.13733258	11.12409782	13.12620294	7.922141486	13.31994339	13.25789544	13.951573	11.47400436	11.82114356	10.26391633	10.48565291	12.75527697	12.00062608
CEP85	24.05928274	26.64204072	28.90645778	25.24636238	27.96832753	25.67240756	28.93928644	27.38142531	32.61259583	28.76239316	29.76923672	23.04019045	29.76749395	28.47718042	27.83485588	27.15451506	29.58791853	27.6284877	27.74477422	28.52652589	27.09881888	27.13821699	28.30517896	32.12965733	27.75565209	31.74085221	27.50741342	25.40738625	28.27770238	30.14420026	29.21411978	31.41834848	27.74946986	27.69564081	30.70931316	27.41833439	24.61467687	26.57093276	26.93113342	29.76037324	27.20609615	28.81867282	27.29600176	27.80957932	26.16219677	27.88999647	30.1684076	27.89432048	30.4016928
F8A1	158.495408	156.7838642	160.6931861	155.4186948	164.7774611	163.647765	161.6384202	161.6479193	152.1941493	171.1068466	161.6597608	158.2791722	160.7742272	157.4345022	167.1843245	156.7316259	162.6693915	164.1314827	160.7497248	159.4675474	159.1304034	159.9626933	163.7509287	164.7548443	161.613583	163.5589334	156.1085212	160.6457925	160.6926424	164.5944037	163.7352284	167.8520329	160.1403142	153.5517736	162.4079398	159.9127347	165.6229275	162.7315171	165.1327867	189.040614	160.4717051	172.7786929	151.3479878	163.3581575	166.8116278	159.9357018	157.1084021	163.6182106	159.8880275
FAM205BP	13.59215593	13.04710379	13.93350146	13.41575102	12.82183941	18.45811211	12.86436105	13.54172371	13.11172516	15.85780545	12.82270183	13.44562622	13.0762152	14.5725579	14.46877667	13.59099242	12.89282372	13.78599624	12.67118566	13.22562722	12.90500627	13.39637467	12.54659411	13.78980854	12.87463746	13.08047676	12.58778311	13.13436952	12.97764701	15.80324528	12.89932305	13.02949022	13.43041757	13.12578378	13.421622	13.90595005	14.14637493	16.3703623	14.97567231	13.07849541	13.45909881	14.66098209	13.42533063	14.76730921	13.2233769	14.80195693	15.41685326	15.66640388	14.01027868
C1orf226	27.88677692	21.20774295	25.53727345	18.2347658	23.14502653	37.68726507	16.51379925	26.75016977	23.69822534	28.34897568	27.80948508	22.16227909	33.07401129	22.15259805	21.27606174	29.53347216	25.78829772	29.17762135	32.20359417	27.88328454	30.0460661	20.23292373	21.74014085	28.25656432	27.94525754	15.15566535	32.34072231	21.9380484	25.41623827	27.59258128	22.54670595	29.39888846	31.86097141	28.32838068	20.72000809	45.38470455	24.83081421	27.28821818	30.64571575	21.10149809	29.74155421	26.02721835	25.29698965	24.60320669	16.8345133	33.18853818	16.18751495	27.21510414	32.07646528
DCK	37.86021165	41.2170599	38.86887246	39.98935719	37.8934105	41.65494736	38.55213107	39.73054414	22.58988545	43.39541152	39.62494121	44.31235171	38.22749513	41.02335692	41.48764312	40.59727273	44.52493103	40.90313158	40.88006487	44.01531758	42.55936759	45.92423079	38.50577323	42.67243261	42.15633438	50.26128279	43.11924243	45.08631045	43.12704423	40.45143712	45.55283732	45.23349193	38.84443318	36.47039708	35.51899554	28.93226656	43.78206237	32.51989213	40.86670677	43.26895338	39.77424287	38.47124323	45.49759596	36.79513264	41.02062917	39.9911873	36.75062895	42.19433635	43.64104524
INTS10	36.92394232	36.21462731	36.83990138	38.80409253	37.84421155	38.13740006	38.09074858	37.74245355	36.97908241	36.45291797	38.03442325	38.33705739	36.42083459	37.04113994	36.72840721	37.63538132	36.97260343	37.45410563	36.86025289	35.13557939	35.94487355	38.8512781	37.5323416	36.80030219	34.93479654	38.85769645	36.92413927	37.2713649	36.82126163	33.2007815	38.24535783	37.92708277	38.02450091	36.03112349	37.00998405	37.40600943	36.28707817	35.49146379	38.54868399	39.3591371	36.90690996	34.84799603	37.42114075	34.85866286	38.04683829	35.36866389	37.0162651	33.1126687	37.27135858
NDUFA4	89.74192405	99.2207248	89.19292917	90.28577886	89.64050823	88.01781864	90.60964735	87.20318863	86.58752771	88.20617225	90.47663388	92.4741925	91.1183503	95.64146027	87.79395185	90.02667135	90.4421945	86.80940288	90.80496171	89.76674375	91.59998839	93.30508417	92.50896777	89.60339924	89.70028788	90.32660577	89.94238601	88.18121262	88.52141139	85.90095072	90.51033165	92.7397042	93.84873419	90.47878591	92.30721046	98.9601057	92.17446466	91.83692943	88.7982888	96.70597849	90.63632638	90.0307747	88.36665254	93.13630639	88.76860223	90.15014424	94.94358195	86.20764454	91.07134133
ZNF586	33.46866399	37.87080376	42.83862358	32.11307692	42.83814897	36.36824523	41.45924632	45.1299471	40.63955605	51.90155044	41.80116358	42.7949661	38.92316431	37.74551348	38.0967872	47.16462058	44.92334464	48.90727086	42.81668834	45.22107193	41.36192508	40.23451205	40.63548715	45.69121527	43.5012537	40.54943387	42.35944414	45.9639383	44.47305077	47.68397078	47.299959	40.96790591	42.87483703	42.45396811	36.68794885	37.80327321	45.22151664	34.13635194	42.59530967	28.43960659	41.43047007	39.51730798	48.03332642	37.79746742	38.83818101	43.17857148	40.99962925	44.84282094	47.48770812
C1orf159	24.99318008	26.1450354	25.40390695	25.81110259	28.57186386	25.25157708	25.56960421	26.09933937	26.19715268	28.1527714	24.83732865	25.07075811	25.49075726	26.19598294	26.60983989	25.30984584	27.03320025	26.4757716	25.75198502	26.77652047	25.49794445	27.70483441	26.58510009	24.00989776	26.30055874	26.971324	25.27651544	26.32607446	26.72206098	28.18797668	26.44839482	24.46229255	25.75108517	24.90139003	28.33464156	24.12061442	24.75585575	25.46738345	24.92735037	25.86280547	25.27539912	27.28392343	25.73202026	29.42109259	25.67400295	25.12884388	25.41097566	23.9938529	25.79533167
LINC00870	35.93269439	30.44986749	40.08971585	20.96383966	25.75046332	25.94096692	34.85804596	25.65264997	18.57263719	19.02138269	19.68995907	34.23961371	19.77952604	33.95520643	42.00779067	18.65540152	41.59879683	47.23050016	31.0698275	34.36753939	27.20284265	21.05559238	32.97174025	48.66127467	42.19200571	24.32978377	26.83772594	29.32183872	34.39129401	26.29265526	21.06229726	33.78106307	27.79592427	32.91447697	31.13042675	22.48092783	29.34106333	36.43528554	24.88072783	19.87100556	29.61767476	50.47958565	22.32666838	22.63090198	20.33363732	39.32558007	41.62431461	37.57106836	44.27392051
STARD7	56.85129419	59.95960428	57.66833736	57.04883626	58.13562292	58.56138405	58.37744923	57.58578861	52.30371046	56.26859449	58.3297932	58.65728661	57.11414363	56.27503476	62.58973241	57.61049939	58.52108265	58.55218078	58.67518293	57.11225901	58.19998929	57.24178848	57.22515673	54.24783174	57.62639627	58.04676219	58.3933036	58.50146457	58.93980642	57.80436263	59.34648742	57.65981587	58.05718914	56.62852447	58.71280776	59.98345179	57.24380755	59.95425256	57.53378087	58.46466952	57.85932217	57.45137132	56.80333448	60.98688391	56.34870725	58.58943281	58.60149058	51.36703866	59.56432525
TRIM13	24.85904078	26.10551048	27.43151276	25.91773136	27.83442276	27.15803857	26.65788892	28.20683814	23.96802743	24.34850255	26.01820574	28.00075151	25.17090311	26.61579994	27.07299876	28.04374881	27.50101906	26.6317609	27.11976847	28.4462316	24.67526836	26.29044724	25.40559313	23.69232496	26.76199687	25.2015343	26.63723713	27.46943108	27.54334801	24.50179207	26.80508512	25.31407104	24.81359709	26.22307166	26.14296001	26.21892879	26.51695258	26.70358783	27.93784672	23.48353539	25.35552652	27.68239281	27.09417693	25.75950444	26.0758205	26.29198817	26.28421503	26.34548508	27.40909617
WDR93	36.44518645	38.18124741	38.85205985	38.42296844	38.66221868	37.92535782	38.32811134	38.97529652	43.56002064	38.48597867	36.2919538	36.20266322	36.44494711	38.11554186	39.11834711	36.72374366	37.48537634	35.11916066	38.58663107	37.88121508	38.39283688	39.19827822	39.20541108	41.62329882	36.87529117	52.29410866	35.79228878	34.70738033	38.38665833	39.28272644	37.16371693	38.96221824	38.43210937	37.43386728	41.07994058	38.31358907	35.8513458	37.27007719	39.30481101	34.8200159	36.25135055	39.52574787	36.39622984	37.1192644	37.3493617	36.93445675	38.56038295	40.80632308	39.21688861
INSL4	32.189274	33.05571461	27.50862868	35.17851554	27.15918806	29.46442312	27.07655077	28.40494539	27.37518129	33.91322009	27.7705199	33.62919186	28.13189792	37.36418496	31.16882054	27.19656499	30.45241442	31.33769051	27.31830531	28.34673291	27.24695002	33.91540792	27.35250393	28.48165765	28.08787662	34.12604558	27.15862586	29.88210912	28.61103369	27.18118292	28.52493187	27.53192297	28.16930102	27.59475307	27.97379596	37.02118015	30.0188316	32.08132601	30.04152638	27.32343014	28.07027633	36.68289262	28.54023233	32.22642823	27.5499458	29.95444862	30.56353945	33.5564368	34.56851909
EGFL7	97.5707692	64.0087763	96.32141362	106.6501778	102.0279003	98.43089563	98.12536491	111.6866477	73.5897831	83.14882211	107.5206849	95.52496231	95.33875684	93.83846072	95.57410624	105.3687625	105.1499052	103.9853897	104.8412545	100.8687412	104.2913815	104.1492148	91.31488521	87.45551963	104.8366288	88.87931421	103.6159377	110.1492045	98.43628673	95.7580955	102.5343415	93.05298593	98.59200324	109.5127028	97.71194218	91.80879287	105.4185136	94.84401995	107.2117354	68.62814323	107.0609048	107.3172647	112.4126069	89.65883906	93.39557195	96.59219205	91.09490609	97.28889234	95.52917837
SRGAP2	22.31214663	17.54014786	22.35521315	21.24290179	21.63051633	22.40814896	19.91467568	21.69327391	21.46380508	22.53774869	21.84654888	21.70828423	21.75501067	20.61361973	20.61509723	21.99368236	20.8211778	20.9063611	22.24350372	21.58154957	21.82792665	20.86402562	19.74672177	20.35191491	20.6854689	21.02550078	22.29618869	20.44397427	21.61312289	22.65352333	21.84825002	20.31175457	19.7024878	21.62331804	20.41719353	19.08110775	21.06657074	18.15289642	20.94891511	21.738442	20.42476378	21.03974732	22.21138978	20.7705546	21.03561558	21.04531762	19.17740657	20.95854052	20.73683229
SSX3	27.95994499	29.60774169	29.29152555	30.2755117	27.66061255	32.5646078	28.59902644	30.08026537	30.77496212	29.11259165	28.71511493	28.70035044	28.09508764	29.75965618	28.69056321	29.48942569	30.95823959	29.56938088	29.83130497	28.68826659	28.04839256	30.8413511	34.04662593	29.26513247	28.10519117	32.14655338	29.14913621	32.66444979	29.77505533	41.55090446	29.66210529	30.17124978	30.12569861	29.71957658	30.666164	29.26241805	28.0733021	30.26146245	34.8500712	31.75714162	26.95096347	29.32282151	30.79681448	28.61475311	29.9841896	29.75340203	28.71750243	37.31526594	28.91341864
RBMS3	4.704625981	3.080549508	6.749563482	6.858247026	6.895929934	6.833767572	6.04657057	7.098281935	3.912287263	9.464265682	6.035988157	5.902942193	5.324591323	5.74324037	4.896690081	6.995781005	5.503951426	4.824382842	5.411205295	6.350663652	5.947539231	6.170944666	4.01097503	3.503811934	6.189218571	4.798785515	6.910076245	7.061388286	4.861184512	3.014912037	5.165491135	6.75889091	5.772901841	7.244811733	3.535116892	4.650323585	6.935717859	4.222828148	6.815426635	5.176217394	6.29526956	6.868676241	6.7966532	5.639660117	4.020668149	6.672119053	4.737542438	5.709677008	5.481419986
MT1H	344.9714338	189.5335557	302.1594111	335.9285329	254.9627763	280.7475904	275.1159685	322.6776864	257.2603722	375.5843364	350.3103595	421.3644857	273.5509085	451.4124159	287.4089636	311.2266759	250.7281493	359.1157151	238.0754906	284.1321013	218.1636273	335.7583668	458.6049683	305.6336561	312.4151446	267.0034495	309.3084146	315.3181634	283.2414768	294.0996521	337.1402646	353.7920528	223.8775864	304.9051062	222.5184449	457.9472406	311.593324	279.4220628	438.6510703	243.1687575	307.8987026	232.8584603	261.6523151	261.6548551	350.9433285	230.0691343	422.4477767	253.8568855	263.9330859
YWHAB	36.88943272	37.47666375	37.15882932	36.17637827	36.12706708	35.61644013	36.33198725	36.35200994	35.2192229	36.50652862	36.85564502	36.03685441	36.5285434	36.42118064	36.47328115	37.43943833	36.17363403	36.08329139	37.10915868	35.74947831	36.84572155	36.42725324	35.88837941	35.14346796	36.22879263	35.93099863	37.51159901	37.04393337	36.6388253	37.78629728	36.67502109	35.58287125	36.22473321	36.61059923	36.01250643	37.03876961	35.41078972	36.5909693	35.84056375	37.08392605	36.29749792	36.23847685	37.04501245	36.34203323	34.54454259	35.77619617	36.79172322	35.25534101	35.49928522
SSMEM1	58.36297561	52.4409231	50.96060913	56.08530391	51.64669328	61.63174474	50.86693716	57.82620128	46.45792142	48.79945871	50.76170125	55.99870333	49.22143191	65.66204431	66.12913332	47.53963585	48.97419805	58.60567556	49.23600103	53.26873681	51.30970793	56.77069827	48.14337941	52.19460889	51.48716865	53.83262983	49.06663607	53.17232706	50.82723786	50.98282723	51.02305643	49.41420148	56.78514924	52.67383189	51.89146324	61.42758892	61.08781236	65.68810038	67.46937879	51.48107685	54.34643162	67.27624547	56.49047704	63.33147016	53.06552056	67.58382514	71.29389813	72.74545971	59.74581289
ZMYM4	25.29550824	22.61002932	25.72832465	25.5747531	26.35902911	25.86611207	24.59190814	26.11663576	25.35990988	26.98036713	25.65132147	25.76445355	25.53181946	24.57194392	25.77854198	25.86141776	25.07206963	25.89507671	25.19286558	25.54726447	25.16726805	25.82745268	25.47868859	24.20284851	25.01395503	25.16211999	26.35808798	25.65122022	25.44734477	26.48716112	25.1825539	25.50747007	23.72786876	25.75360991	25.20457828	25.9116568	24.41495199	24.85741855	26.82039864	26.48391103	24.93597668	26.58563755	25.25607153	26.19577323	26.72215025	25.88798252	25.07823068	22.28252039	25.74461
NDUFS6	181.1452482	199.157028	194.8644388	181.8204213	182.1624969	176.0507709	186.3746705	178.4997797	180.311965	193.84691	186.702916	189.7707302	189.0584815	185.1152704	189.6410104	180.2099717	182.7873643	184.9802417	191.0840467	194.2633212	188.9941496	181.8183	182.2501733	191.643876	187.5316484	180.8195988	183.501034	183.4588971	186.958893	201.106387	183.5420738	180.5056127	180.2996583	182.857681	197.2063595	196.5814746	182.3139503	200.3797373	180.0917516	210.3919258	184.8583122	186.7860131	180.1551279	188.4111207	176.0938478	178.5586644	193.2449843	178.5123104	193.4956333
CAST	21.90502669	21.3232794	23.03561809	21.0556482	22.10187947	21.42034852	19.89097343	21.32469837	22.39605817	22.20485219	22.00551246	21.79799349	20.78049213	21.48172439	20.67706544	20.74313703	20.93090359	20.05088677	20.77766417	21.73491296	21.11700369	21.88210332	21.41178564	21.60190699	20.73242387	21.2400307	21.22660793	20.87347633	21.17345787	22.06464486	20.37573545	21.25532487	22.20499024	20.73762704	22.01431549	20.99249516	21.31994162	22.4471588	21.32913588	18.46158808	20.98284878	21.24802518	20.83100825	21.37235615	21.31888041	21.27968993	23.11574684	22.65214602	21.12719536
KIF24	22.89824288	25.04736341	20.73929962	20.19068785	21.77951051	20.85561778	21.65272375	18.11954507	23.12763839	21.61829917	18.03747115	18.4256333	15.04800933	15.7942345	23.34542398	15.61332434	24.14540268	22.14896079	22.02580342	24.89966541	24.95590119	24.43693621	15.31305141	23.33382081	19.43882479	18.62359925	13.98476891	18.02697643	23.9356492	27.30128785	20.85773486	14.98578431	18.37546529	19.36799953	21.18506705	16.52800475	20.57657503	21.68356985	16.91838603	23.77548023	16.66143801	23.99655767	17.08547071	22.74614877	17.0180612	16.57814288	21.59029096	14.13880362	24.41121806
FGF23	19.65482215	18.19004303	18.01159445	18.3805625	17.67426153	19.42577834	17.72176915	19.76900869	20.22747361	18.63311975	17.73744118	18.77053271	17.6031726	20.50310783	20.44546754	17.08424045	20.10710288	18.73298733	17.45800371	18.09372111	18.3937322	18.39481312	17.28628172	17.79125335	18.48110246	18.08805989	17.44761074	19.81216651	18.71958184	18.51938905	17.6752895	17.88807767	18.42470966	18.90537291	17.93159195	18.85714031	20.67187434	20.3340174	19.64466	18.36260366	18.9514369	19.60166026	18.74357365	19.43008788	18.06988452	24.2715545	20.51588799	21.63637219	19.02042289
RNF111	28.86249165	26.56467253	27.30812292	28.23136477	28.7584194	29.22927794	28.06935291	28.42255839	27.28761862	27.69764806	29.12550191	28.44536307	29.3615002	29.18632329	28.36870873	30.73895052	29.34801116	29.73792059	29.92104988	30.0774925	30.21668999	28.22863621	28.30156416	27.41623257	28.79547454	27.66707353	29.68436422	29.96576781	29.35981905	28.83875949	29.62164132	28.35153356	29.10228183	29.56346199	27.95692386	27.42787167	29.29385857	28.10276256	29.02540735	27.63177145	28.88695988	27.33539377	30.80334298	28.16340815	29.19790359	29.710979	28.18758101	29.1064937	29.29394962
IPO7	26.0042618	28.22091178	26.6471647	26.00212562	24.83167543	26.65032708	25.81441321	26.44841679	30.41636154	27.11559421	26.83326622	26.8001861	24.94910595	26.47885266	26.27308675	25.05429356	25.704046	25.78464637	25.00648073	26.117958	25.59137394	25.93711859	27.3333489	28.17904079	26.44026626	26.10318783	27.19045168	26.21286751	25.69904136	28.18151399	25.79139293	26.75562619	26.38143409	25.34426338	26.52779008	26.83749718	26.58454462	25.6588431	26.83528586	28.46029801	25.06896189	26.93381333	25.66837424	26.22261777	26.32735121	25.96394159	26.36602083	28.61675193	26.8970728
ABR	16.83719447	16.9813174	16.29947893	17.10133507	18.39094448	16.63088449	17.70865367	17.22433028	16.41726053	18.76178094	18.13625543	18.03861139	16.88317916	16.92644383	17.5659321	16.74457649	16.65514628	16.72877678	16.43391404	15.17437904	16.87107615	15.68936632	17.58079614	15.04869642	16.08280828	16.99875005	18.093775	17.48015716	16.98979058	17.02803489	19.36379072	15.32722784	16.93927843	17.14382761	19.81382451	20.22466308	18.26888312	19.97679699	17.7090528	18.24957354	17.88670056	15.00408595	16.7507259	17.38464869	15.80961362	15.4355901	18.16424962	15.5254777	14.91771735
FBXL8	56.65440538	53.97976313	55.77965911	59.0306388	58.78699809	62.17458698	60.40713772	61.58207448	59.93095982	56.88390876	55.92662554	57.89217537	57.53381216	55.07266069	53.4588371	54.14832044	54.14570313	55.27031195	56.39827225	63.35680023	56.30670776	62.66557454	54.60823448	60.03945454	51.64030447	54.03779967	54.46838293	53.07794684	55.15029169	53.99562829	53.73414007	55.33736562	53.86750229	57.902655	58.94974739	52.42592074	55.06586369	57.70219846	58.63420153	48.42978375	56.51357817	64.23070763	59.23779282	55.70744593	49.84849927	56.49323575	62.80852134	54.86360905	58.68234256
TOM1L1	28.31995414	31.71549952	30.57967597	28.93247195	32.08290518	31.21546697	30.43450694	31.48609476	24.39710534	27.2696086	29.21592841	29.46257723	27.35761318	29.78197675	30.59058921	29.61992294	30.55984131	29.67455795	30.4664075	31.89922787	28.74661294	31.10268714	29.21877781	29.82025772	30.04382971	28.6866888	26.69524858	30.17112433	31.38247128	29.25166288	28.38107976	30.08894636	28.85951255	27.50456108	29.43137765	31.34465537	30.49762328	31.32864433	30.61396173	32.45810618	28.82516838	31.44708062	29.32215593	28.69317236	32.48797984	29.73789758	29.43764521	28.00433672	32.95411302
HSBP1	24.30753742	25.51223262	23.95880318	24.05128351	25.47640304	23.51613813	24.44732462	23.9995584	21.25193319	21.33875923	24.28934199	24.64141288	24.27071676	23.8041073	24.60546815	24.3104269	23.86479597	24.04944559	23.95562	24.56918002	23.77041982	24.14955123	23.26701362	23.51906048	23.68764603	24.07087369	24.05878379	24.87390541	24.29814458	24.14944966	23.28802569	23.08369668	23.29748701	23.68311066	24.07742939	24.11089298	25.2890749	25.04666299	24.59547101	23.38522204	24.44737604	23.62217145	24.33879928	22.74425991	24.58901713	23.5336802	24.53920038	23.20346917	23.75097469
ETV2	69.4732835	74.12876056	74.37415019	62.08960764	64.83952509	74.05470934	73.03755114	71.89289738	72.82557894	66.85902607	68.99527252	72.35869317	73.86159384	61.33447193	77.1657166	66.82978428	67.44851478	66.57230598	66.94035924	72.10226887	73.71363585	70.9183258	62.4579312	71.69729018	73.5042805	70.27923603	65.40530709	65.89133073	74.53262485	74.55246684	65.31626824	65.56446497	77.17351532	65.00409336	70.97194826	81.80832714	67.62434327	67.55278223	69.62724929	71.8607797	66.45869059	77.25546025	68.95179483	74.07791449	62.93945173	82.24280378	67.05250562	74.49623786	74.19614789
TBC1D5	14.03295773	14.92638653	14.45490887	14.31265119	14.72172371	14.99009594	15.22463154	14.53627798	12.82711331	15.16668535	15.504478	15.58804645	14.21142545	14.85325798	14.94878595	15.56706159	14.46725005	15.15403807	14.73787461	14.60572942	14.83000753	14.41710462	15.17138208	13.9793556	14.56628718	14.41406717	16.52421433	16.70031763	15.41776493	15.00564805	15.67030394	13.7504517	14.36463011	15.62083163	14.26116751	15.22720944	15.43171135	15.23304733	15.32483621	16.80355596	15.44389437	13.83505704	16.14566227	14.42135332	15.06204049	15.97003329	16.27348853	13.62316681	14.89708966
PTTG1IP	91.08683165	83.22734221	92.984948	90.92500338	90.35655619	84.05216444	86.76541333	85.70249124	82.78601018	79.65432756	87.5665754	90.93456985	86.0202099	84.99060397	82.4165703	81.5055113	86.81172295	91.53566945	81.65260336	90.97320601	83.80901094	91.71162406	85.84380734	88.89526975	87.76798321	82.40505634	89.29064594	88.50681051	92.72731137	87.33568976	83.86186145	85.8917866	88.38832561	87.98963091	88.61014803	84.93234174	87.55791002	86.84061752	87.94901623	84.13632698	86.39114993	91.46876962	84.10997819	84.8720896	84.24961952	85.62046839	84.4308257	88.77708868	83.20670159
KRT38	24.64332683	23.41909243	23.23381223	26.78085022	23.27851919	25.90292375	23.23449162	28.92179478	22.76322264	26.9628056	24.35929213	24.84903952	22.82626011	26.12452637	25.966855	22.36039136	23.12378874	24.83648736	22.83266385	27.51640973	25.33671175	24.43483108	22.64553696	23.83748163	23.30047128	23.88152816	26.4254029	25.44012066	23.23782759	23.28546395	23.1567408	22.83556987	24.52838462	23.66906469	23.77977629	25.22308974	27.58606379	25.80854326	26.50609246	31.98247549	25.01382202	26.32282916	26.85297751	25.68523579	23.73956378	26.33648316	28.99429684	27.65593932	25.15093497
PACSIN3	52.59376307	71.03540255	51.37861293	61.7330435	58.33826332	64.58569328	59.89610603	61.26643484	51.14638233	46.8453904	58.37521226	58.78925658	42.41672186	59.91927811	62.58929185	57.90079561	55.42647101	65.09232053	51.3715227	59.35005709	57.40037043	58.18618832	55.97931665	46.51875799	49.40208433	55.28856117	63.11858699	51.60969454	56.52101842	36.63965837	48.55207789	57.95737955	64.9020107	50.57887399	54.76062031	63.55184088	64.49968081	51.83730083	65.46686414	64.882902	66.75427863	49.78501523	57.97667211	58.05071719	59.82060094	62.47886744	54.88920488	67.57313405	51.2714963
NDN	109.3758698	51.67088926	88.97564986	112.3560797	108.3006319	84.20251826	118.7698189	102.1693956	100.9498788	71.76824524	118.8733556	76.2846661	90.64687153	119.8501574	85.38964529	121.4169656	91.0826835	99.88911498	89.62985138	94.31258358	112.757867	117.2537298	108.6193354	63.36891224	98.1879636	99.61784779	119.521055	99.07934876	111.2748843	91.87793456	91.35658674	111.4660865	77.50306763	97.92542357	48.94455772	107.7088021	82.37739384	80.57420103	88.7567375	131.9968143	91.27645597	82.2867062	111.621432	71.33408511	69.68734225	72.69235714	103.7913272	34.47624171	79.68395942
TMEM237	24.95167847	24.10087666	23.72588965	23.18143808	23.64282796	23.43725554	22.34156329	23.63149048	24.83405365	24.6763337	24.71706786	22.72164409	23.22594819	21.99186416	26.1280394	23.54233414	22.94212962	24.15479539	24.6096649	24.41337816	24.64357286	23.42198955	24.16461052	22.55276326	21.5360571	24.61503983	22.79692005	23.38825485	24.30212322	28.22670069	21.37414153	23.85890389	24.76646611	22.65870531	20.86571676	23.52685486	20.61473338	22.58696771	20.59981048	25.82416141	24.49407409	21.96469052	23.3345426	24.36892196	22.13197235	23.72607372	23.49147464	22.67080041	23.32343949
FOXF1	35.24138988	18.35932444	44.86370472	44.42063934	36.02282942	37.13234583	39.96436806	45.91807776	26.6241439	24.22891701	36.44867976	33.58546621	36.81561904	25.60874086	39.09617634	46.99909433	42.82066015	39.73068839	38.00493671	40.34939271	38.00167213	39.29692735	28.48413225	27.89015232	46.72847262	28.78206921	34.08593312	38.52519136	40.84144489	43.03349738	40.77158699	33.57262197	38.68209152	49.91785013	27.35100054	45.2608252	32.55537924	41.05832506	32.82221016	36.14309344	43.35115838	46.24582603	48.41242891	29.71586374	41.77081327	40.00947125	39.7534762	27.51205514	34.84857633
TMEM247	34.43526587	33.65552557	32.9441966	33.97882561	32.66330431	34.40768317	33.0666827	34.25722738	32.33301509	32.05304138	33.23412911	33.191129	32.72094869	36.57757669	53.21605764	35.17553033	31.78045445	35.03944668	32.18023592	33.11216338	33.01608036	33.78500196	31.59946514	33.14276494	32.9077132	35.013446	38.65534288	32.87678861	33.46721881	47.84678732	33.92745771	31.64408316	34.18393843	33.81308807	32.33778451	34.65108991	35.46856578	35.93075052	40.5290606	33.33142076	34.52377971	37.67387158	34.65091877	34.11955772	34.02559334	37.35890211	42.62928658	38.32385092	34.20153725
TP53RK	35.2895184	33.45340585	29.79990786	31.25884878	28.07754488	27.21713439	34.9364339	30.87176724	24.85190646	32.91682777	31.5943767	28.81452328	35.0250641	36.5421226	38.97223726	33.87768699	37.96387863	33.42904434	35.40784318	32.70560394	31.33841953	31.10123029	33.42228833	28.17927993	32.36464514	35.05918792	34.77895684	38.39388194	35.97393711	40.60990618	38.5755037	29.78511665	32.32617877	31.43039705	29.15105287	30.01622557	36.85029356	26.39331921	26.20488385	36.56340874	36.67067127	26.77010763	30.07335794	37.35021627	31.11040926	30.89877214	30.30077344	39.23532599	34.50236475
RARS2	96.6037243	109.6586158	101.5085817	107.6166602	106.9220609	105.6069745	105.9483858	104.0215113	95.88335713	105.3454265	107.6469054	106.0556381	98.8467488	106.9656875	106.9936888	107.6858177	105.995862	105.2419811	108.4915827	107.4963203	97.2966808	108.4073927	106.5357683	94.44486088	100.4014539	105.072633	106.885187	109.6589039	107.6882647	106.1849873	100.8137398	98.71038389	100.5160569	104.0865295	94.06448385	100.6757284	107.0376282	101.527232	109.4302265	110.0300124	100.2120952	104.0359565	106.445315	101.1161953	106.9358188	106.1264157	100.9392155	96.15282988	107.5679844
LCMT2	26.65976933	24.55333956	25.27143186	26.15386921	27.79440359	26.29597119	27.81401634	27.35221877	22.65716907	24.62489529	26.39830512	26.14841913	25.7699129	24.74933013	29.42962791	27.90747554	28.89066869	28.12114049	28.1091087	27.95994581	27.6095806	25.92896058	27.13593748	24.90507843	27.82317791	24.40441718	27.43779026	29.5585051	27.97289067	27.17859982	29.09796498	26.86835222	23.86899017	25.88257001	26.43095862	28.41111946	28.46476065	27.13083343	26.64210368	24.51481536	27.0489437	27.91669138	24.64836731	26.88617442	24.27451096	26.69297104	27.14715306	24.93640515	27.8535143
SERPINE1	48.3441324	30.26054302	39.24653532	64.74956845	40.88503726	40.38967164	57.27166047	47.97899709	74.38581844	75.32585326	48.13680502	58.67815082	60.62664324	73.07594922	54.97759879	56.2166019	38.87718681	39.30668573	35.66189434	52.66924604	45.98761448	51.69641062	43.20383406	64.46957423	49.37559756	65.45675651	61.65812589	56.27960408	44.25654911	44.33395267	52.60717585	55.55470594	65.63675967	67.70914043	33.41824422	29.93376527	64.82985929	37.52541374	56.02224595	26.75830785	64.55418114	32.77502203	56.24058429	64.28236797	64.58339801	46.71364227	47.0893196	81.24688473	45.25962307
CNTNAP5	20.69823088	12.43718019	26.89714966	11.46477288	10.24663999	11.5648107	10.80828232	10.53700667	11.32098735	11.45395619	12.2685349	17.99642423	10.69237925	20.85554596	11.16162777	15.22427055	10.04496824	23.87886886	14.65921282	17.88427245	12.59280229	19.25720972	25.52919871	13.52147767	13.42909206	14.45078096	15.36525694	18.77655363	16.8801796	37.52504806	12.39978665	15.29913487	12.88258638	23.29672427	15.97818085	13.99461007	10.9689089	21.95875975	16.87159778	11.08577205	24.57393044	13.22653117	14.18593846	27.16940417	15.9896392	23.55203525	22.73331967	11.8706254	32.45399283
BAZ2B	7.923161166	7.989147113	7.246481433	7.423284332	7.051149691	7.148680121	7.663815604	7.591450787	7.387051148	8.046572295	7.823615111	7.944560826	8.101143481	7.580750793	7.908146483	8.799176585	7.322058335	8.256298535	8.604808762	7.893546137	8.203442966	6.753935843	8.145220899	5.814274954	7.458671826	7.797373222	8.453495894	8.176537197	8.230102057	9.222832949	8.019240181	6.978615314	8.107662229	8.292868516	8.165835954	8.219598856	7.619316472	8.862743281	8.479972298	8.854643519	7.98838422	7.808327837	8.727472738	8.366996338	8.646238645	8.355890582	8.158086196	7.475064707	6.458417591
LMBR1	13.75411222	14.17019267	13.44929623	12.26170373	12.60207857	13.07130029	12.21909289	12.99691943	10.3630239	12.1868477	12.51320029	13.85227009	12.79924417	13.86369814	11.887357	12.48628094	12.68076284	12.02177835	11.82622552	12.29389716	12.8738258	12.95267624	10.73271242	12.25665052	12.70471657	11.72371981	12.26638923	12.94831709	11.65455924	13.33527828	11.77020975	12.33234049	12.75181428	12.9343237	11.78054036	12.07632445	13.06616923	13.74829354	12.95388022	13.44489933	12.99361616	14.22842989	12.99001937	12.68009271	11.2005237	13.22596948	14.19510678	13.11275882	12.26451057
COL4A5	23.92325531	10.39321189	16.6745846	18.1452128	13.69909371	20.75669765	18.68808456	15.96121823	7.399284895	13.62035776	14.41192011	15.91963341	18.38313419	18.91843719	17.19606102	18.00183351	9.085641916	12.78673073	16.60526872	15.62868626	22.08930753	20.70857797	9.432909285	6.527522125	12.76765701	19.53341211	21.29949853	19.56042513	16.83569318	20.42615693	11.2667075	20.31682065	19.83833168	20.37479077	6.485735244	24.80963051	12.35388954	17.66607647	15.31500088	19.09643855	16.65961421	18.07875041	14.35337731	16.37745991	12.18976735	14.1826257	14.44519262	17.65983489	6.755625382
LRTM2	13.81612134	13.48299798	13.23014147	13.74835502	13.17580586	14.30011568	13.17620818	13.78619878	13.0835896	12.87027851	13.28880537	13.60328984	13.04241482	14.94588556	15.1127808	12.77072252	12.90663321	14.00407242	12.91980796	13.41362227	13.21351272	13.7205895	12.7568965	13.35089905	13.25217258	13.75321889	12.91107404	13.37263974	13.30537651	13.31111742	13.4995596	12.7438216	13.74829483	13.5609748	13.27776681	14.14652705	14.45175487	14.72970261	15.80584003	13.32126893	13.83568429	15.28158371	13.82968929	14.18858636	13.64488975	15.38876113	17.02507438	23.18603858	13.82763915
ST3GAL6	24.63955862	22.5034104	20.85340577	24.31758033	25.25681703	23.50939372	27.52727048	23.00632009	28.1790576	25.63472096	28.4820021	24.85807003	26.91318979	27.48832443	26.19433109	26.67333699	24.63377402	25.62517586	25.42811282	23.80287011	27.27645572	26.00746784	26.44942057	21.57569806	24.62185585	25.29576649	28.05287531	28.60151204	24.15505563	24.59154115	29.22959161	24.76308226	24.49656159	24.35610457	24.85872807	28.94921468	24.12066062	24.79529058	24.57955851	17.91998314	26.06200748	17.68168343	30.62583324	23.28968328	24.7194747	24.76193053	22.39001397	22.30526073	23.46259921
ZNF594	25.49745823	21.81782089	30.28702733	23.76196471	24.52421134	26.4968723	23.30181646	28.39697324	24.84911641	26.27670337	24.60774332	24.98724279	17.26719349	19.41921874	24.29254182	26.34238265	26.48205674	27.98449105	23.36683244	26.12338402	28.68996174	21.10383594	20.80746003	22.69036019	25.30698505	24.01355963	25.03763342	25.33590242	25.17554199	29.37160974	23.7274416	23.72038396	19.41371865	26.11273034	24.14783684	26.11125252	25.40026414	23.36011121	27.49883774	23.45370838	23.56469846	27.57543846	22.17279613	20.34750786	15.68086685	24.46560049	18.51444097	22.1002338	25.74038996
CAV1	64.82126481	44.69781923	62.33226147	66.98567675	57.69243542	65.45343958	62.00416847	62.48704111	66.26029436	65.85253339	62.19552112	66.42163443	61.51927591	65.96500816	53.55728379	64.18311684	63.96695102	57.39398788	58.14355786	65.24105611	65.08015312	65.42201762	70.40844317	70.20415626	62.65069003	67.15115747	64.06887196	66.55010169	62.05374328	64.61741135	58.47810642	68.90036627	69.62526133	63.8626835	53.03882395	49.60089937	69.764297	54.88600274	64.38009562	58.25906163	64.01219399	54.36199646	70.43428945	58.70003215	62.2849082	63.29922027	57.14195372	67.73724854	59.95732276
IDS	19.31726514	19.74845859	18.14509337	19.16626454	18.65601331	19.44535783	20.24964435	17.91142194	17.92414525	22.55578534	19.85920751	18.90200575	20.8950561	19.72295849	18.47829406	19.35670717	18.2057806	19.52288608	18.93222932	18.71937678	18.29762744	19.62557212	19.8393462	18.89936582	19.2116171	20.17590276	19.37848546	20.0890458	19.04841851	19.70528831	20.42109345	19.48710751	22.34980878	18.938563	17.94944685	16.5097576	20.18705827	19.02496666	17.73250482	19.48512725	19.03591246	16.064931	19.76213889	19.46425052	20.43356823	19.77627826	20.12965097	20.48815281	19.14406753
SPAG5	32.82253154	33.75889849	35.99513144	39.12482859	42.62152173	37.8664134	46.14169729	47.83416308	43.18090932	42.42332864	38.86005628	30.441552	38.99840401	33.32104534	50.68515293	34.78534551	44.58213035	42.90463023	39.21614793	39.39865688	35.35404253	38.17639539	35.5752304	37.19865834	45.31866808	37.9567065	31.23377915	42.75244787	40.54237194	44.65318828	41.15006646	33.17281367	33.35210013	32.21328661	45.90678277	47.11619024	33.33655044	41.199507	34.27944231	44.68928283	36.83811098	48.01471557	34.02653691	38.00739876	41.94823201	31.24581765	40.16125244	31.26240616	47.40247912
CCKAR	34.88324348	33.72336772	33.12543625	34.61193254	33.01126326	36.36520319	32.90836129	34.76529274	32.248165	32.13655444	33.17595186	34.37475836	32.52251456	38.09429015	38.64070215	31.73850213	32.28493934	35.25132788	32.28257223	33.6772476	33.07810358	34.55874539	31.83623552	33.37990783	33.21759287	70.86531152	32.25197468	33.64289897	33.20844417	33.20362296	33.59621403	31.96430854	34.51736136	33.9985163	33.30771743	36.00908305	36.54145745	37.75283492	40.10093535	33.31534468	34.49867358	38.96233867	34.62817038	36.22415535	34.10195358	39.42484099	42.82484726	41.45632045	35.00808643
CENPE	12.50121427	14.60117132	15.50350393	14.95849784	13.34542808	12.49681143	12.46822628	10.224259	17.90402661	18.947104	14.12995048	13.12602994	17.12818783	12.89825792	12.64140239	14.74323833	16.00591426	13.78106495	16.19997147	13.51298523	15.37403021	15.70265101	15.01815579	18.59727513	12.13627374	17.70829536	14.84263356	12.76699187	16.47375159	20.18090428	18.44562203	14.48496461	13.1188968	13.90528804	12.63953529	7.086661906	12.83006562	14.54089319	12.11583527	19.83761329	15.64563446	13.49373434	14.1964018	15.91706967	12.82789114	14.36644343	13.21197915	11.56550252	15.55594295
MORF4L2	92.9987676	86.71659831	90.16852039	91.45378939	87.56379331	90.87413677	89.7507065	87.50481611	91.4722608	91.47858454	88.62847225	87.88122021	88.84265205	88.84134583	91.4816368	89.06338193	88.2394499	87.48523791	87.41935761	91.03273441	89.88569151	93.98006646	86.65351682	94.61087111	87.41775956	91.2624266	87.79051305	93.43928461	89.62125025	98.64835798	86.5998074	89.17544361	94.16557757	87.53287435	86.67921438	87.02181336	92.76379298	89.57911276	88.96988412	95.23843712	90.90552444	86.68126719	89.13196903	89.78222691	92.69448333	85.42419583	86.67898816	91.41824674	92.0089159
KLKP1	31.68849316	50.33015783	47.80270969	31.36817009	29.86439822	33.17112903	38.37194279	31.5459585	28.83691807	28.97722662	29.90941372	31.17903847	42.29313509	41.51061236	35.28353655	37.00451502	29.11693038	31.95594841	30.66229799	35.20475826	30.34837042	31.36952339	41.22573554	30.1211675	30.45902636	53.8444683	33.79210279	30.43151415	34.29364279	34.46970068	30.24600615	28.87100511	35.1795172	30.7032532	43.44949613	32.89385588	33.21589627	34.60186791	36.53825818	30.26402859	31.10171836	35.56557604	31.34872193	33.08041916	30.78416669	36.04138013	38.90785925	38.05473854	31.89046817
MAPK11	71.04559255	67.09146896	72.68383141	73.79746919	68.03141025	71.86912477	75.95919857	72.44924246	76.64864925	64.20734444	76.15899863	69.21657343	75.84761679	73.54470651	63.8521943	74.91359044	71.60963281	71.23667544	71.35822638	68.85139752	73.52792137	78.20135249	70.65088539	64.81706051	74.32527884	71.6557107	76.40291778	72.43703105	68.06903943	66.5889942	69.78747188	72.05346719	73.42154732	76.46742484	77.28653926	68.75055949	74.22482438	70.04637302	72.33359274	63.12716104	70.59419872	77.11653016	75.86724696	75.45915556	66.76903018	69.16396177	71.46935292	64.95143369	74.46624008
NOXA1	138.9743539	141.1613891	130.4181836	132.9054629	149.4601105	137.5915191	137.5742562	144.8142352	112.0172295	102.0908315	131.274118	137.4619981	125.0483484	134.0705734	130.2447419	135.3985307	142.7798442	132.7845933	127.6995044	135.2814757	140.9802956	139.9859751	134.2272271	129.6832987	138.6394412	113.6405458	122.9378055	128.1917653	131.0307433	114.8433966	130.2154479	124.9643825	138.2371924	135.6573109	137.5438355	134.945797	127.3402444	125.942726	142.9445223	119.2456786	127.3075384	153.184931	124.4639788	119.3829257	128.7282303	141.9202793	130.8038509	122.8509868	142.254432
TCHHL1	17.45020235	16.30316852	16.01415772	16.99423938	16.10640468	18.61982867	15.92607017	17.2191506	15.29562291	15.60495669	15.96762966	17.07293363	16.46284204	19.40804459	19.53739455	15.16413452	15.74095204	17.52803111	15.57014849	16.48574526	16.04404659	17.15255018	15.46759938	16.30479957	16.11822445	16.59294833	15.52727637	16.50982654	15.98849925	15.99895719	16.09346427	15.56319896	17.01691565	16.44377534	16.72077715	18.31483013	18.21809697	19.37358095	20.12019006	16.14745772	20.11203815	19.78531261	17.00733443	18.66172135	16.49756196	19.95378796	21.17319521	21.46726649	17.72121324
SLC40A1	60.67886569	56.94661715	60.8749975	60.34872501	58.69761148	62.37235237	61.0667486	60.68429237	55.18687981	59.0024015	70.59647371	59.28560348	61.85224687	59.64808088	60.82329561	64.34446988	62.17364823	61.81518231	65.88341878	60.34313902	61.62718458	59.78298143	63.67965651	56.96045416	62.18521678	54.65676348	64.27392435	63.67832666	60.64513615	49.66899635	65.87318824	59.83204469	63.9213766	61.99166556	55.7306049	58.70635168	63.62410383	60.14216962	56.45903911	52.48539877	61.39198182	59.25140787	65.08352559	61.94791467	61.30355353	61.40500069	62.91722126	49.67859701	59.97414749
SLC4A1AP	44.88420338	42.71554825	43.82791197	44.58331065	43.71993035	43.68049949	43.26824616	42.79371731	42.93288714	43.54285607	43.26851241	42.72556799	41.94667648	43.74605424	45.42497238	43.7344093	42.9177624	43.56465397	44.67911259	44.34667254	43.87648891	44.41770485	45.25649884	44.39399459	42.19190211	43.8039717	43.15016329	44.67494234	43.98098146	43.30940721	43.23353343	43.05413487	44.41579392	42.37412025	40.56790428	42.01856766	43.05247645	43.59578804	43.14534942	48.05447918	42.22346831	42.56046592	43.40732679	44.65036629	44.21612141	44.57112028	42.29315559	42.31450539	43.53575053
ISY1	45.16363239	47.0265164	46.15676608	46.71534896	43.54296671	46.60983057	46.7921287	45.97668946	45.10703696	49.11832657	43.82959537	45.65227679	45.59620784	46.02312566	45.66158681	46.34204406	44.45076059	41.9465459	47.13763555	45.95999498	41.61640854	46.00993946	43.00127638	43.23008309	47.15017542	43.76716283	46.34566082	46.49718303	44.94695772	46.59653359	44.27596066	44.42553391	46.50698462	46.16886033	38.9378679	44.63439791	47.57209454	42.82028244	45.605865	47.87514876	43.74810584	42.7825021	46.62669868	46.96393137	45.24031634	47.75925413	41.3941761	46.55820738	46.88846982
FAM223B	103.3003338	103.5847576	104.4628218	106.3504549	106.4308183	104.9722975	86.45625376	108.9073456	80.5510085	98.80180394	103.0039402	96.3378182	99.86108607	107.3505853	108.4689799	99.43704393	97.21012753	104.660738	88.5827255	99.82265476	105.8133415	97.02125749	90.70067719	88.54020459	84.70384036	94.94201318	107.7030408	107.8274296	102.4800797	114.0734491	107.5317637	108.7632978	118.176295	93.17398803	109.7949276	99.92814227	100.4712576	105.6890077	111.1748843	96.81783879	93.06374931	111.7885314	113.1354069	116.2605785	87.66770028	110.1278981	125.9755158	118.9037759	102.1564863
CEBPE	75.72719854	81.91315718	66.77937324	61.42162857	75.99724474	79.35048888	88.13912238	55.51450679	49.74895302	86.23674304	91.29166267	85.18615944	92.46938299	81.00215528	75.2279	71.12438392	83.19237022	76.10416941	73.18028027	61.71939614	77.6193642	69.89044303	68.43939942	63.822719	89.44896556	72.51193291	88.37789689	76.37904607	74.36784649	62.27506181	85.6429097	69.61447664	67.6262208	62.22957035	80.78299967	49.85540968	53.47602554	63.45658031	47.68427614	72.11703605	82.12808676	61.11534688	66.26493181	78.11276076	68.24124709	72.92863086	67.52824437	50.82462201	81.27784976
HMBS	56.36482342	62.44589316	56.96526158	55.61231595	58.81941333	53.98471057	55.85864629	52.39009136	59.04262527	58.94798763	55.55431122	61.43148734	58.8022935	54.36255703	59.32490989	53.50704304	55.89302715	55.30527114	56.48903386	56.2823626	59.57170937	62.51974239	56.33387996	58.69688487	56.3924927	58.74966809	59.76960824	54.45442275	56.43924417	62.17335727	57.34093358	58.45056865	52.73606973	58.48227256	61.16329347	56.69271065	52.14702237	55.49410476	54.83580882	61.22079013	56.54490336	57.96038954	53.19735807	61.795681	51.63509103	56.6815757	58.07171545	57.3022216	59.25182227
CDH1	46.1541361	41.44156233	42.80155454	35.7455247	39.86014475	41.26188035	38.37078428	35.82812777	28.35260444	19.37732533	35.55970381	37.80339032	30.63258363	40.49056008	36.02626555	35.02420461	38.57853251	39.6245831	35.90748214	41.28453168	42.79088051	36.76773398	40.26479122	42.09968218	38.36932844	37.17278769	35.90988945	35.45862493	39.66633137	31.33015648	32.06804894	38.81294455	32.88047091	38.9835603	40.50849326	42.21371859	39.29627457	37.64405049	34.78898191	46.99301975	34.10568184	44.17854114	32.16427945	36.29273032	39.60913779	39.09428091	40.57790211	40.78929738	39.97018252
ENAH	9.503258661	9.138163329	9.1869646	10.08005521	10.36349648	9.669916657	8.465070617	9.059719923	9.076907788	11.41633421	9.307931122	9.679637295	10.1055876	9.788786927	11.00757662	10.6569801	8.922466627	8.658813378	10.14098651	10.55270775	10.60231698	11.19308604	9.780904774	9.44024367	10.59216762	11.23509717	10.96274323	9.155809336	9.133023616	13.03589114	7.81811668	11.09611168	9.27156228	10.60257711	9.973830049	10.92814956	9.948313155	9.996524494	10.63926557	12.93131211	10.47548682	9.192888872	9.012556631	11.37478232	9.004921028	9.753010743	10.28203337	9.61880121	9.550690394
DDX1	72.4446347	71.90217888	72.63460779	71.46056823	72.02885995	71.78829038	72.26535197	72.64290742	69.38385103	68.16141865	71.74193553	71.28524542	69.62403467	70.47423714	75.46068804	72.42591543	71.02434176	71.35610051	72.61861885	73.41290244	72.18989383	71.11562051	72.3061186	69.77749736	70.75507936	70.6338466	70.00304837	72.42345972	72.03749468	72.09030763	69.73602496	69.84669393	72.28910313	69.51510336	70.2222234	72.98985659	68.46683455	72.65809076	72.56149831	77.52179128	68.72000745	72.85873768	72.16485147	72.42781059	69.90538383	71.99839414	70.80670661	66.71725949	73.03880277
NBPF15	42.23212928	39.89450665	43.61653566	42.50007696	44.23751796	43.75858697	40.44941768	43.59766795	46.59942266	42.95954986	43.44668354	41.46518325	41.89454016	41.07020879	39.47157038	39.409343	39.13168982	39.60781831	42.2008547	39.03763036	42.49661179	41.27971638	40.24073173	38.78335456	39.88992159	40.47663144	42.44233692	38.79263607	39.97615652	40.04163101	40.12927001	41.70432415	39.42723572	41.21461042	45.66438306	41.33594073	39.68179485	40.18914941	42.5015273	41.29358694	40.62693518	41.55934233	40.47329217	40.91823174	39.85158164	40.63860159	41.42415421	40.76245751	39.11613386
SLC41A1	33.61794472	40.55511428	37.0174421	35.53757748	35.1764735	37.11952155	37.61241019	35.82788736	27.71349158	33.47666532	35.87554554	31.51631356	33.81572965	30.21465968	36.40780068	34.39130269	35.0510894	35.01550036	35.79147932	37.08453491	34.46668783	30.25826364	30.70490337	31.68368194	36.06556159	32.11723675	34.24409452	34.95112014	35.45936272	27.69275786	33.82047358	34.38023884	33.04385939	34.29873402	38.4295398	36.00591123	29.92230824	34.00949348	35.37723218	33.44910347	32.89480633	36.72365527	34.05324803	32.53623024	31.03641612	35.04773408	36.67175299	34.20675689	34.74431258
KDELR3	113.6295814	103.3823223	67.41744377	86.70550787	88.93377582	90.30018337	77.31721831	68.46922632	121.9072855	110.6725051	99.90496532	99.69795574	96.56243286	103.7777311	85.70828503	74.76961896	69.03132318	71.81931339	89.00172744	67.37613067	90.28371864	98.65875641	108.7628165	105.8532424	76.12370535	107.0868386	95.16028508	67.84453966	82.09760242	119.7724403	67.6484114	108.0104444	99.23485839	89.29540056	107.4535358	82.83196331	100.4133328	103.8645546	71.6828389	107.4786457	94.98585351	61.48904921	81.347513	118.6159088	86.57659624	84.9125097	99.71870441	106.2030509	82.20167707
MBTPS2	20.34319363	20.82057299	19.43341059	19.4045512	17.88963224	19.56935568	18.43000199	20.35203103	17.68407399	16.50810511	18.8079595	18.40586664	19.0036451	17.8442671	19.48484897	17.32136076	18.24491246	18.75728345	17.08808117	17.94703215	18.32533256	19.43517417	18.12649531	19.46463	18.61236111	18.94850758	18.41007476	17.94919468	17.58107058	22.00084742	17.37200495	18.01618353	19.3340753	18.70041505	17.34975269	16.94517533	18.97139682	19.8844689	18.87232933	20.76068176	20.06204197	18.63905119	18.21627146	19.07777953	18.64674305	16.94118291	18.04462565	19.86808095	18.32572169
CLDND2	62.3700489	53.23660388	80.56069274	57.18673646	69.89102131	87.89776672	122.3248101	84.65296312	84.9729795	56.67062308	63.93151506	64.9813079	82.59148269	67.53703271	104.7812036	85.24415334	71.3174412	89.9825128	84.86482839	54.35127638	63.05867479	91.47166928	99.88963518	64.11783252	68.41352503	54.65802144	62.62362742	75.28014898	80.70479948	89.69572989	76.13817732	55.18367944	68.09199463	93.68250298	87.99709955	91.69499717	62.67416384	67.31201101	69.47577553	51.89659287	55.53622766	93.02343956	80.88038034	65.66444543	79.3640025	104.4839966	104.865507	100.4104174	89.68889554
ARID1B	3.702972733	3.80291438	4.097062604	3.901963668	3.802033818	3.763934805	3.947871304	4.078691399	4.100142924	4.408241096	3.895590261	3.879800794	3.937418876	3.782742427	3.764937463	3.918766272	3.849637185	3.7557633	3.755239401	3.838713585	3.748404612	3.863913567	3.908362598	3.805037621	3.815223651	3.874317733	3.860206709	3.925352683	3.839816758	4.020984141	4.018751484	3.839126028	3.725931166	3.911067243	3.899057479	4.079895706	3.901824751	3.946281388	3.978820548	4.319477863	3.780728696	4.124740648	4.027811861	3.947123871	3.701080137	3.815788917	3.847041701	3.737156855	3.723550797
CDK4	81.64005346	79.78034759	75.55661045	79.38650688	74.20578264	80.64951377	77.76421271	80.07720847	80.51120066	79.95922131	79.04287408	75.98739414	81.1378856	81.26991189	77.84657294	77.459131	77.32263286	76.8700725	77.83652445	76.795314	81.71409983	80.71441045	76.93212371	80.11637419	77.1932188	83.16563359	78.56638042	76.90212576	77.20788414	87.83897691	78.317942	79.45428772	82.70836561	78.75277044	76.78280445	75.8575134	80.37443358	76.83948048	78.25747905	88.24814459	81.10695379	77.20582505	78.83665048	82.09239222	78.23183993	77.66594601	73.17059976	85.25972563	79.30680753
CD27	136.4106288	94.94912665	153.299526	139.1613376	152.0582024	131.6395342	123.2329289	119.478136	136.6660566	169.3665774	130.8618627	125.6761267	129.5573374	126.5498118	134.8071496	164.9025174	160.0297574	159.5611303	173.2678948	123.1156273	161.1430608	154.4277037	129.3899587	122.3489834	113.3850968	172.2081929	142.0955238	118.1472148	172.7102013	103.6723761	191.8985888	152.7179194	139.4990168	116.3242649	158.8259241	93.27705077	118.201346	142.4279242	96.8173579	131.9006933	120.5588714	82.75314877	167.5298199	155.688492	130.7889263	145.271375	148.2690137	111.4025107	134.494415
ACO2	71.73357375	72.04853723	78.78087779	70.12621882	77.23864894	72.67207795	75.5531076	71.67955776	66.20776615	61.31410589	68.56735284	75.48050603	70.14148643	70.20888411	73.65369278	70.69527142	73.5604597	72.12228032	69.17004429	75.50314962	68.48143791	73.55766629	69.84940447	70.91951513	72.63461315	68.14833993	69.09517348	72.7380721	75.54465231	65.25695849	68.40035821	71.67697787	69.52314428	73.03052369	79.88761503	75.79518208	69.62340739	82.10516665	70.43745229	65.1668943	76.22017632	76.58811229	67.76972805	69.61058783	71.33758557	70.48116971	79.8555461	67.54886404	73.36476939
PTPDC1	29.36682617	29.79940383	27.88610843	28.0587328	28.28674828	25.14575265	26.18076953	29.190412	26.70752449	27.409292	27.374786	28.35845765	26.34419689	25.66091022	27.23779572	26.74524843	25.94472461	25.80005986	25.29271777	27.04298034	27.30680004	29.13640149	25.67164897	26.96564227	27.54411742	23.45225657	26.62438189	28.11453465	27.45294783	24.47299998	25.72128363	26.71695291	25.94272002	27.08694202	31.0416989	26.00133293	27.67490813	28.42138825	30.02131792	29.03296848	27.32767385	29.24080376	27.75168723	23.97138963	25.41688358	24.91129984	27.31028143	26.56613504	28.33672226
CYP3A43	27.00636343	25.44031454	33.61581997	25.61945134	28.43551348	28.21333464	24.99727111	26.92159498	20.2515041	22.57844819	22.67074594	25.56280435	21.93658725	30.55512482	30.64055469	21.08895947	21.39859041	27.50443439	31.37000987	24.31624199	23.15338074	26.10915276	20.84771902	23.88993175	24.51800094	24.3912106	22.74041181	24.06811542	22.77977574	22.84063999	24.34122502	21.9752225	32.37016258	23.75224005	29.77618243	28.41349448	28.31709013	30.06034305	31.59638637	22.81863461	25.04849928	31.49976083	26.21188325	29.44249304	24.27368894	31.43583958	33.3052858	33.77607162	27.9613729
TSPO2	144.1344894	113.4398791	117.9576034	137.0953949	109.0155346	135.9598633	146.3060977	123.4336031	133.2119798	152.0735855	127.9022337	161.0087251	136.7765368	138.408052	155.6128108	122.4458785	117.7308558	110.4260813	128.0901375	123.3668453	111.6277937	132.8729916	140.0812999	120.3808688	112.0870607	139.253135	139.2154474	108.3373108	155.6925339	132.4682713	123.4989722	123.7419236	119.7507366	144.721618	119.2851235	139.0945131	126.2671193	138.6162994	115.1601962	120.7275921	136.9436387	116.1991389	173.3140368	142.4877427	144.48987	118.9783687	117.7237134	112.6479804	120.4655145
F2	85.02627791	24.60135686	22.58110676	60.23199504	39.46695276	25.27084113	20.92317687	29.8158536	80.89936923	70.4654331	22.7502276	61.15584641	85.04060784	82.21146806	54.68242714	21.83043758	33.53726126	26.81471053	26.28222264	21.24407902	21.44037006	58.82845742	77.66614916	113.4138789	56.20034875	94.14938587	33.64174216	24.24672977	21.4184282	59.84723841	22.8556964	84.8631561	92.38278723	22.54524154	31.7356442	25.40532598	92.73624041	56.38642738	28.64548664	36.41197793	56.94689009	25.35896272	22.58548962	88.42536244	81.02364925	47.23053523	66.83067917	88.9981955	51.60039567
SCGB2A1	137.5536806	120.2670264	115.2220831	129.9755382	363.4516553	270.0608301	158.4858241	153.2091706	102.1762647	109.6374116	115.874675	128.8774674	111.3583609	155.4567768	155.592931	106.9552671	107.1874266	302.6377747	111.21515	123.2047169	117.5596116	132.4738222	306.053857	120.2298956	232.4874066	123.8171105	110.3623555	121.3066069	115.6929435	115.8988568	237.8703767	128.5321125	134.8598575	181.1540203	264.9511269	275.6271492	249.7214635	193.1090648	242.8093761	120.2849727	249.1101692	183.7023703	133.5040447	175.277838	339.1990406	160.0298602	169.4857499	171.045066	163.1270795
GPD2	26.35786855	25.79262279	25.72359812	25.27556487	25.13054362	25.78769982	23.86598491	25.9671008	24.36258158	24.85152773	24.56576785	24.34271518	24.46533708	24.08489375	26.19432986	24.27652686	24.0336639	23.98850019	25.53829488	24.99505662	25.45756806	24.17718607	22.35470499	24.59349597	24.17817159	25.237827	25.53016801	25.08422594	24.30673716	24.71974493	25.83575625	24.45638564	24.58687399	26.06222024	23.87498767	24.41009566	23.39334444	24.89329498	24.20965987	27.35019659	24.42703357	25.70608939	24.8877165	24.60176129	24.47580914	24.48987102	22.25406197	26.18499211	24.74084127
ESYT2	36.26504959	34.33627279	34.25883374	33.65189465	36.14287926	34.59861948	33.07950319	33.78119142	35.93989532	35.80858056	34.07970869	34.85840147	31.6451558	35.79227608	33.81442513	34.07484813	34.20356613	33.20618311	32.14505955	35.50593967	36.03296411	35.01002433	35.16553028	34.74389006	34.58943436	33.18610759	34.14231823	35.13965086	33.77522887	36.05896226	32.89923564	36.98335162	36.05501887	35.64255117	33.13156658	33.2672807	35.05178623	33.96596049	34.3576085	32.07233458	34.77445281	36.38869063	34.73647038	36.08268958	33.44740556	34.57682314	35.95373892	36.21859341	34.31422282
PLCL2	29.08416772	31.86630465	33.80943567	32.23542419	32.20714761	33.2974025	32.42239192	34.08454817	17.98970697	27.52114761	33.58356748	33.57710933	28.31044733	30.46425073	31.55433867	33.94371077	34.21706224	33.07391896	32.47682319	34.18394114	33.10019538	32.60571363	30.02287531	20.45273847	34.70409359	31.75248518	34.16214208	34.50020177	34.24865788	22.04757085	33.64394816	29.67264659	30.27594994	34.15528717	28.58613952	34.56619831	31.38520222	31.62283068	31.84387933	19.35584519	33.59185692	33.60763047	35.0175994	29.54790795	27.98979808	34.29602192	33.64446778	17.45247291	30.45067112
SSBP4	79.24358444	72.10641258	71.36338188	80.33030189	75.97909431	75.37950261	73.87563608	79.40927363	76.76159249	82.95063617	76.89818246	76.56281481	71.86003579	73.76917667	75.13221628	73.74736563	77.96892836	75.37976725	78.03299836	75.73978734	78.11875099	80.2338727	76.19284661	80.89278123	75.40957174	78.75236255	79.59516984	77.94973963	76.30857674	77.09126059	78.438156	77.89132291	75.20077169	78.59138351	78.06893141	70.87947451	77.14078295	74.80903899	79.40596389	80.09459671	75.99720636	78.36675945	79.5824116	80.9849596	75.64620049	80.61279051	77.85384201	82.80768495	76.95255204
FHOD1	39.44809981	30.37903695	39.47775313	42.48921091	39.00426298	39.26504772	41.34850192	41.05270173	37.83983787	41.04741263	42.1777778	38.23550443	41.49032544	38.59317996	37.60501071	41.60772894	39.94452953	40.24357019	41.08343775	38.54007215	39.91114085	39.80595253	36.57184466	38.90033492	38.77708431	39.58600027	43.22762998	41.22361787	38.79564577	37.63333987	39.87797424	37.98701506	37.69869321	43.33572587	36.76306542	34.93629327	39.10123117	37.47380934	40.54133736	39.00281006	41.44266617	39.58740163	44.6914714	37.73168985	36.04912054	40.53057454	36.9667322	34.84270314	37.52370359
HIGD1A	117.8370791	126.2265405	100.8906024	99.51254119	108.1828171	96.48458125	111.7137827	101.9263568	105.2543868	108.1835729	106.0903192	124.1369423	105.8952989	105.3333686	118.7505942	111.0943571	110.3509064	110.1550178	107.3730267	108.8876571	105.7518275	103.9935879	120.0581133	99.0597761	108.2584515	106.2200563	119.6430975	121.7422308	113.7526355	107.8859216	114.6376024	99.39178614	107.1321137	116.1238339	106.416861	135.5007308	114.0210508	118.5618859	108.3479853	110.410119	114.4512537	103.6871062	111.3129802	117.6294217	108.6929365	118.6732245	128.6600266	101.6523455	106.1963552
RBMY1B	24.92804293	30.94046592	25.91425209	25.19756323	23.90653409	35.42544359	24.88964706	24.82440122	31.53306805	23.91524744	25.39425557	24.61694544	25.15238274	25.96545318	28.59375532	23.35247361	24.11804081	25.06643429	27.94333389	31.69273427	24.80440625	24.69712246	26.71171243	26.56610623	23.86690168	24.69827895	24.7605261	24.31793451	23.89979786	24.38812491	26.89699753	26.17654093	26.53181204	24.37385901	27.34692626	28.78879886	29.45118374	25.44767923	37.811427	26.05614944	29.80105675	26.12252892	29.19215619	29.33348399	26.97674115	30.4286924	27.20916692	27.32791974	25.29038519
GPR55	14.19561783	13.97859296	13.61853683	14.08076345	13.52929492	14.47152822	13.60541476	14.13484912	13.54891252	13.26942653	13.70866206	13.84548652	13.47373081	15.14696265	15.24410712	13.2182879	13.25167843	14.40099059	13.30767952	13.75241173	13.63293326	14.01366941	13.13997495	13.75181465	13.62593454	14.29296091	13.32097318	13.68496759	13.75336903	28.74008229	13.96581008	13.10818091	14.1230662	13.95071406	13.55832742	14.38688959	14.73033841	14.91216491	16.34579091	13.74189398	14.25244003	15.5684524	14.25407728	14.34746062	14.05271668	15.55549426	17.46871415	16.11183747	14.1588368
PLTP	123.7473344	116.3342367	90.96550184	100.5252108	99.96680344	82.24201566	89.67439319	85.58998927	110.5399651	111.1845506	102.2678738	101.3609283	118.7820921	108.4480356	85.02811294	90.86832715	83.46720784	78.10082993	85.77127726	76.64283007	102.725383	88.59131663	102.4603873	117.1311482	84.28595907	124.6572649	98.61209489	79.24749529	88.13585393	117.1461625	96.5577965	100.4269898	97.08527819	96.80438699	75.79878531	93.12594415	101.3694244	90.63082072	65.66726527	104.9315046	97.29914246	63.93730952	90.02690533	109.0100448	104.5621454	81.4993408	93.54618938	120.2367996	73.77521534
NKX3-2	20.95790404	20.4822627	20.10989002	20.83156099	19.9967494	21.50263868	20.06557359	20.88365706	20.0410415	24.38154394	20.23202583	20.532916	19.87025515	22.42334073	22.61139521	19.49288918	19.60403882	21.24974371	19.65576716	20.32664215	20.12099708	20.74623189	19.42456463	20.31764712	20.12548653	21.0245172	19.65613275	20.24977932	20.26797394	41.45902934	20.58900652	19.35994443	20.86100025	20.59455055	20.09840914	21.31068768	21.79611334	22.09271874	23.99566241	31.90118048	21.04397228	23.00374205	21.02008743	21.3032585	20.74786071	23.08971996	25.75941562	23.96751061	20.92462308
FAM122A	36.76621979	38.41224871	37.10051657	39.13503327	36.82079547	37.33227773	39.19894542	40.91932358	32.81335918	38.21543577	39.76039844	37.77268831	39.52802696	36.33581418	38.31820401	42.16232895	39.59418607	39.07528806	38.08658914	37.6854203	40.39572427	37.42164928	37.46658658	36.0870529	39.37647528	37.87463026	39.003339	41.42574484	38.48584635	38.19087909	41.02832142	36.12312287	35.2863127	39.16154549	35.11792704	40.88059796	38.97655921	36.79057271	39.3231178	39.32978195	37.49377116	39.86376944	41.93209173	32.98047984	35.65383065	37.97445886	36.74525439	34.80988359	40.30526185
ATG9A	21.98739267	24.70010765	22.40685472	20.85209418	22.78133488	21.93739372	23.08204007	21.81639184	20.81213063	21.12199853	22.88320661	22.8180592	23.06639961	22.88638396	24.59493191	21.29583677	21.93466487	22.77885216	22.46850521	23.88916085	22.85916382	21.50506817	22.06489247	20.67808724	23.11389341	22.19771078	23.39254234	23.22284678	23.54661736	22.08518717	22.06925091	21.26654968	24.56547764	23.32239783	23.61300951	22.12134427	21.43928831	22.91744477	21.83915759	25.07165388	23.0001767	22.5337192	22.55375419	23.55635726	21.3904099	22.27987036	23.3027721	21.54634273	21.70290623
TNFRSF13B	16.58385711	16.19768687	15.90723675	16.5036642	15.829902	29.21144201	15.84453722	16.53901484	15.8322074	15.48718647	15.9816232	16.32038409	15.68782711	17.87400098	18.02468931	15.37686092	15.53969606	16.80067085	15.54101156	16.1077009	15.89859883	16.46231225	15.36429483	16.068121	15.93099306	21.86264775	15.53248175	16.06499848	16.00092693	16.00762507	16.24155956	18.12948096	16.50922697	16.28641553	15.97839717	16.94674382	17.30896592	17.59884032	18.89372626	16.02285886	16.62625532	33.86052021	16.61528823	16.99619012	16.39388825	18.39242062	20.35955791	19.23333738	16.60696271
KDELC1	90.53582034	110.8768286	80.76759236	79.06661571	85.63890165	83.30529888	75.64807856	77.05443504	65.31033546	73.25649891	78.86313157	81.93989477	80.05040986	78.83816884	74.2073478	80.18233527	74.88654017	78.56717739	77.2140402	83.77344404	78.08714688	88.9696209	81.55348233	82.45112604	80.22679315	86.10312327	87.26506576	84.08581113	79.31362602	77.28066529	67.57227437	79.04675213	77.14310477	87.69335727	73.8265663	63.36502904	79.45891112	74.06995771	83.33615038	89.23102048	83.62102251	81.55592242	76.70193128	88.14823655	77.74727729	79.85424997	75.48119865	85.22351077	80.83301945
HDAC1	62.03797808	57.96948798	62.36156945	66.28216048	63.35790075	65.14342149	64.02647453	66.04626219	62.70764909	69.13316105	65.77093832	63.08620535	65.58473312	63.00189458	62.06321703	66.02144973	66.10275003	65.79311222	66.54691783	63.97075487	63.58882986	63.50835682	63.08512775	63.12180713	63.39883089	64.91719117	64.28179414	65.51319625	65.95133147	66.53196743	66.03663996	65.79712276	64.86423516	64.02900483	61.08943762	64.37824028	60.8165549	61.58292185	64.19375949	63.33443127	65.2100149	63.9697462	69.26706922	62.96636055	61.07968953	64.55915517	61.20020257	58.00935215	62.50985706
C1S	45.62732337	33.1855525	35.27483828	39.83840047	37.82768192	38.01349218	29.61384093	34.35661828	44.69560408	43.65249343	40.81224943	44.47600741	46.51507345	45.7168425	39.22648817	38.65544947	34.4840532	32.34666909	37.87992171	30.20357196	37.00256437	43.94395578	41.7810125	43.70486726	36.55375392	48.72995988	46.13143365	34.63493579	35.27533443	39.10321613	34.11203786	46.01883772	44.5697018	41.68287995	28.53696865	30.96587088	41.54493061	35.33687302	37.79929262	40.52450139	42.28713891	20.58212433	35.44273258	45.8738794	47.3844455	43.38443838	35.02310527	43.12529278	33.95937568
MSH6	22.63908652	21.78902375	21.92737026	22.20130649	21.24172204	22.21585469	21.43030351	22.095072	22.69380422	22.57860605	22.15366638	21.24787429	22.03627003	21.68484163	22.81526288	22.73660861	22.00930129	22.45656015	22.85703778	22.53904763	22.72973842	22.38867001	22.48588075	22.89438485	21.2141904	22.17808896	22.25195148	22.28480044	22.8349909	24.47587166	21.55396473	21.23541188	22.45537713	22.64051351	20.7205999	21.23323071	21.68750481	20.9042758	22.0742365	26.36961937	22.25590473	21.57844816	22.63238899	22.49829449	21.26288956	22.91873624	20.27605188	22.44810417	21.84433795
LINC01134	14.81201296	14.27805094	19.60911569	14.68146128	14.00177018	16.59906553	13.93670417	14.75420914	13.64425602	13.6104581	14.04491273	14.6004209	20.50538494	20.60329801	16.42902489	15.69145516	13.69413324	14.93912926	15.47850161	19.32999208	14.01115195	14.67644714	18.11033097	26.2247109	15.50240078	20.27003491	15.34012105	14.27202771	21.21815349	14.05512456	14.20761105	16.80481798	14.63521348	18.17088912	14.162259	15.32220112	15.50549161	16.07776681	17.01099207	15.45245345	14.58688284	16.55338467	14.67493436	15.41602157	14.44298996	16.77223177	18.13251951	17.69112797	14.88172377
LGI1	5.437041307	5.229132218	5.139779727	5.383917194	5.13070387	5.697759666	5.105218103	5.4117018	4.982810069	4.983094868	5.142944467	5.358060262	5.038105699	5.973133837	6.042720058	4.91111607	5.014840664	5.484072412	5.007262461	5.240112525	5.133156769	5.387672414	4.940231133	5.182037549	5.160993062	5.311812821	5.000832296	5.232251607	5.147918283	5.146519676	5.200286253	4.965781953	5.365152511	5.274165474	5.189631051	5.635590267	5.693362259	7.772596237	6.248112523	5.17157242	5.343283054	6.090558839	5.380061792	5.674609399	5.289747538	6.16405899	9.260249961	6.513059939	5.463395689
TNK1	51.24793698	49.5233102	51.4811376	46.57627032	51.58424054	53.47241344	46.86202765	50.87025924	48.09821248	44.40020697	46.36033453	46.52329647	46.73312943	49.48623231	49.51886955	47.80198434	50.65169481	49.44649586	48.3486411	51.77064829	50.36949935	47.27718572	48.08603805	50.14666956	50.98613915	48.07552965	45.12588459	47.69175553	51.57932548	48.72126988	47.69258894	49.99920683	49.196163	45.74707502	52.00080142	49.07881112	52.64274323	48.44630996	52.36971113	46.41853135	48.27554035	56.06999326	46.92186423	46.38382411	44.30844285	47.4096256	45.82710659	51.15574624	44.71656061
CYP27B1	19.79306677	49.42515391	25.94281302	25.90837621	42.28950943	18.57953622	35.65231594	17.58872596	35.23867676	32.24449301	33.97566434	34.38063109	31.12283118	19.48703133	47.36879804	26.2062093	29.38126605	27.47678339	21.73935471	32.24057498	35.73768835	20.71308776	15.97155996	29.88163035	16.71189298	37.02004559	32.86519983	33.46056192	41.7444753	35.06637587	31.35206764	30.1470588	37.30154519	18.87130103	31.6996193	62.96862984	26.06043646	30.67400039	33.84313431	39.80989181	33.51958388	19.88566005	17.45990119	18.54995676	28.11585927	40.31471524	21.66030358	21.36781519	34.02396367
LY6G6C	79.60491608	60.43941047	76.64663333	78.42793294	75.9312118	74.64391138	82.10782606	68.84286964	90.10706159	76.1215079	81.99507791	55.64564814	84.69768455	83.2224325	84.72279118	78.90951464	81.28782418	70.12745233	82.10198572	97.6787409	88.68837563	78.1556732	104.5647009	106.4520308	97.91904906	125.4258263	81.44545716	75.86445462	97.51335549	102.8652658	83.87534823	94.44451397	87.66629415	83.05774774	82.9149876	58.02849968	58.28867263	142.2386395	76.75554995	82.18837486	70.27233157	76.87408907	69.72657378	63.27472448	76.19014129	78.74857785	83.21863786	101.6963298	101.2557852
RIIAD1	72.77286713	93.49776789	72.64554484	61.17442076	67.18373551	38.1194036	58.39835973	38.44495336	60.82976506	57.20569855	52.41540641	56.32474668	84.71169724	57.08846154	86.95268213	64.26757897	48.69934045	69.45596118	99.26306162	63.63093121	74.17333415	67.18569116	42.31692208	49.94521658	40.49010786	58.83069285	54.16560203	53.36656296	82.26461346	58.84926471	78.00345826	44.29102987	55.7138526	50.62923687	42.24233017	76.17312028	53.69902335	94.42333105	56.57093517	41.59929754	50.12675679	46.17547998	57.81287142	63.31227317	39.14269493	53.31570814	52.62183224	53.60715788	60.16489698
GALNT6	25.10858724	17.7132157	18.92279342	23.15325295	22.55911323	19.66495617	20.7100564	19.68310775	22.72452554	28.49789724	21.88889186	20.51830449	21.60226576	21.93410572	19.94960012	19.97629912	22.07385502	20.49566438	22.77888209	20.47849715	20.95279365	20.30507266	21.24442242	18.67028517	17.88972148	23.27735571	22.31880427	20.02358028	22.37958652	17.14923369	24.93858324	18.61449202	21.63153512	20.16288868	21.19185863	22.62132521	20.95925676	20.72418996	18.54347443	26.68887059	21.93705735	16.76281101	25.60695837	20.8188826	20.65353465	21.95742356	20.93539722	27.97115231	19.25762733
FANCA	12.79618968	13.69387704	11.97706131	13.38969629	13.87997251	9.407267217	9.997867204	11.49887237	17.76461868	17.16783527	10.32851602	10.74258575	12.79802294	12.97180192	9.436199838	12.15432335	12.80966641	12.38735683	13.04605434	9.114890383	10.64764503	14.09189794	11.39319214	14.51248914	10.19283379	14.37251548	11.92661905	10.0345954	13.53347185	15.95145858	12.121956	13.50733298	10.3446286	11.71295162	13.25794595	6.665406595	7.192958664	11.55699964	12.13165608	16.59784408	11.48452568	9.639951348	13.66662799	13.73744628	12.07361147	13.34415645	10.32508239	5.81869416	11.94356951
ZNF624	24.86315996	19.28371549	26.2586106	20.29796001	21.85554459	28.33710939	23.24734617	24.59856799	18.45365367	24.76026192	25.50453459	21.17268049	24.82972518	19.35578136	24.4181491	25.03081841	23.65405582	24.88139721	26.65670197	24.87259972	25.12491297	23.58248585	21.87270333	21.79661006	25.17199529	23.31018107	26.49568796	24.82096886	23.57303554	26.26192943	22.30701707	22.64539519	22.30958943	23.05862383	25.09432601	19.52721001	22.40167725	25.16102639	23.48178291	25.34844302	22.19164678	26.20045968	26.5652477	23.76941851	18.591172	24.29781124	22.10524261	23.10862904	22.88465562
PRMT2	26.759541	29.28795668	25.06188237	26.84153939	27.60283495	27.68681833	27.57240528	26.21192037	24.65017886	25.15291179	27.12555149	26.94889976	26.26940668	27.412788	27.1605983	25.67078816	26.77020133	27.06932755	25.88541364	26.70747992	26.64641088	26.87013067	27.16428198	25.87819795	26.56531552	25.78087868	26.96450063	27.56891241	27.44403822	29.31097289	26.91372102	26.96766219	26.76825128	25.54389695	26.00379786	25.37888459	27.40777252	27.28139907	27.51088496	27.3243624	26.41748333	24.80725381	27.82751985	26.94627395	26.80842211	26.95222646	26.07352501	26.5840922	27.98611154
ITGBL1	13.82843484	22.80077113	13.51923234	23.03768389	30.23881839	23.91636191	18.1518444	19.37612051	12.73423428	22.78423973	33.13326257	18.42204669	26.3431517	23.76643031	11.84681666	22.6827452	14.24269487	16.30097967	15.5935095	14.46358805	23.9159461	21.63509518	16.73847767	14.83879842	19.40577341	10.59256067	36.9628173	17.97145003	10.42707722	18.50915368	21.08959702	30.29505986	17.96907199	32.29977478	21.95702341	19.6389776	17.38693809	22.16212678	21.9966421	24.58768498	26.17087788	12.53025289	24.52450653	24.70172505	24.44948737	18.23736629	16.63451945	24.31427094	10.98720271
SLC6A14	14.1900395	13.13733725	12.86876217	13.7695582	12.94130449	14.95276274	12.8026455	14.04162934	12.04497207	12.38690812	12.82930364	13.7234372	12.51054241	15.83589756	15.97048106	12.12106121	12.47999443	14.26038073	12.47445325	13.25524894	12.87875515	13.884759	12.27708497	13.01881028	12.94405192	13.38864777	12.44023637	13.24730088	12.83341527	12.86928037	12.90020574	12.45465914	13.82284824	13.23730582	13.05771752	27.71818207	14.84032513	15.82117762	16.3978737	12.97790446	13.4260023	16.15615752	13.793174	15.07209155	13.26763667	16.28436006	17.25777798	17.51259316	14.38272864
LARP6	43.34260072	41.33837145	40.37361755	40.1786436	41.53272461	44.4833653	41.00431503	41.99608338	38.29039931	34.84696719	40.34062928	38.0223961	41.83914755	43.98871607	41.46904881	40.88890329	39.93207937	40.57318231	39.80602012	43.97302918	43.72145417	39.51481039	35.41093965	37.84672514	41.23264948	40.57773188	40.95328968	43.31973943	41.37647684	40.82440276	34.8964032	41.40967405	41.16516279	41.1687575	40.6597641	43.32484871	42.52437318	37.30896025	39.13897342	41.85851977	42.18396738	42.60128578	42.92236742	37.2187322	39.28093017	42.42398515	34.34122958	51.15008498	44.47531443
ACTA1	49.19610971	34.75224278	40.12195959	38.39217543	37.46464411	43.46207861	39.7467804	40.47419671	51.14380313	51.81465808	37.53475287	43.77204678	42.82232161	37.26735247	41.06612155	40.83434672	38.17462925	45.28625053	45.60370979	45.74785129	38.04800002	36.3333479	40.68456721	35.20301504	34.69357506	51.03201809	36.4843606	49.48421003	38.99746404	46.86223291	36.77982717	46.74347157	41.82627995	37.24529238	35.67034693	41.4060093	61.26286299	37.06441519	46.57253295	42.10338172	37.76709698	44.45224607	40.1111995	73.13477024	41.12733802	40.19457396	38.01039817	38.73266494	36.3624941
PLEKHA3	13.40728471	14.34703069	13.41377585	13.13015718	13.84901467	13.38213468	13.16081231	13.27390321	11.38997886	13.08698379	13.55039767	13.21293882	13.07461858	13.09314197	15.13471492	13.77069584	13.09203905	13.69450581	13.73988343	13.72249238	13.70547606	12.74879305	12.73994164	12.93765661	13.59575859	13.30402736	13.60258999	14.18578847	13.64486803	13.27409415	13.32168195	13.14280454	13.38092912	13.19571877	12.84716036	13.526103	13.12618805	13.33944502	13.27170191	14.03764332	12.96577209	13.17744741	13.70209368	13.70837684	13.51105269	13.35580514	13.66114666	12.9186592	13.62530394
EPB41L2	17.33278559	17.44368315	17.9776908	17.60582897	18.24063228	16.37619824	17.11904227	17.25206197	17.65151602	20.93134924	18.48092877	18.53920955	17.34285831	18.13119606	17.65321462	18.2850175	17.50313665	16.81613525	17.98704907	19.06552853	17.91000712	17.33412478	17.6695733	17.20644136	17.66520525	19.07176718	19.15620543	18.41220047	18.77454039	18.46216914	19.40458278	16.96174612	17.12825173	18.83893647	15.08738789	14.96527775	17.9141267	16.90958536	18.001392	21.19664595	17.8812051	18.39171884	19.00943554	17.98804068	19.039883	18.08906917	16.83600355	14.87078103	16.17062904
AK2	40.47402991	40.16108405	42.84853006	43.8367032	42.16144637	42.21348945	42.94922881	43.59952952	42.18886491	43.13945086	42.17946252	43.38103312	42.11053989	40.8488165	44.27247891	42.02109164	42.88348418	42.47115652	41.64879584	41.96003815	38.67811465	42.85822203	41.03816692	44.54911485	43.98747285	41.08168985	40.93337431	43.11502228	42.5053718	39.70796711	42.24659795	45.44526038	40.28612784	41.41240338	43.42474946	43.34548338	40.13281603	43.38270161	44.06077559	39.13814961	40.62362809	44.81688376	41.64051844	43.12578236	42.87297455	42.40974328	44.87781594	42.35331864	42.81236429
ARL4A	48.60889553	43.77858528	42.772388	50.89950933	43.69527577	45.87336352	49.26091192	50.2071837	54.45071786	47.96974468	49.60344753	53.87695733	53.12128553	61.43895744	47.18501959	54.26940775	51.54116618	48.65183648	47.56162004	47.2485977	50.61610981	53.43000842	46.53668419	60.27416893	44.9497534	57.21636691	48.73459615	55.52817059	47.65672639	40.41508648	54.87045827	50.35965806	48.83854932	52.1078251	35.64187147	43.72086963	54.93100113	41.81574304	53.0666522	50.22261117	48.49941575	48.59456047	49.35731463	46.92353027	51.62395486	46.95394824	41.97716081	54.48550086	48.93675642
DNAJC9	55.13095272	55.49037114	52.48323569	55.02237162	54.79609109	54.29966551	54.28419333	53.32733458	57.72064384	61.76377281	55.62756963	52.60292945	56.72376396	53.14046743	50.90868503	55.54080157	53.81214706	51.75252959	53.72348775	53.08833794	54.23625571	57.15755665	55.67602197	55.62952623	54.14516273	55.56300511	54.70601186	54.65191137	54.39639888	62.42188774	55.9107997	53.09088688	55.21958195	54.20800264	55.50810494	50.81546738	54.18103683	54.53942777	53.64901574	58.29922295	53.25253742	53.01475615	55.68549223	56.67217652	52.75734231	53.57285628	53.63105612	56.81254981	56.04616806
STK11IP	43.9903215	42.16343459	41.26789757	43.48364493	43.74775589	41.49573128	41.62692644	41.77170615	45.52524439	41.21173301	43.07508358	44.50378235	41.40060812	44.01788729	43.62846934	43.05076281	42.73784248	43.73690113	45.81132068	42.92742956	43.86408231	44.18198239	42.62638693	42.12293269	41.27362465	43.85347739	44.36842817	43.16918691	43.90564369	48.93053761	44.34317907	42.29841293	45.6723677	43.79169606	44.25464355	41.32339734	39.60298147	44.7404476	40.5630838	45.19271824	43.16312748	41.18849981	42.98288435	46.11388467	41.39493794	43.22278775	45.00518399	41.10664282	42.12703815
DNAJB2	41.03570842	42.5246074	42.05368263	39.42525934	42.88041522	41.36508464	40.98673278	40.78024056	36.62920417	39.07648867	40.92726904	39.86049088	40.16020727	42.05427415	45.32048945	39.87708503	41.5166765	43.34672803	41.94754019	42.38197708	41.72823846	40.17241309	39.56911799	39.56498725	43.12132038	38.81208419	39.90264777	41.5852014	42.33165564	38.80016835	39.58671191	40.90961031	42.66407358	39.2466767	43.57796383	42.43577176	38.0077084	40.46808083	37.12384813	42.37033372	39.66201126	41.97996138	41.76711236	41.73954238	40.50394045	39.90583554	41.16292343	41.20319833	41.23932613
MREG	49.81406816	50.28623827	50.3044286	50.20903272	60.20709907	59.65017214	50.37854215	49.95047627	40.92224824	41.73775421	47.01470861	49.99976384	49.19781098	54.62440452	56.67870814	52.42509858	54.0700141	55.53800951	54.35158561	55.55605427	55.46305144	53.59479901	48.65198416	44.32207364	47.40656085	60.56612457	45.62287073	49.09925918	55.37826598	28.48778761	60.24166504	48.33684512	59.08844468	49.64186619	46.30101433	48.31766318	47.05367444	49.3006291	51.25684471	64.3942262	54.50084549	49.81597542	52.18235103	54.39195812	56.46533535	63.48941216	50.29862039	37.21798326	51.11166953
KCTD3	47.04218998	37.09889949	45.28608771	44.72179684	42.77836683	44.22072167	41.12070409	45.9160168	52.67861155	37.03466269	42.22172413	44.86206774	44.40244157	44.29462459	42.52409791	41.67011666	39.48561816	39.24267874	43.47262518	42.19700029	45.96271502	43.81442711	44.41267687	43.11879469	41.30604856	40.70093618	42.00417127	40.75303322	39.58829007	49.60182558	39.24588943	44.17851801	40.08145117	41.56693033	44.08610478	40.77241132	40.35789846	46.44973679	45.64934798	41.39870542	40.33928108	43.06340329	40.36287913	48.0918034	44.16907986	42.95415665	43.0686742	44.90325828	42.66784467
STYXL1	80.93794183	87.89816411	70.53505531	85.35444988	78.53817203	81.99073772	86.19690234	78.56842339	71.00699059	85.08679249	86.44758698	92.49979666	80.71723898	86.52227615	85.40218984	83.27407624	89.42238659	89.97507086	74.04899004	83.08600803	91.24399012	95.92744708	96.82617612	101.7108169	84.21949517	85.15588663	88.16456505	88.23350465	86.89794384	79.31437536	94.21239656	88.83220723	88.84781707	83.30516076	64.09473051	81.99330258	96.09474359	78.82537108	87.44126048	99.16585223	88.04924215	81.11558544	83.19506263	84.26100518	92.32968091	96.50294312	86.44510951	85.38254635	85.07069199
OGG1	20.22220548	24.94167892	20.6408888	19.94480601	21.47406307	21.15475264	20.74748225	20.21578343	19.85185436	19.4205161	20.60574896	22.86293997	20.2146868	21.20381701	20.30884906	20.61430843	20.77101718	20.71132486	18.75390699	19.87852793	18.85663396	19.76504263	23.47601688	21.11306502	21.35071375	19.21393341	20.45401151	21.5477962	20.75133028	21.25578552	20.52574749	20.05244139	20.56761242	21.44587083	21.43100382	23.10197589	20.59765487	23.12293721	21.74301827	19.99768177	23.45671524	22.44659097	21.16982934	20.33356704	21.37594677	23.02033529	25.91701336	21.16442839	20.48540649
LOXL4	47.09933577	49.97746465	41.84172144	53.29636109	47.03462375	45.44892988	36.72475715	53.58553761	34.25477408	50.25134171	51.38202451	46.82395452	35.92459169	39.24102177	46.30235532	46.48064487	34.86923134	19.27834532	37.33081452	31.98982772	39.31511581	31.40871441	45.23734594	38.45983608	40.25083649	49.03471228	53.12012566	41.8149461	39.64011054	22.98710338	16.38676381	37.37400331	46.1351629	46.5760436	43.64984696	51.47236921	59.88367442	48.499013	47.67249877	42.750689	53.31065012	44.5373627	38.39863465	42.22734691	52.72626971	42.8310978	30.6177781	46.48910845	51.40713476
ESRRA	81.68057429	90.16377125	84.77617691	81.39980279	85.38241193	85.28187465	86.30492318	81.54341376	78.80014238	82.54852519	80.03679879	86.33535448	82.81637064	82.98216465	83.89042487	77.97053212	85.50780993	80.62547599	77.69126942	84.65529412	81.66458187	84.54152431	81.64934237	83.08369835	86.65397283	78.65730676	79.84299496	82.65789523	82.93195398	76.92192076	80.86471889	84.88221802	84.35439773	80.57191441	92.29582373	88.35070128	82.00358859	88.72944963	86.21762425	77.65495151	83.62740534	85.03884303	77.91115802	85.11338844	74.49546014	82.87948247	91.41150111	81.29146733	87.99698441
WFDC10B	111.87546	98.74868388	94.87369816	106.4524322	96.58262797	118.1160204	95.17312203	111.127131	279.1592698	238.5824701	94.56710119	106.7574968	91.47504611	126.517839	127.038502	88.04271412	90.40517036	113.3219377	91.66539446	101.0892703	96.33778487	108.4154726	88.50078266	156.5488465	96.19836323	144.4952404	91.00585161	100.5493705	94.91384546	208.3745881	95.43156299	110.4591434	114.7920846	98.75467147	96.4038671	117.9758234	117.1817813	125.0875838	130.5177317	95.50063718	103.6200326	130.1494491	108.3666969	122.9819561	128.3407511	130.1336755	137.4992331	199.385209	115.8048851
EMP2	26.26907605	22.54786494	26.15594565	28.36863655	27.01518016	25.83743403	28.03102498	28.17399725	22.63814233	25.83056047	27.61775975	25.53078155	27.37760834	25.81045153	26.79607528	29.63250876	25.33309846	26.95525111	26.73199258	25.35746649	26.75635567	28.80445849	23.39167949	28.66012638	26.77462977	26.20208805	28.24410325	29.09723687	25.55540353	27.64106722	25.81959838	26.6706248	24.96914615	28.23848875	21.84296596	27.12091282	26.97296751	24.26313969	29.30968689	23.61644475	26.97122871	28.22475792	28.5723234	25.56423694	27.03940144	25.04288428	24.30143893	25.67037237	27.20403007
ABTB1	37.75033186	37.91242578	37.65848027	38.04606222	38.39570177	38.29057921	37.66037174	39.62556089	35.52213637	37.81462197	38.83102349	37.96900356	37.94504587	37.29138173	38.27139528	38.80487859	39.21967999	37.75353923	39.88154679	38.26879982	39.59029167	38.54600571	37.67690813	32.27441132	38.09004144	38.00089697	39.17578763	38.58863139	37.96750095	36.26058012	38.73049583	36.87340823	39.1944235	38.46676694	36.6050148	37.93607974	40.61508241	38.00993045	38.94886311	34.51831451	37.78938955	38.5132265	41.87153632	39.5207203	37.5233249	40.32456505	37.45923474	37.29962207	34.39434357
ATXN3L	43.77088043	25.88707665	25.36292529	27.31632538	33.86889135	28.55976698	28.28950779	36.16227349	25.81900574	25.16005299	25.47517133	36.36851262	32.51206065	30.06520759	43.57798237	23.95608401	24.52660452	28.30950527	24.85176129	26.25249577	25.63318308	27.41870933	24.12541992	26.43211126	42.0217542	26.25059594	26.9804651	28.59689349	28.59835991	27.42173333	27.42682622	39.01999728	33.31151804	26.30336409	25.24731043	35.00394523	28.86303644	29.81348198	30.94675514	48.56600722	26.86352631	30.87607284	27.53545135	29.6308528	26.1845528	30.84864738	31.95330359	32.14673762	54.5711505
CD5	53.01423349	30.97222399	56.50085909	61.92474924	57.6612087	56.81600931	52.18799834	45.6092475	45.96614277	62.97108968	52.62433258	58.65039212	56.15845245	57.51685172	51.64193156	60.10435379	61.3829985	58.63384688	59.93524307	48.11945536	52.01128823	61.85055361	47.93329431	52.15336316	45.72018227	67.05626191	55.47232707	53.11645107	66.95192192	30.11272794	63.42165381	61.74772362	57.30797624	48.39408225	49.68324148	24.53726415	45.85913114	43.92261012	43.236109	44.98008849	47.13109555	25.82157541	63.99693997	52.25030063	52.06441673	53.7398716	52.42061238	43.06914066	46.14645515
PPP1CC	34.60707554	33.67820471	33.99845	34.31476823	33.77192903	35.02311015	33.14214705	34.02679849	32.3366069	34.83239669	33.92001912	33.58995841	32.41618289	33.88940398	33.26522947	33.53918225	33.72082819	33.56163933	34.12529283	34.02505188	35.8103492	34.74356955	32.85363644	35.77587444	33.9796079	34.5321757	33.18313376	33.7379616	34.06137543	35.6863119	34.17225416	36.37720814	35.19730747	32.8032425	32.20565203	32.20346098	34.27231664	34.63232645	33.95923278	35.41471024	34.6993702	32.695434	34.79321158	34.6163184	35.76539486	33.92189298	33.26651939	34.96066177	35.09219399
TSEN15	64.68577361	55.44616812	61.10810088	60.85165665	57.75304357	52.90587647	59.26735215	54.37136272	62.7468674	62.81345779	59.90657745	58.43546082	64.56944826	59.10471582	64.84701591	63.40171228	59.26173686	59.03118423	64.99956621	60.59642552	58.76897908	60.65484931	55.42731094	63.00612823	61.26765832	65.06699778	61.81820577	61.52987804	57.81435068	67.5525238	59.81885668	59.62604208	55.66899565	60.11660363	52.4689374	58.95967849	52.63293895	53.22976877	54.75729362	77.60873371	57.86925824	59.98315918	60.60749712	61.22899596	53.56427275	59.01118649	52.88011954	58.58072095	57.99764196
GRP	80.7219467	94.63087182	99.57154741	71.05507913	68.86535151	89.98056732	99.74067846	89.89791611	112.1735435	105.2187937	97.17677545	82.47394625	99.23191389	82.15783932	74.49986362	102.9915908	72.9185667	81.26429931	92.65440318	100.5374467	86.2492445	74.60854787	109.0223972	99.87290779	73.22277817	86.82350011	86.77107484	90.54262315	78.29868955	92.66334185	77.94943247	93.58801078	153.0690719	99.74293158	82.44961677	74.14811355	72.6059492	70.86283262	83.99955395	99.73335642	70.4522592	77.13692037	76.06279275	82.13617941	96.65515217	85.18409547	90.29720214	82.51313957	93.83903221
CNOT8	44.81271041	44.23229541	43.68784409	46.9058352	42.70889108	46.62377979	45.70220112	44.63406018	45.29561212	42.73307769	47.88417872	46.09942105	46.35893273	47.66280901	43.83717487	49.58400941	48.72850159	46.39277971	47.36031037	49.10123256	48.54771186	45.63976957	43.9191589	52.78252213	47.96934103	52.3764085	47.0040034	47.47129373	48.11405771	52.20756517	46.95511217	47.8082093	49.36992378	46.77907934	43.13442666	41.10077807	45.97812623	44.79438029	46.33348294	43.39004753	46.93353913	41.15144706	51.65178858	40.52639353	46.64195461	45.11362107	42.62709322	46.92344764	49.11935251
MIS18A	120.5087797	124.0758559	113.8215467	111.9830982	106.4455001	117.5462001	108.7530991	115.7346878	119.7897334	115.5642909	110.2098816	104.5605517	114.0155674	108.1847254	111.4593554	102.4342898	109.2338147	112.7749132	109.7586925	106.3779316	118.2521444	111.7278627	112.7028692	120.143947	109.6744495	113.1304912	106.6020185	108.3240144	109.9123489	134.1886857	106.6031583	110.6093839	110.5148751	106.1967239	114.7147814	109.430224	108.6234419	113.2557527	111.5802287	118.7763833	106.0678592	117.1113231	110.9302628	118.323471	113.6015281	111.2117751	106.7659872	104.1788596	118.7536595
TRIM14	35.34074569	36.64826425	36.63037604	35.23011279	35.10084863	32.164989	35.55529187	32.79718385	37.1763407	37.33488846	35.14003017	36.17758626	33.08424915	32.44348228	37.22675622	32.38099469	34.66632444	34.87159808	34.89846157	35.43582795	33.57104063	34.62066119	36.51655406	33.88084614	36.09738376	35.33097761	34.30299454	34.45203772	35.63325563	34.08403308	38.56334211	33.27689312	34.58259283	32.63790912	36.81480959	28.86740658	31.87329123	36.52910297	32.83827328	29.72091319	34.8906787	37.59210758	30.00452021	34.58484875	32.03056492	35.84995522	38.57617989	29.66509494	34.06825451
DHRS7	71.89689509	81.18348569	73.66070105	66.43015746	71.7491374	73.33487485	73.02178717	72.1519836	63.00996134	68.41243887	74.84472854	71.90153265	72.66143375	73.21305609	71.21231206	73.56628456	72.49827047	77.68608033	69.96942597	73.12082225	72.19115653	68.12441309	72.24908814	75.92266055	75.0738012	72.44768984	75.20847623	74.02775449	72.66222344	74.22257585	76.60358798	75.1653647	73.37054646	71.47968001	66.43269479	75.64803526	73.60043854	73.44559896	73.18586414	84.98951271	72.04369572	72.32804706	71.79656813	63.5629191	78.26096086	73.53057937	68.90636884	79.4302489	76.7148071
TSPAN4	46.36308194	47.66154711	48.62397853	46.12621454	47.50709169	43.56230247	45.96695161	47.40685254	47.14593591	43.6876381	46.19917945	45.24465873	44.98332533	42.82977768	45.7597617	41.82376314	44.94433536	46.84865273	46.13328977	46.41679618	48.41501191	47.28949396	46.63471025	44.72787816	46.15456231	46.02196596	45.44427858	45.26921862	48.52775104	38.17216018	46.25307436	44.97221654	45.50487694	44.40487759	47.76896922	41.71468814	46.33874667	44.28407657	46.90889507	42.9191136	43.92519534	46.78193816	46.06321247	46.82303174	45.36782785	42.95513121	45.30603889	46.3884195	46.02617383
HSF4	64.84013187	48.68379626	66.84090332	67.36183227	68.18585631	70.08783057	56.96459364	64.00314241	62.87026541	49.78469615	56.70883974	56.93982632	64.1851358	58.37014879	52.57023412	66.27305227	68.99226263	69.34500475	70.03060471	72.46432201	67.10547721	65.58610181	56.00372995	66.30486508	63.57601156	56.49343137	54.19661057	63.54497147	60.35068874	55.21807269	63.45448984	63.95614169	62.23885092	59.31218619	65.45232287	44.88292589	56.19591206	49.966017	61.67616063	48.01061127	58.23163021	70.57357319	60.3408917	59.38453144	48.39650222	56.63064467	68.02777129	67.68181877	67.64592905
HR	12.72548529	15.4518442	18.16478231	15.50106534	16.1233575	12.13171617	15.25423181	18.3523969	18.86115544	16.00781575	16.41081742	15.26219282	14.96433935	12.97942082	13.99193169	16.59258848	14.31938114	15.7773855	16.17435257	18.05083101	15.9656313	16.56755755	16.57720118	15.884604	16.10988965	16.68236655	14.87812044	16.12376415	16.63114912	15.53839336	14.36524037	15.56498362	17.77496954	16.54261338	17.44221072	19.95157989	13.14147563	17.5097843	13.42085703	15.50960544	13.56760439	14.03616567	16.45225157	14.1754354	13.99745589	15.5153358	15.66784598	19.63729693	15.47694913
RAB42	94.26852369	83.01067565	84.91683976	91.0685457	119.1767162	98.83575082	85.8873179	109.2410907	110.89933	107.2042996	103.2952717	121.4322604	115.9620069	115.332742	78.47034929	114.4506136	80.18736194	77.160067	92.0177517	66.25294191	71.44703787	132.6537076	114.3185635	115.4110308	62.88815271	119.3152262	124.3760133	111.4186244	97.6318386	78.61735816	113.796215	116.3933372	98.69203711	108.0035784	87.47014629	50.47248663	120.3310199	85.54742513	122.0541796	97.3635725	117.5794798	54.00355269	87.04555599	120.4800918	121.9268691	114.8523852	88.22780441	100.0054132	74.84785928
FOXN3-AS2	47.53134841	49.9638905	45.32041316	46.41996413	50.30923753	56.05085026	45.41977628	52.00283031	42.71681232	48.10731707	43.06574484	45.40250922	43.74297405	45.89642056	47.08176017	43.1635119	44.52816835	43.72962576	42.53240248	42.25642747	41.93817041	50.08675439	44.470647	47.12608357	44.0757836	42.31857232	44.91685186	46.73965307	46.87523681	47.52833873	44.51583752	43.7579866	48.67577155	42.94016471	46.08594459	50.62943767	45.34199553	49.66497959	48.28697245	46.17426778	51.44962726	52.25632554	45.25387737	47.895569	42.39236702	44.90919301	49.83789888	54.8854213	47.95535564
PIK3C2A	26.01004494	26.00367334	26.81256515	26.48072878	25.87693647	26.59119655	25.88717274	27.12050619	25.54500845	23.97403279	27.63804443	26.83304137	26.23423156	24.96488167	26.05509691	27.88812095	26.69302377	26.98574354	25.92989435	27.01460828	27.11075731	26.17065489	25.25565759	25.52559867	25.91798865	25.73370839	28.33596582	27.96705306	26.44236452	25.49820159	26.41298429	25.60861354	26.46154265	27.51106743	25.63142327	27.31302059	26.89914286	24.99713818	27.87812318	24.82158547	26.91223843	27.45268208	26.62697906	24.48166692	26.26962653	25.95006959	25.73326262	25.03689889	26.7058517
PPCS	88.74583964	88.93750284	90.29603479	90.50193062	90.22415755	94.61208001	92.94968896	88.07896929	89.60094937	87.27155305	91.01814335	92.10210834	93.50228433	88.79528202	95.46956076	91.08570096	92.35685733	94.56820802	88.93202919	92.33800584	84.47337329	93.84069742	93.82529459	89.77848933	93.27237569	90.99340584	92.16903185	90.69925824	92.93932464	89.49505864	91.99493789	93.26835374	92.16594343	90.52508882	91.00959547	92.15209255	88.98871723	90.79494593	92.05272127	87.17445608	92.13940103	93.57401596	87.60117873	94.49135589	92.63452959	94.65866938	93.16985533	84.52079661	94.14743583
MSH3	42.82886449	41.66743722	47.20665028	40.82445431	38.97473756	40.18228255	40.56441488	40.7200592	43.40693462	38.76422969	40.57062292	42.6409794	39.4173289	41.3572781	40.76347373	39.92842262	40.28468732	39.09632214	39.5495022	43.65583052	39.88359847	40.24402834	41.64854506	44.13359152	40.11377739	39.24049884	39.87666503	41.51408803	42.67634209	43.77634025	37.71951861	40.7405721	40.23050961	40.41512544	48.27623491	43.04403936	41.20332864	46.61129075	40.70249577	37.82138473	40.69647712	47.53967938	38.76581728	41.6372067	41.53860574	40.38715071	46.51507167	42.2781334	43.44877706
TIMP3	55.64498737	42.73889758	63.7441493	62.44470211	57.98385392	60.6650432	61.87335529	67.80156467	44.32740444	49.79608401	63.24542632	62.66787557	56.71806256	56.6023406	66.07563816	67.41857997	64.20258053	63.39090434	62.44869675	66.64412953	64.50802133	55.97368675	56.10339777	48.99586147	64.96089541	46.09872168	69.06541043	68.8484212	63.59415238	45.59801136	60.24849915	52.13910449	58.60530239	63.85681574	54.49717256	66.1848461	64.9077542	54.37828663	65.94338884	39.28787408	60.73737731	66.41919241	60.70775956	48.48949955	61.83646647	56.93797552	57.92287744	49.07024004	61.59408536
GRAMD1B	7.868647494	5.170486357	5.995733119	7.525523036	6.611784962	6.501833594	7.303380997	4.111573842	4.374901418	8.185796038	6.818400131	7.556249925	8.886178049	8.727360692	7.112471433	5.634398018	6.55247968	7.873470937	7.60384389	8.877387571	6.212136594	7.566816754	6.102440506	6.235219185	3.948931204	8.2929199	6.708444077	5.637364794	7.379885524	4.619524785	9.6381214	5.329860867	9.211170077	7.860592743	5.677854308	9.57363131	7.911788584	5.220424955	4.694700081	6.144117294	8.496658268	7.1073382	9.296965775	7.295419258	9.970855921	9.976016694	6.901851849	8.779540578	6.379537382
FNDC11	40.73441463	48.8848147	18.95285538	20.92707938	42.06781437	25.32657151	15.92785623	16.37601757	25.1593044	35.0702708	23.89250183	25.48814614	25.44841401	22.99083981	18.12108441	26.60789759	19.35228079	24.05842538	18.52642014	15.93757529	40.9426431	40.39633746	42.97109629	15.82564041	16.02149338	21.42310284	22.55530429	15.91805013	22.27939712	38.57621116	28.11970778	28.36117511	16.2914354	26.42981837	25.97883659	28.98669772	17.22737756	26.77370578	18.72621056	31.57618978	18.79694264	18.26383707	24.12678862	26.7960952	26.33586198	18.47834959	37.30001511	49.61290513	28.26602447
GALNT11	25.18534644	27.94411688	27.01087385	22.67255805	25.81888497	24.39156742	25.52742425	25.21890522	18.11970949	19.45621793	25.19783257	29.12946575	22.59596262	25.88319243	29.80029425	25.9887564	26.44640898	31.52833161	27.93779392	29.17259946	32.39589469	26.93889944	26.37077635	26.595983	29.01424631	22.40592964	28.6900387	27.43637917	29.08208999	22.36733207	25.00294916	26.32726709	25.63578051	29.5070847	28.46890299	27.06352226	29.00316206	29.23458691	24.47423516	23.16905211	26.83194963	27.09518065	25.48752532	26.46346803	28.46833066	28.75009616	31.19233883	24.66626387	26.04548796
ANKIB1	25.76201486	25.58146304	26.30504949	22.39513569	23.6147312	23.14757516	23.19521971	23.85354418	22.91792875	24.78272492	23.79601627	24.56458329	22.36439876	25.87466804	26.149705	23.39816513	26.46329481	24.1037329	24.80376378	26.27446567	25.65776694	26.37242639	24.99931767	22.13851831	27.22401541	22.59774932	23.05384529	26.62828277	24.93625262	24.79184545	25.02982281	22.68837198	25.31499143	24.12051426	23.05917024	23.80026792	24.32466359	25.24511791	23.38437858	25.39462558	24.57587498	28.59519961	23.75645653	23.69928952	24.21939667	23.79187569	25.88792276	23.03741093	24.66036451
NAA20	103.914724	104.204756	100.3471451	99.19511002	100.4528602	102.1883419	101.2135829	99.74309656	100.7778938	97.87241753	99.6525135	98.98238908	98.92559029	99.24316666	103.288205	99.04075643	100.4210032	100.4756404	102.730488	103.4949966	103.0933318	99.53509587	99.97680267	100.7382725	100.7285335	98.81233338	98.39731266	100.8176528	101.0876512	102.134285	103.317685	98.9744194	105.1197198	97.99765064	94.58694655	101.4078301	104.1263791	101.1747211	101.5227279	104.0685449	101.9738394	101.8027331	97.14341924	102.21342	92.54333087	99.69950507	97.76318584	103.7214906	103.6953713
GPR135	29.34364241	29.30729852	37.65942178	35.98291562	30.2571725	34.26831789	36.23351508	36.67911543	37.96008557	40.48979155	33.9823904	29.71476167	32.39760083	28.92176068	35.05991731	34.08727584	34.73599994	33.97689291	30.47412754	32.77688566	35.31562432	32.55832006	34.14741034	36.20535153	31.72690311	28.67247352	33.17456568	34.3917935	30.13958621	36.63247752	33.10856787	36.29410637	32.76754698	35.78212116	36.36571539	37.37060051	34.0000935	30.70554601	33.78529516	39.30797176	34.52986766	36.68479794	29.50949176	32.36974838	34.39880034	32.60706637	33.85263515	34.10452153	35.52937753
SPATA31D3	12.71146528	21.46086119	11.95599149	12.56344248	11.96174281	13.39574263	11.87502304	12.63925565	11.53497228	12.30357123	11.95162025	12.51689663	11.70525729	14.01095472	14.16255036	11.39582099	11.6780921	12.80664235	11.64677154	12.21973972	11.95049012	12.58117359	11.49740032	12.06825422	12.01529611	12.3523836	11.63013413	12.20346297	11.96744163	11.96473332	12.07257913	11.5675773	12.5130596	12.27273617	12.12155062	13.24212038	13.31260693	18.15956955	14.62202972	12.03164739	12.41163319	14.29089539	12.5443136	13.35900082	12.30544287	14.48271376	15.53497748	15.37597898	12.83374522
IDO1	63.03610413	38.77820209	78.95394015	67.07378683	63.82144848	66.03486728	69.64908348	67.25857301	69.59553252	72.38941274	50.26363035	79.36816904	64.40697108	55.46446333	71.53424616	69.12332578	65.93078188	71.64393263	75.18621712	74.6834073	66.11787361	66.90443761	64.41098391	57.25669491	49.61298269	74.95426904	56.50225235	52.3510762	75.23397705	46.6578189	75.63229297	67.94105431	65.32550563	63.55471763	50.08695213	38.31736363	64.38921607	61.13034713	72.93462428	84.10046147	63.82038503	62.90613295	68.01644423	58.67224788	67.33097239	72.2693333	73.96449272	53.80750946	64.93003747
COIL	71.83903908	71.36683024	72.52782364	72.51121307	72.62415894	73.27430555	72.10112632	73.4018954	71.10869038	73.07634857	71.95976181	70.58047909	69.70483852	71.86925939	72.07829756	74.57572267	72.88796171	73.76562367	74.61710293	73.09907201	74.42414035	72.81874522	73.69117365	70.73955452	72.03948917	72.39444721	71.30691038	73.66796847	72.08112637	76.63526086	70.88245822	71.19587337	70.44276029	71.66133167	69.93305397	69.41228056	73.44806517	73.4510045	71.76765516	78.81641535	71.60456684	72.9306772	73.36638547	70.03173561	71.65467493	71.67063761	70.32735042	73.34917793	72.57116652
HSPBAP1	35.10697646	33.13728087	34.9060428	32.96423536	34.4476147	33.25358255	31.42995566	31.27051528	33.69558308	33.34442009	33.78497279	33.28553025	34.68136453	35.29007678	32.08899292	34.69138074	33.43827166	32.84825605	35.5072756	33.27437302	33.77891623	34.10136191	31.74407477	30.70510998	32.81628176	35.37322988	35.62469728	33.80848918	33.2644163	25.50232726	34.99894624	35.52667589	36.86499322	34.21377941	31.93873962	33.46640029	34.13242424	30.16724591	31.94851352	34.64853065	32.93285859	34.14162432	35.4087828	34.9065025	31.94332919	35.3714347	29.52022216	37.38780021	30.59045989
GHRHR	19.6689978	23.12735969	19.7377205	19.23444518	18.44560805	20.39538314	20.31132554	19.4910744	17.88653848	17.93843622	20.89654997	19.13100059	21.57486689	21.375999	21.25421753	33.6980133	17.98902513	19.85610522	18.03822199	20.55993107	18.50539457	19.32122386	20.9656137	18.7341792	18.54869326	21.2477502	20.88375763	18.72924045	18.60112819	18.57246205	18.69361951	17.93359458	19.29500825	18.91821961	20.8073671	20.22709498	20.2984994	21.18377618	22.81952703	21.27408724	19.05158062	21.66614853	19.45778483	20.1798593	19.00661343	21.66922278	27.47307764	22.97545853	19.79455574
SOWAHB	31.68865392	31.73257263	29.08743817	22.38425484	36.91884647	38.89207681	36.58532326	29.37169991	26.03527011	36.48496207	26.00877216	26.43388953	17.54641043	28.87237779	42.23051621	31.14131595	42.48483293	37.889075	20.38713025	39.81494834	31.35720333	23.1637297	32.4279863	29.09195421	33.87494265	18.77695448	28.57205541	36.64002935	39.1553928	18.04354905	33.14266288	28.32126385	31.69712203	28.11489865	34.40981757	39.90055448	42.122516	32.79350551	37.13032358	18.21215561	37.90108201	44.03683069	29.55554967	21.2336248	39.52885336	38.75568247	35.54379487	39.14766905	40.47824003
NCOA3	18.39072023	17.66142864	18.74968938	18.37384707	17.54620518	18.90781459	18.92888461	19.9388546	16.49952523	16.71636241	19.43957529	19.68061781	17.21189111	18.80330902	18.54279218	21.47358286	18.98209083	19.51002102	19.2636284	20.15597735	19.66657149	18.57385904	17.0440762	17.25246562	18.78137986	19.58880357	20.21603385	21.03191191	19.0760151	18.922824	20.08390587	17.19444548	19.3229864	19.41396183	15.80229778	17.65995654	20.33064619	16.61783132	19.78233934	20.54700676	18.39522645	17.4381655	20.46470041	15.47097736	18.0882981	18.36990996	16.56748693	16.28007641	18.76113972
DCAF4L2	17.65445306	23.97989733	16.57550259	17.25740531	16.65609804	18.6897062	16.49432475	17.43921515	20.93493953	25.7132753	16.5692843	17.52403969	18.20248964	18.99212996	18.94787918	18.11529124	16.51017844	17.70866138	17.3921858	18.90730655	18.14230306	18.0503002	18.13012957	20.34948159	16.70331841	22.52232364	19.00751152	17.05254945	16.59334363	16.5233872	16.64223071	18.64918856	17.34536186	17.47472009	20.95102814	18.2270865	18.21086557	18.9072061	19.34298417	18.29424908	17.00395851	19.21154019	17.37113654	18.56415853	17.07227634	19.24636817	20.03457754	20.30812012	17.93823148
FAAH2	89.27685276	102.3579785	98.75976458	99.15702627	99.94151902	98.58294259	100.05573	98.57409036	71.34771553	66.74724148	95.63844952	93.63901145	87.21188248	74.24663312	93.38454484	92.60979044	99.68505545	93.96447522	83.42742768	104.7190939	91.8409662	84.33131422	97.84254155	96.28186298	93.03636506	84.3033137	84.36517111	89.81690145	102.3716602	57.36128179	92.64741001	91.91385942	97.99944363	88.53268574	98.30830919	103.9045284	93.81119452	106.4992235	89.78289785	85.45089317	96.25076028	92.23791685	95.38895847	80.16112795	107.5127976	96.09934598	100.5990044	73.5878097	91.64134853
HAS2	14.24891438	13.02795955	13.29694116	13.23792303	15.27985591	15.10075185	13.26085748	13.35961177	14.4754668	33.64438612	19.67613903	14.26751923	21.6273186	15.92827236	15.69658504	19.07952801	13.35574901	15.07117149	12.82012661	13.24335771	12.83279944	14.9706441	12.63984591	13.39565342	14.47867624	13.11239132	14.47825378	13.63095479	12.74177273	12.79607141	14.0331324	13.45115226	13.28058727	27.89415486	13.38936296	15.4721004	13.7791352	14.0562465	14.35580448	14.82810414	13.85484183	14.3193443	13.88170213	14.26362406	13.04174299	14.3268098	14.71196669	14.98833333	13.67270136
PTGIS	14.28631029	32.02663019	27.03283926	29.39148406	10.62719897	21.40308417	14.11989052	15.85463419	9.721338982	26.11239723	38.80029343	23.18187484	31.64210157	26.25741634	23.41441581	29.20245793	19.3537192	19.03885367	22.02925926	19.57769021	28.77886957	29.17780586	16.09027798	10.7318162	19.03310789	11.01451726	41.90916234	24.50355045	14.70670672	24.26894614	16.75422724	31.74590372	18.1965943	33.28022419	10.81672118	31.03675041	29.73740962	29.17810185	30.40350797	34.81663922	25.12419255	13.55011888	16.92701533	31.55155375	24.32533599	13.64112355	23.15671128	14.72374785	18.305194
CCR5	60.1791124	51.12044495	64.14270699	68.25918674	66.11278009	62.64567362	61.00849666	56.97044464	63.31791657	76.94967322	60.96281991	64.43990595	66.95997948	64.54048735	65.3610225	70.69362888	69.66182566	69.08865277	73.13819547	58.25077781	69.20510748	67.11473495	59.37373425	56.20034358	58.37491352	74.18846026	70.14669048	61.96844306	74.69191768	47.9902967	76.70031476	62.78814633	63.71917721	58.863236	64.95708233	44.1485628	58.6011279	58.7311518	51.56946088	61.52065726	60.30138693	46.80675781	72.16165423	63.87315118	57.93109324	68.07814361	61.76973797	48.80728196	60.23566716
WSCD2	16.15459832	15.76919561	16.13815323	14.54606852	16.98116337	18.64430332	15.51762653	20.23989462	16.70972218	16.03529481	16.30857202	14.42384477	15.94059876	15.34888333	14.09158439	16.0292483	14.44071857	14.90807517	16.02873304	15.68457365	15.41622062	17.72204156	16.51773612	15.91926703	15.64073638	16.94652917	16.95067554	19.36654215	17.10275305	15.57963831	15.38651628	17.37748338	17.37676684	15.66836356	16.6147486	19.33221369	14.62120024	15.69357488	15.73278616	14.67460369	14.35642243	15.7984402	14.82358945	14.25054258	15.05508901	15.09360116	23.23804131	15.43590589	15.81436684
KCTD21-AS1	73.34396371	69.96313366	71.96616974	75.43834826	72.49745274	74.71985516	70.03858857	74.27178846	73.88596915	71.93446055	74.29284472	72.00068252	70.82686544	70.82045709	71.31342547	74.70966102	72.70176223	72.15845472	75.1832583	71.58328813	74.76208001	71.16595058	70.64934766	73.59110517	71.63452977	74.00982808	74.20319275	74.08138095	71.19216008	75.44823939	72.77544007	74.4884868	70.11683972	73.75941925	69.4523161	71.7147402	68.38662305	70.89805944	73.15572415	72.58344362	70.94172729	71.2396547	76.56460718	74.754666	69.04354434	73.38565189	69.04639348	72.21200763	71.79174758
FASLG	82.83485359	31.69572718	91.83417168	90.39565046	88.84925354	87.20550936	80.86708013	70.0792457	80.59902391	116.3482599	75.62426409	76.29110889	85.90407884	81.18410549	86.37331003	96.02909952	101.6733243	95.14674898	108.5758811	74.22629578	92.95606049	94.12346963	72.85869208	78.48693607	68.37275998	102.5101651	87.23445235	82.0858739	105.1988773	44.73826913	114.7852003	92.60782419	87.85052635	71.10881231	98.29449563	35.88520593	75.71047547	83.46084174	63.42948133	80.18434495	81.64676047	32.34577553	97.11482264	85.90089408	69.18563646	94.00542826	80.83546812	62.68713361	82.06977084
LUADT1	367.8801934	450.0453822	469.4831101	381.9117832	387.2301374	363.7805948	443.158661	404.3215869	447.9404243	417.0538551	426.9271702	380.835709	467.0579139	403.6135145	393.6582208	419.8579373	381.1022467	400.8863859	413.8460323	404.1177148	403.6163728	404.5142191	436.3552036	407.6881101	409.7679987	450.1587189	411.9910249	385.5872446	410.8159253	400.3376849	429.376165	407.3649084	397.8739226	416.3448703	438.9559223	413.863576	375.954692	423.5087056	396.94014	418.4767333	390.3440683	409.1261868	401.9523208	374.2658253	400.7414697	410.6080754	413.9635731	394.6371802	406.353614
CYP2W1	136.8946137	134.7381347	137.8313624	138.6041039	139.5854688	135.2345822	138.4209088	137.8130941	137.9742313	136.2871364	140.2293323	135.9338223	135.5462603	135.5855586	135.6439717	135.449413	135.5581623	137.8495827	137.167254	135.6585152	139.0405254	135.1615213	134.2700008	132.9560809	136.0477661	136.3769161	141.0706142	139.9200128	136.0966455	135.0242726	136.9609365	137.1240654	135.8215106	140.3679525	137.6907094	137.509874	135.1537989	137.9150847	137.8267248	133.9554473	133.4449696	137.7607	138.0218102	136.2954425	136.6602839	135.2939449	134.8727444	133.3775293	133.4107477
CELF2	13.37797611	9.972929505	12.75207531	13.11884098	13.14453982	12.7286361	12.80577024	11.84768053	13.74173871	16.48948165	13.55719359	15.14842981	13.15552895	15.74693246	12.21423964	12.82200531	13.74764024	14.0464916	13.61774667	11.63708489	12.90672652	13.12927707	14.25806667	10.54216049	10.80903805	14.67664832	15.29329436	12.14917932	13.32732329	14.43575746	15.54147665	13.75154355	12.56167542	13.27041793	12.28230309	15.03930489	14.28569126	11.17699239	13.55131333	10.77596309	12.99397399	13.87921405	13.09714783	12.8145791	13.47448345	12.23356525	13.43696744	13.9520584	12.19581245
OR4K17	13.43922258	11.96141856	11.57574046	12.83623146	11.7694366	14.29329566	11.57602261	13.3102086	10.51877014	11.0731583	11.52790625	12.90550643	11.16582127	15.16036007	15.24645038	10.77407232	11.15602291	13.52318709	11.19724658	12.21990108	11.71470273	13.07603395	10.94198669	12.04407391	11.72394645	12.27361007	11.12701883	12.19216922	11.55796557	11.58993566	11.60946703	11.24702068	13.08562541	11.99802919	12.0237376	14.16283006	14.06860991	15.11121796	15.58490729	11.68328645	12.47169616	15.57857739	13.00665188	14.78157736	12.14526836	15.58816742	16.46297853	16.85196994	13.85891802
COL11A1	8.136256357	7.223476441	6.987458859	7.759709747	7.104711569	8.639563178	6.989916513	8.064655878	6.333559041	6.678637701	6.956962751	7.808425172	6.736065821	9.17737271	9.235066629	6.496374971	6.722972962	8.193949245	6.755542983	7.391496534	7.073155493	7.906980254	6.591267615	7.287934729	7.075283363	7.420768681	6.710490968	7.367180179	6.972485332	6.998304595	7.004430192	6.783042373	7.928787781	7.242335497	7.247808255	8.57704661	8.517973139	9.135912673	9.441578481	7.047240947	7.546146152	9.434173667	7.870155071	8.960287061	7.340197418	9.441532027	9.963895542	10.20816989	8.395515136
GOLIM4	48.69922922	41.53202567	48.13439197	45.38985976	45.5666502	46.01721939	42.44186245	46.29888659	43.936388	43.21646221	41.54140162	41.16258581	43.51846391	42.22476707	41.58774152	42.76102921	39.45509198	44.00288926	44.56402061	46.43898719	45.39781488	45.12321011	38.28188786	41.32485766	45.36250042	41.03796727	43.10965982	46.3308971	40.09840586	41.40476411	40.60782134	45.74741476	40.23281521	47.1469761	47.11556704	44.42126266	42.84059232	44.39741337	42.93509855	41.08140941	42.31006689	50.03300784	46.06823054	48.21492574	39.00374682	44.30363374	47.00796467	44.5358788	42.5001638
OR5H6	58.3046333	56.25779838	64.21510049	55.62211599	50.64308605	61.83780363	59.57671826	57.79137579	65.03358459	57.23429904	63.5042495	55.86903771	55.86693378	65.84840758	66.21317669	50.62344845	58.47186843	58.84977031	49.29873126	62.48200946	51.52624894	56.60906591	46.83096048	52.17214369	56.04491655	75.48913174	50.82031182	52.68238793	73.37710589	59.52211477	62.24849767	48.31871817	66.28562352	54.38503319	72.83430943	61.52651005	61.05942347	65.32540022	67.81553854	53.49905839	54.079887	67.73097064	56.46928681	64.24707919	58.95879407	67.78397753	71.51442933	73.23999866	60.24953543
ZC3H7B	18.04139234	17.10192587	18.99453798	17.03754371	17.01819958	18.11433116	18.31574575	14.83080996	16.84606221	14.61890335	18.44280025	18.36769338	17.12545779	16.98863036	18.15327331	17.98120319	16.78746065	18.3530719	16.54767359	16.52460094	17.85158452	16.30009049	16.75188818	18.01487777	18.324224	16.59809552	17.2111476	17.67806499	17.08870881	16.84363647	17.43697003	17.37894354	16.37185952	15.7994321	18.41133645	18.18995156	17.52898727	18.5829254	18.13783469	18.00371586	12.98561992	18.88781749	18.01302664	17.69976387	14.3662867	17.18857156	17.16654783	14.67416268	17.37166527
ARHGAP33	40.7469786	41.80574255	42.70447477	40.1300412	41.87342045	39.85845804	41.15087961	40.78138904	41.6961245	42.10716407	37.99789507	38.23099819	39.55393816	39.92243956	37.30825386	40.22549462	40.51301817	40.23395915	42.65454924	42.83612558	40.25583769	38.74210052	38.36468539	42.64376763	39.23518582	40.67637133	36.91078299	38.80231304	40.05846599	42.19816086	40.59516769	40.73074655	39.25263042	39.16774292	40.39303356	40.28159574	36.52913901	39.81081883	39.5426882	41.35483717	36.21193844	43.52498753	40.48792194	38.17205521	39.74423471	38.54338488	38.03018402	39.290441	41.62638926
ALKBH1	48.22970752	49.05449638	51.42605856	51.07624385	48.28259602	57.51377048	53.95281531	55.7241933	32.35544131	47.67065014	52.82903167	53.60002397	49.08000248	53.29652976	49.27106439	57.27351861	59.96537861	58.85295042	51.66967483	54.22185518	51.11578882	47.43664187	45.82663141	52.74025699	54.77197844	50.15145045	51.58467262	57.19659641	53.88432377	47.97762904	58.4830039	52.89541522	56.51904584	53.67512438	43.95867261	49.08553084	58.39850932	49.38532995	53.50876548	59.07076385	57.3761595	55.84082956	59.32088025	45.8668475	52.25959983	54.82544851	46.00957476	44.3160455	59.11600083
COL16A1	19.47185796	19.76512417	19.29310342	19.86529793	20.29310987	19.43239731	18.61985229	19.40807209	19.84769842	23.3312167	22.48479738	18.42083364	22.20514564	21.08139419	18.08641873	20.42900891	17.45019979	16.65494079	18.8174807	17.89753533	19.31655662	21.31781741	19.64865982	21.15212432	20.54690977	19.21115988	24.52641263	17.8130341	17.34212392	21.1499998	18.18544457	21.54100099	19.38185845	22.64374029	18.85265591	18.22019736	18.07466291	19.7298685	17.1858918	20.98911208	20.48907807	17.49040962	18.50737261	20.95810566	19.98761749	18.64979245	18.37396027	22.25845061	18.56062226
PDE6G	87.62251068	110.3716853	91.8112374	96.67361769	94.9263235	95.59368406	104.6393191	95.20769146	96.94308331	107.3468483	105.0138105	95.25039848	107.2054124	100.6982132	106.5982111	97.22034665	105.375958	108.949791	113.6270092	97.29016589	93.1546635	99.74951427	104.4206693	103.784572	96.14091882	126.9310774	99.75999791	91.91876627	105.0385811	88.71666236	129.0899954	107.9197878	99.98345884	95.84869272	115.2616016	117.7746909	96.28376242	107.176645	90.65332146	106.0236238	103.8923838	99.62583842	105.1352255	109.1996839	100.9023936	97.17047411	113.6796222	92.90936299	101.7910154
TYMS	103.3277329	105.4165149	111.0924919	104.5714786	105.2122178	109.1130479	107.8136205	105.136632	96.05698425	106.3166259	107.21118	98.38183443	97.50302259	99.05831859	110.5804477	107.1660606	108.1453212	114.9309748	101.3848571	106.5835919	107.3242344	113.9804245	106.3344629	105.6040233	112.1020518	102.1830822	104.6851447	111.7983332	110.7248621	120.898889	101.8180896	100.260707	105.5331403	108.0945599	105.4299605	86.56718041	111.6184628	105.3124457	107.743219	107.1510165	105.8475258	100.4439748	98.22151912	107.0772543	108.2714479	110.1070041	101.2108243	105.8724408	117.8616977
C1orf87	16.12457036	14.13665736	13.55216697	15.25788068	13.78341771	16.77097797	13.65712013	16.07336695	14.41593624	13.71795153	13.51477445	15.2207106	13.09175227	18.23438534	18.28224809	12.59014086	12.74567393	16.46426476	13.09609569	14.49710204	13.81737223	21.75920493	12.40060583	14.24179737	13.70851157	14.54977577	12.99213248	14.32396583	13.5939723	13.62758729	13.6967449	13.09058723	15.80699436	14.16212368	13.31589043	16.93904112	16.88129728	17.8794126	18.87541043	13.57976785	14.97020575	18.79696725	15.65962448	17.49363491	14.50386175	18.76389438	19.89816492	20.12579324	16.69702715
TBCA	99.86962827	104.8363864	106.4786262	105.3467741	100.8113684	104.8117568	104.9212888	104.3521733	98.09124277	96.518861	105.0064919	104.3634589	101.6873009	107.3537959	103.1112263	104.0995935	104.1310125	101.0696083	104.9363405	110.3615576	103.0628991	105.7383398	100.3857098	108.0273523	102.2798583	101.1153874	100.6050952	104.5123282	102.7972981	108.1539213	101.4220371	103.3750058	106.1866592	100.1259853	102.1758424	101.1659045	107.8365969	105.0105103	103.2320251	100.7568918	102.6699835	103.9869425	103.0474122	103.6535939	103.6226445	100.9392163	102.6219204	100.8764619	108.1426689
PGPEP1L	44.07139325	42.35604085	44.48425894	41.41463002	55.28452103	44.67840744	38.08491159	43.98635931	44.17491279	50.33029801	39.25183408	40.8762235	35.66373695	49.72884604	49.81390694	61.06620693	48.0538828	46.04884796	51.95852919	46.88407354	47.979568	42.39348527	38.22390329	42.27645013	41.08568954	43.39360677	41.20359285	48.99262304	42.69209124	51.46506917	45.51115064	43.38058966	45.43675862	47.28738806	57.46194004	50.1812282	45.8710274	48.31484661	66.81674452	51.96587972	70.75588291	59.70182468	42.77461234	46.60659311	51.03646522	51.18692915	54.2965819	54.38083503	45.43194252
EWSR1	19.02669398	17.28958749	19.31336001	19.88883377	19.79397833	18.61764056	18.86701738	19.33470813	20.67368332	20.40761361	19.04618438	19.67720476	19.00522363	18.11562259	18.67870938	18.83252641	19.04229349	19.00753355	19.34617062	19.30042928	19.26525963	18.98693882	17.98478538	17.6847871	18.37059834	19.25475719	18.84658121	20.00811852	19.21105708	19.17901604	19.43766324	19.00379915	18.51258721	19.12226079	19.61412727	18.88292235	17.80565637	18.50441477	18.85587785	18.4714653	18.59866071	19.24914529	19.26603338	19.60197014	18.73594594	18.21538229	18.70350812	17.76848175	18.35995933
TFAP2A-AS1	34.60585835	33.70288712	33.06357939	33.93647396	32.72246762	34.32602945	33.24139097	34.3416794	32.27969902	32.12007007	34.3579601	33.15058318	32.87488728	36.66309578	36.43448502	32.10317452	31.77329155	35.2322457	32.29423373	33.15839261	33.11526082	45.75780135	31.60699686	33.20489751	32.99915549	35.45759999	32.44009608	32.86553566	33.6631622	64.55763772	44.28359665	31.83351628	34.19136552	33.86083044	32.23541815	34.68756697	35.32326494	36.0517912	41.04401549	34.18999021	34.34801994	37.51563236	34.77486959	33.89586026	34.03006286	37.0400688	42.42108937	38.07362964	34.35489846
ANGPTL6	47.23266367	63.87870612	43.9394845	48.12863032	42.80000126	44.06618807	49.55618041	42.82173315	62.21988848	63.39706213	49.89509961	45.93460686	52.03645426	52.77737741	50.35990418	50.16009921	47.65856804	54.08111706	52.66652527	45.04078398	47.71735938	58.13955054	53.49595684	66.01480133	52.17410415	63.34926811	48.77084835	43.99020288	48.17426954	57.94767086	60.64206675	58.46687823	54.70986399	45.76129133	55.76941149	38.24604671	44.79480596	37.20942328	41.4335599	60.53435746	45.68515922	48.37345974	43.53995769	55.29003195	44.97533994	44.05164464	48.22207281	64.28961452	46.1689751
EXOSC3	62.56426235	62.61735325	60.83030632	62.62969698	60.96556561	58.97683686	59.73495729	62.29251689	65.45119	64.10095054	60.52340166	60.52668226	59.6074389	57.75151633	63.39911936	64.10843342	63.84464138	62.92943867	61.87419921	62.9241982	62.43086766	62.73768233	61.15953941	59.72176495	61.31216888	58.5782656	60.56209942	64.57262767	61.84241938	65.65586753	62.12024967	57.55450791	60.88493432	61.08344758	60.28209078	60.58503872	59.92267533	58.58789711	61.34922451	74.46122024	58.70590642	62.21471681	62.70150762	55.76179675	55.5939007	60.39884995	60.95920984	58.12784768	63.94588294
COL17A1	14.06335363	8.880483372	8.711518135	8.966722498	11.63804459	9.151854332	8.737819346	9.038489869	11.21920176	14.65704743	8.780075	8.799412763	8.649901574	9.63441633	9.634299332	8.471959639	8.439002619	9.242683703	8.519198658	8.769231653	8.732506801	8.928061635	8.386997185	8.798989323	8.713223976	9.247341365	8.544257195	8.709929414	8.839943388	8.818695676	8.952319014	8.391445522	9.024613116	8.922520482	8.593681282	9.157848328	9.357830645	9.483515679	10.6366376	8.815561672	9.08027028	9.897309171	9.139375805	17.13829931	13.13570373	9.810040555	11.15660563	10.12938173	9.054607522
FRY	10.92507436	12.61971061	13.40147153	13.5960433	11.47554895	13.06969409	13.74449321	14.40391616	7.515917447	8.663283714	13.83690723	12.51053448	11.73475717	11.68902587	12.97814227	15.25191372	12.06100855	12.76343819	12.92520912	13.25691726	13.18456732	12.45151153	12.22869202	9.639255356	12.19583876	10.82494132	14.08191922	14.7979169	12.65086412	10.11653196	12.70263654	11.86280667	10.92277109	13.77668872	10.96331824	14.40130776	13.29978533	12.34684712	14.1316332	6.63499401	12.36325261	12.47488566	13.30392934	11.01583384	12.54102431	11.10393208	11.40430186	8.485016389	11.11006223
TEKT1	15.18282121	14.84660712	14.58462714	15.05185409	14.49985479	15.52982775	14.58142984	15.12001913	14.58973696	14.22818358	14.68484283	14.83641758	14.43544561	16.15152749	16.2073807	14.1680271	14.22717599	15.40507764	14.26742437	14.73367995	14.61361008	14.99963038	14.11247864	14.77186281	14.60739967	15.33175679	14.28355197	14.67199673	14.72787529	14.72194155	14.95837059	14.06279357	15.10721631	14.92423484	14.5603423	15.38944167	15.73761373	15.89198111	17.41252786	14.72457754	15.21750369	16.58237986	15.24731229	15.35052474	15.04092395	16.55736585	18.59007325	17.17354905	15.16399292
IFNA21	57.07608103	105.7929513	54.83266588	56.6197363	54.51789317	58.54357539	54.77187642	56.83664793	68.72084177	53.49175103	55.19393663	55.86805798	54.21978393	60.7856464	61.03942741	53.22965421	53.55887517	57.86305856	53.6411918	55.43761	54.92804284	56.42781434	53.09444447	55.5507922	54.92330256	57.49488904	53.68074686	55.20228427	55.31272658	55.30949528	56.18945338	52.87399991	56.80195183	83.75274969	54.87031736	57.90666157	59.24101379	59.8906981	65.26860276	56.93246831	57.21730343	62.36912493	57.27419263	57.90079311	56.53452785	62.41364643	69.82018652	64.81729504	57.04440052
CAP1	55.6295328	58.14945717	57.90415852	59.02428529	58.7738315	58.78907274	60.51337049	58.20660646	55.96628074	61.88407092	60.06615336	57.9884425	60.97849322	58.17428756	61.1432259	59.56369256	59.01385891	58.97467443	60.09206473	59.87053475	57.01823198	59.20901955	60.3753245	56.02003393	59.50751436	61.25109238	62.95313652	61.2934285	61.50192134	58.67222734	62.68388457	57.01930558	58.6230721	59.90217598	56.89096298	57.81638885	58.51252	58.43196624	58.01062913	60.97448693	58.41395279	54.65205277	61.67913027	59.41011378	60.15579621	60.21778695	58.20880673	53.26453472	59.00868041
CRNN	36.8683433	56.42306591	53.50088838	31.35834112	30.75288418	37.27826095	45.63391529	32.69837419	47.04458316	38.94095237	42.71181129	36.44364234	49.67100439	31.27195078	35.65106373	42.6883615	32.79029449	33.98452795	41.27796283	42.91404156	40.17584065	33.93850361	40.06801445	38.52941216	32.80182898	42.90527786	37.97567408	29.54057644	35.05652846	40.92597636	34.5530413	39.20719777	35.95502851	38.99646053	43.88655123	38.87974265	30.57693599	35.17484997	31.84514085	49.3068485	30.23202229	35.60232512	32.04913074	33.1891107	35.2241276	33.39326045	34.45179737	43.63315645	40.99746794
ZNF451	10.01040889	10.32112685	10.96511546	10.54538936	11.1017617	10.55958717	10.0525151	10.69558246	11.43344134	12.13058788	10.75629251	10.14703589	10.13763468	10.90656104	10.23655532	10.50764188	10.36526569	10.13980474	11.05415826	10.2081629	10.65365748	10.23593958	10.26528319	9.154898627	10.34534332	10.34475985	10.57343038	10.40269402	10.46341521	10.49280346	10.5839125	9.548305216	9.757346723	10.53502399	11.53159532	10.86340779	9.937707811	10.30126529	10.62801485	11.637291	9.880933812	10.61866998	10.79897514	10.589854	10.75856676	10.16991025	10.7698559	10.78110893	9.897459197
LRRC8B	20.16555356	19.26878043	17.35457348	18.6634049	19.78148076	18.66495571	18.79828117	17.24271122	16.18584239	18.26732905	18.98373352	19.96184872	19.88331872	19.27423054	18.8567609	17.99016418	18.88398735	19.13644991	19.78558486	19.9574797	20.13816415	17.13265516	18.55938613	17.05688538	17.97570193	19.44512734	20.14795835	19.78604725	19.15141537	19.75614127	19.92803062	17.85511081	18.55759606	19.63772245	21.70312857	21.01468457	17.42411769	20.61153115	17.07981197	20.46305546	20.6723739	17.85373512	17.63315364	19.82063353	17.79725556	20.37668154	19.83186722	19.03026443	19.0382526
TGFB3	31.67551217	28.15349752	28.73612788	36.18037471	23.80298319	32.55571662	34.3314191	36.99888612	13.64024377	28.02596088	36.85096243	38.97000275	37.49230078	34.91609212	35.12686897	37.97489882	33.22889293	33.54866329	30.52667489	31.1931482	34.30462992	34.13632804	31.28643205	37.98359964	32.56863637	30.22551179	41.42018769	32.59449969	32.85628376	39.52656895	32.1029307	33.90827693	34.08930974	40.93065161	32.0399146	28.50451126	36.63324328	31.73576117	33.4988539	28.27555494	39.94407951	32.83832065	40.80889749	34.17163451	28.62463608	35.30324951	30.14321157	24.00656069	35.81105524
PSMD7	96.13767999	96.28066687	96.31533733	94.35890656	93.63692094	92.7730648	93.50992351	92.92046364	91.6235024	95.05803715	95.35296628	91.79434834	96.08540807	97.81262927	95.7998529	96.60810257	94.24303205	94.41153229	95.14931865	93.98675085	92.79608043	94.98369922	91.62429831	91.76111879	93.22558901	98.06403409	95.62093368	97.31291129	94.55321502	96.34916468	94.63232886	94.53689546	94.39363328	94.71476361	95.14640555	92.11779681	97.37924725	91.22310298	91.43868211	104.7534252	93.41464059	92.3847152	95.92154983	95.1344545	91.70171737	93.26480021	92.01653445	93.68906144	93.69020441
PPIE	24.61675464	26.52270617	24.97854733	27.44501486	27.61657964	26.88984887	28.00506183	27.1103409	23.73822473	27.54856214	27.45154389	27.05032591	26.57937975	27.95522856	27.17306702	27.51326665	26.98569445	27.9839626	25.91364276	27.33761975	26.2734611	28.49914961	27.58476518	24.44212582	27.70001999	25.30044075	26.60340983	27.90231385	27.36239222	27.6236702	27.14424528	27.59485811	26.59886211	26.59033567	25.87411379	25.93570241	26.56166139	27.0141692	27.96290699	24.96763155	27.52813524	24.40838823	27.86869878	26.87632141	26.57840034	27.62363821	25.83559686	24.7035516	28.41844936
NHLRC1	48.12793885	63.58773659	38.24562042	46.26419381	50.75805849	51.04210674	37.06487217	52.70842493	45.87544225	66.92459715	55.14757254	47.32363204	43.95957849	59.14792161	53.44044156	47.96062346	55.24100107	56.36504132	54.4576334	47.5165161	51.11359323	47.79852864	45.2774174	52.35992215	53.32667131	52.3277252	53.72630917	45.10320135	46.02437538	53.41709054	50.64979788	51.9336619	54.12934481	46.57724948	42.52044892	40.33900264	51.1482145	51.4131175	59.96677523	70.77010316	41.73151795	56.39016673	45.60319844	55.25292631	44.54097918	51.24195012	53.46386147	51.26721683	45.50118397
MIPEP	47.52127168	61.33934573	55.56836859	49.71211927	54.2327528	50.69435025	55.47136938	49.45681852	45.99534754	42.35841535	49.38524013	53.88602996	49.86574054	53.69179477	56.73107473	49.3306982	52.58976105	52.86281477	52.89247951	56.83708535	45.76457434	55.69405436	54.96733877	48.80504522	52.6836818	52.25024399	49.54990614	50.92562491	56.92393166	51.66290275	51.02642504	47.9131672	48.88132629	53.4555097	54.8323689	54.93546165	51.19903393	62.50936615	52.55583925	50.15198278	52.5748767	52.94908917	48.11029026	52.20215395	52.43779485	51.95923995	55.39792773	48.90130127	55.58373127
RUNX1	13.8594319	6.442273466	9.561872457	11.52234114	10.68264684	8.328603913	9.663132149	9.056605672	12.19083072	11.68689413	10.74959163	10.06815896	11.81707645	9.436787379	8.651968241	9.637512954	8.98571563	9.434534235	9.82596023	8.118325133	9.031137376	11.21862041	11.38475941	12.93959788	9.043989491	10.75931412	12.08843811	8.840895921	9.129445454	11.37117914	10.47274249	12.17131301	10.57853284	12.47193845	9.492638055	6.873950453	9.72429593	9.127016101	8.286044774	9.738744598	11.56767085	7.533726522	11.22708011	11.16353617	12.22457506	12.08460677	9.971250365	12.87632769	7.511511991
PPP1R14A	134.7748415	132.2237857	151.8472366	152.9051523	128.3922719	135.847747	147.3601188	153.6489199	125.1053837	163.3534947	161.9855857	146.6187303	153.6811327	143.900526	138.9113462	155.9974971	141.2201228	146.4090189	145.7844937	138.8485145	141.6479153	136.7852649	153.4227397	140.6513215	156.4071071	137.8843771	161.2417507	131.0967753	141.6891366	145.4467431	136.8908607	149.358461	139.4219327	163.9915544	149.3929785	162.9086091	150.7180862	156.7580996	155.1719404	121.4441871	157.1578108	133.2861711	150.0911031	150.1267922	145.3555773	149.9740161	147.9596315	131.7001252	140.4159422
COQ5	90.82187314	91.02207183	89.67201281	85.83785505	89.81382306	84.02623762	85.94353913	89.85725941	84.57759193	84.31497692	87.01770771	87.06572197	83.1448181	90.2860845	87.69545767	88.52629956	90.55701624	89.8195505	91.01186649	86.9536725	91.29134368	92.67556113	87.89164932	88.70456198	91.24021794	90.65795386	84.99150507	90.18241988	92.16123036	94.02356243	88.11805708	92.07017626	92.53314472	85.30310531	90.61481733	88.83989435	89.12323055	94.21823956	92.34001439	91.56668394	90.97166649	93.00516921	85.85775116	89.70414935	91.44557663	86.03121949	87.5149799	91.77814574	93.85436946
CKAP2L	16.34731937	21.53488383	20.12259835	20.42313241	19.04162589	21.53641919	15.17958615	11.58167851	28.2272035	32.39864554	17.59472388	13.44339891	24.49169652	16.54813745	14.58621912	19.33973533	22.31384672	19.96629842	22.4008018	16.77164526	20.08961939	25.3866876	21.78849037	31.74903412	16.32065944	26.87317672	18.3245553	14.40978038	20.67091279	32.96790259	26.28934907	17.88076498	18.94350725	18.30358459	15.44530169	12.14653567	12.20944969	26.66434778	13.39720702	35.75135149	18.07258021	21.90382679	17.26716276	27.75146611	16.55146222	20.0393375	14.26137041	14.11545555	27.62994924
RIOK2	37.20114386	34.18722114	38.98556712	36.88919299	35.29508519	36.70555562	35.06980232	36.71914383	35.09602578	37.84638799	37.11775293	36.96658909	35.91947912	37.44770132	34.74558764	36.01523026	37.9549714	36.22178818	35.89682882	37.38875524	36.19226176	36.75921774	34.61362234	39.91907437	35.15893569	36.07072619	35.85307713	36.00305112	37.19935092	38.89722875	35.94230477	36.07194454	37.18463091	34.98743177	36.19515521	34.71697283	37.19378161	36.84063905	36.04200405	34.98179285	35.54869109	36.3355662	36.27129021	34.09216205	35.30767402	34.94986291	36.95997165	35.70641031	39.10847628
HLA-DOB	81.36819542	71.99723147	117.0215034	96.05803508	95.05309871	90.57281805	86.85468813	80.33205323	94.38341992	94.81482606	86.92444173	89.94404704	104.1418317	87.88102996	87.4034934	94.20395439	114.8724488	102.0661237	120.4726046	105.5303927	103.584748	102.8670939	95.64230231	79.55851781	80.16169331	109.8787987	94.73056501	86.9974713	118.9943072	79.83180519	118.3638469	105.3303037	87.2961809	82.18168092	99.45323659	73.66708918	76.52576311	99.89177771	70.46677703	80.37359401	95.64165946	79.50452617	109.1804224	103.2381429	94.89370843	99.45308278	98.56753979	69.08970346	88.92824253
C1QTNF3	47.54674034	26.75870793	34.85556253	37.51837618	40.83703716	37.76432015	28.70913046	39.53955582	33.32857792	31.53696811	47.02122878	62.11597098	37.96679213	28.74720682	44.16598229	35.97979159	40.33837468	65.58764614	68.25141602	45.3809819	34.90570881	42.97964478	28.31790767	32.29794423	37.7542269	19.45253079	54.19513829	26.56544014	42.27650944	73.16244234	31.58187521	35.76398509	37.39383635	62.29110895	36.9153592	33.15236683	49.47684454	35.1972786	37.71152499	41.46078433	62.29443204	38.81684385	46.85190756	38.02811815	43.62397561	49.78174168	40.00908658	34.06561978	44.74152459
HBG1	149.2475436	84.38767998	195.0790674	94.64290032	120.749701	106.8504749	171.0211379	188.307283	90.57167891	200.3484131	156.8330226	122.2258126	180.285044	128.9108166	105.2838336	165.0460356	153.2348148	101.1464617	118.6037043	199.2759727	150.3035764	94.61384108	235.8447906	154.6379316	169.9906566	84.83775764	93.0841159	144.9547284	98.41401351	105.3727412	121.7169966	112.7610809	221.2379762	189.3235899	139.9699303	240.5718649	162.7511538	249.4462333	187.2469396	82.06050707	161.727197	160.7232446	131.3936456	239.2615185	170.9432265	187.2942667	191.9409307	262.4563291	242.0658998
RUNDC3A	26.39889382	29.21423937	25.35021548	16.94308316	19.18007519	17.0682845	22.34614915	16.39155759	21.2971767	19.27456354	18.30889603	23.169313	23.21599949	27.69438094	22.8621075	17.29744188	19.9593144	16.82274828	28.51166328	24.88175931	22.60490799	34.29997413	25.43786241	25.32311104	21.79495039	22.58709342	19.88182559	19.24349023	21.51608464	23.10954878	19.39033331	25.6136175	26.19139275	21.03068295	26.85749886	27.91655761	23.42523147	27.09434719	17.45197569	33.22896486	24.60498095	19.52266954	17.7980171	29.60688529	22.84465944	25.67573868	29.00155911	27.04265869	27.0331502
KIF20B	20.25592563	18.51383183	20.06500482	18.80691042	17.88943959	21.08202433	18.1922102	20.00483298	21.71263687	23.72830548	17.97470094	18.17532163	20.60720332	13.00874037	18.78608166	18.58449744	20.34677409	18.38116388	23.04873012	19.29629565	19.31974273	25.20218064	17.53570659	23.63616327	19.21577804	19.93439305	19.11354586	19.91624195	19.42637513	25.29764394	19.55179727	19.15561978	18.32802008	17.70179174	17.73461842	13.42375276	17.10786859	19.2705664	18.08409501	21.33631029	17.25218268	19.16686816	19.1443324	20.60733883	18.90385885	18.18027716	18.16458513	13.22067492	21.49633543
VASH2	11.27191415	14.69549522	14.21090128	13.11804793	14.15278894	18.34858009	15.27539888	12.43779825	19.1788726	15.18879154	12.3338738	9.842041464	13.65385884	14.19402753	16.1205374	13.95729185	13.3161251	10.36474184	11.71869836	13.89465703	13.42090582	11.83010137	13.53577814	14.67300589	11.26224863	11.74450908	12.13230467	13.84737439	12.2805524	13.65731298	10.38518613	13.38879704	14.27609557	11.32241198	17.36602946	12.56517724	12.19172183	16.65298257	14.7828678	15.50076576	12.6252838	11.76450283	14.2172814	14.79679804	16.37772871	11.67209425	17.11697823	11.71056429	16.36572893
NOX1	22.16032697	23.52015056	21.71341019	39.2604539	22.48093005	31.69474926	24.9627443	27.87302881	31.36643813	27.81719168	24.58750312	22.04462501	22.26757882	23.45672618	23.46273666	23.53916056	21.47505896	25.25834868	22.04158554	25.09791823	23.47847821	22.12642967	24.52803603	29.52849461	21.19617334	30.7817013	26.48764844	29.30297274	23.14235303	27.48810145	27.65260001	25.72168809	34.03580987	24.16703309	26.63259442	26.21745467	22.68594268	28.61703095	29.2051855	23.25795935	25.48451172	31.36108344	21.90470273	23.08620443	25.0299136	23.84310042	30.29010205	24.86078479	26.79103476
CES5A	17.71585832	17.16196466	17.1054081	30.36585286	18.55412775	20.23671236	17.8863439	18.31862248	16.20779074	18.46964928	16.6801372	17.65028516	64.08982556	18.53251332	18.6973534	16.17043599	16.44763845	19.3798415	16.25833077	18.37008015	16.74320301	20.25307394	16.21392343	18.87373695	16.55515354	17.0291967	16.34885671	17.00933491	16.8098304	16.68854273	16.73110803	17.40745142	17.49988968	16.96188241	18.42280473	19.50015613	18.12808288	19.72398249	22.79705304	16.656697	17.36339237	18.84994635	17.50265572	37.44827303	16.96988053	21.36183605	19.26641187	19.40496932	17.89888638
OTUD5	57.23383266	57.46487237	57.0776275	56.51253817	58.11631137	59.6598202	58.28397009	57.17335528	54.48830372	55.24890088	56.47201676	57.08995611	54.93770978	57.92249866	56.99458276	57.62323755	58.03774334	58.64884268	56.1214144	59.98139719	57.3709212	58.45086105	56.33647392	57.47123005	56.56953018	57.5811752	57.75249206	58.82155466	57.88966438	61.90082667	57.7860674	58.27993739	59.8622095	55.90677287	55.75087564	56.82427579	61.05867149	56.73950707	57.79335111	60.6164164	58.92567464	56.47907714	58.20204413	59.90652067	58.01249367	56.83850903	57.19482097	59.55869342	58.45468316
CABP4	29.75932588	32.48434515	36.62814446	31.65009189	27.72997581	31.45114878	33.11042032	29.76340455	36.65011832	32.27445883	33.17465836	27.29934475	34.94018528	29.7897541	30.22962728	32.75836787	29.31197882	29.52895089	32.94670527	34.15456139	33.038447	31.31635788	37.74569689	32.53662068	33.66129914	34.94215675	32.41305097	25.50486103	32.78173003	31.55485916	33.29502795	32.1843346	31.86711996	34.37496949	35.40663735	29.30755958	25.58940013	29.65392353	30.4206799	31.38169537	28.87595463	32.50732163	31.27335152	25.58034793	30.0216645	28.66487587	33.02706	30.86003178	33.07312089
TNFRSF1A	57.32030508	50.64118292	53.16103258	54.67891359	53.6038701	52.27278718	53.03777866	55.3059665	54.85243574	52.16485113	55.44094478	55.66738415	54.29840633	52.73044283	52.71580635	55.18780331	53.6738545	53.44086215	52.5697832	54.8962349	54.09827566	55.50994983	53.42239207	58.96523788	52.40863674	58.14984141	57.02769592	54.25787664	51.48030451	57.0575306	54.34374514	57.29362888	57.38207184	57.75740333	51.49555543	50.49693889	56.51066007	51.34338291	54.82426564	52.07223273	53.46007975	52.35362464	53.60471442	58.71270332	55.68883793	56.10201664	52.67695389	56.97549225	55.82395735
TP53TG5	18.88319945	22.8416817	21.01894703	18.45935406	18.98322561	19.59392218	18.67521265	19.47126178	21.32488027	22.86280374	19.5079109	19.20793144	19.82493407	21.02545629	19.7252933	20.11417601	19.5315089	19.94163339	21.6566409	19.09792089	19.12903662	19.75293381	19.23772278	21.03316619	18.54876941	19.83722889	20.02268164	19.59919491	18.19618269	17.87513429	20.54983025	25.87846748	20.42284656	18.78303328	19.41352106	19.19754971	19.18735756	19.57828772	20.30047605	18.58168444	18.88590368	21.88467779	21.01070825	20.74160246	18.86874917	22.13188286	21.50959507	22.3366338	19.13696137
METTL6	20.90393662	20.31524575	19.49140606	20.59286164	19.06779066	21.35654545	20.21799383	21.20580118	19.10361574	21.06321091	20.24399126	23.22260057	19.66783307	21.50201958	21.5484589	20.21236921	20.13660974	20.99499393	20.16853215	20.50152535	19.88350089	20.56439985	21.47504968	20.55068809	19.76385011	19.71803598	20.95452122	21.40840883	20.22360463	23.42682134	20.62238225	19.65679202	20.41224417	21.3553016	18.10584364	20.42379264	21.82095557	20.48068557	21.26027147	23.21222756	20.95379133	20.18302179	21.21360508	20.9434817	20.03094904	23.02110249	21.43125441	21.72068412	21.54999252
BORCS8	29.58984815	30.71382704	30.57638685	29.35516499	31.43931341	29.73672201	31.2071084	29.54691433	26.0352521	30.07799071	29.44085743	31.97773668	32.97480982	29.91344065	30.71986381	32.00413139	31.90891912	30.90410384	30.97217968	31.02983521	27.74852391	30.03237169	28.5353899	31.98421745	30.45104348	30.18478558	29.51669209	31.63748819	31.80935647	32.77826256	29.50925442	29.71367629	32.83378411	30.7567315	33.85904011	32.19341805	29.73657961	31.08196175	29.3624561	31.43728427	29.75631201	30.72198654	31.84137074	31.13104056	31.55909923	29.80752857	32.38737999	29.69635557	31.74907936
ATP6V0D1	21.54836754	19.7889386	20.98580897	19.99588298	18.92319243	17.69001274	21.80854747	19.30224618	18.01507144	18.78811194	20.9510576	18.95179862	21.50348077	20.92364625	21.17374391	19.63521287	20.56401059	22.12218857	22.12040168	20.15238815	20.36657006	18.02110238	20.59662461	19.40887136	20.86382861	20.58092053	22.90745237	21.38892111	21.92212219	24.59289479	23.65170687	18.44063624	20.58505234	19.81417949	25.41712661	19.03665781	22.1453225	18.54106404	17.18096762	19.56230482	18.79877148	18.05498455	20.83109243	21.92022014	20.69834937	18.40090249	18.79219223	17.4413943	20.73364619
RAB20	115.7751464	138.7928102	123.7758928	131.2953132	139.2676659	119.5762337	143.1606921	133.0615147	122.4215372	120.0584141	133.3895982	130.065208	132.2217163	127.0729714	128.5332124	132.5146606	138.6610687	135.3960669	129.5021232	136.5893798	118.5303	115.2713879	146.2596582	134.3087795	133.9462314	135.2221561	125.8080454	127.9587297	133.0205206	108.543074	146.8012962	126.6356187	126.3410368	130.8465258	131.2770017	129.1202716	128.7258278	144.2544921	129.2733756	117.0016569	128.0768491	118.1735165	137.3819092	117.7996491	142.1166921	125.3286709	130.5531122	139.1914039	138.7816939
DHCR7	53.14696008	63.52766044	54.44223727	54.64551061	54.42806784	54.48760526	57.2551751	55.13696293	54.20184148	61.15622994	52.17450877	54.56055893	59.94590284	62.39910598	56.15141979	52.36039114	53.56688856	51.9508307	52.83155144	53.14078127	54.61022454	53.66359725	49.34071629	57.81946602	55.00933075	51.55414507	50.79520573	56.50661964	55.30306471	57.38020114	52.10038539	55.34417506	57.9430582	53.25122176	61.11571737	58.84779392	51.18970031	57.58615617	51.44389821	64.76840322	54.49646059	59.46585744	55.64061694	55.32481661	51.30356546	52.94455842	60.32785895	56.40185992	56.22729435
ZNF112	42.40283358	41.31637348	42.73443511	42.43109234	40.02831958	45.15113812	43.12334711	46.41815417	23.04865136	38.24802663	44.11596411	44.3153789	42.50711249	39.66566896	43.26414358	45.95963274	46.88614622	44.12940847	41.78318702	45.90037058	39.98434498	39.28011913	40.58780627	42.58069911	43.37948146	41.19260917	44.85819148	47.21854065	43.93472637	48.25871862	41.49626366	41.06539627	46.04679373	44.14025111	37.93078131	43.97808568	42.79935182	38.69363213	46.43538018	34.67865568	41.54156172	47.08212407	42.04894805	38.09717447	37.97006697	45.03016619	38.36618745	36.29177419	46.89564951
PALMD	20.92214775	11.72626557	22.25478243	23.94447976	21.74984697	21.4310602	24.17017975	22.79328312	11.34078938	13.48148011	24.16590252	23.42664309	23.28021355	19.70467682	20.26228472	25.01253172	20.97265944	22.30757862	23.11421527	20.34346563	22.79354643	20.41243388	18.86070173	22.02673411	21.8214077	18.96747347	23.44522719	24.95904024	22.52254923	19.65304412	22.06668237	19.85352104	22.28344149	24.83553928	16.40638159	20.080236	24.49823706	18.46779463	24.14014489	11.79096817	22.51011127	20.00986332	25.45745841	16.13306904	19.9126892	21.25848845	20.28648684	16.11097743	19.51663321
SOX11	20.84166609	7.115075448	6.846241328	18.92000119	6.971822482	15.51313584	19.92020085	15.71150508	15.63944962	7.518578481	16.83368854	17.29619675	19.57149316	20.00251871	10.68907796	24.14736521	15.71918004	14.18571617	11.36524797	10.12769827	17.1649556	17.63875576	14.0871133	16.92710992	8.144600547	13.26059397	12.55491977	19.74542102	6.848452176	24.67982641	20.31617936	14.69806763	16.60518419	19.50229975	7.065125719	8.501101307	18.22887134	18.12948316	13.98223523	14.57155848	13.54539424	13.29521092	17.6811868	9.547844474	13.77648242	14.20175351	9.889866304	12.75047325	8.331786433
ZFP64	21.30034012	21.24955245	21.11016017	20.25308736	19.90855683	20.70783506	19.90225315	20.3100441	19.06137295	24.23697926	22.86522969	19.86443111	20.84117787	20.80698968	21.30463195	21.42265529	21.34251491	20.89710174	21.16716944	20.78107699	19.76582626	21.09634594	23.46266608	21.2302517	20.69602113	20.98930186	21.34424208	21.44271958	21.04444663	24.07722719	21.76376195	20.10683369	21.0602225	21.70540138	18.2152464	20.0552111	19.98032956	20.43471782	20.27079563	26.89729697	19.50085696	20.88277327	22.11576016	20.60601595	22.36344571	20.65781469	19.6230891	22.14902684	21.40384327
PWP1	95.2466591	90.92716051	92.96146113	95.7779586	92.34022394	95.95236583	95.33130199	94.09354611	95.03021628	95.19325338	93.53099603	94.63013692	91.73442371	97.36950833	95.98393254	95.96834554	92.41274056	93.08707233	95.00477661	95.58621008	97.6427031	99.33726999	94.16514302	94.12548778	92.94289807	94.50369874	93.94168684	95.92422038	94.50676381	101.5050626	93.0726062	94.50003811	99.93937629	93.00441213	87.8826004	89.7641693	96.02903242	92.58902941	94.76840639	102.4699315	92.85430867	91.32232518	96.72231829	95.04684967	97.98223824	93.2265838	91.34090356	96.81818986	95.96052621
RAD23B	40.73892196	44.90359214	40.8465569	40.3040842	41.0690666	39.15017382	41.20155148	41.81764465	41.08746266	40.84661797	40.32224347	40.97215586	40.51791063	37.84019761	42.3431859	40.22338245	38.91744092	38.94871813	40.61868411	42.22693403	39.30331456	41.97591032	39.98151348	36.62956343	40.08353106	39.95579725	41.00745919	41.1880803	39.78119862	41.45132701	39.31825098	37.1456969	39.45190815	41.17226619	39.28042631	40.86146197	38.37459736	40.08531518	40.08641713	41.74409308	38.51432569	42.20149523	40.81950083	39.16523099	39.28844559	40.78143204	40.90279122	40.22858538	40.59080005
GPR25	125.3625614	138.0126956	145.9173493	129.6042352	123.0972348	118.3428739	141.0024362	132.3872281	157.5803177	149.9479584	129.2956422	120.1135805	144.8807286	129.7270465	131.0099186	125.2425464	117.9958221	126.4349966	139.4367425	134.4832426	136.5666727	140.0426661	140.1773803	136.7716977	136.945681	144.171757	130.4708575	112.2445809	134.3279341	129.1718102	130.899467	137.1997398	128.5940633	133.8118103	149.0547677	135.1707643	120.4366367	131.8984516	132.4812382	129.4226425	123.5604427	137.807674	124.7439694	118.9778978	128.4528147	127.401515	133.7916778	135.0615706	135.1484779
ATXN1	8.850031688	8.93738031	9.225501562	9.356055512	9.67445738	9.216155684	9.155062925	9.547170723	6.831244436	10.43545399	9.669825273	9.406639633	8.646610293	8.722338181	8.754408953	9.345342978	8.999133804	9.24699465	9.289540972	9.17739572	9.854663845	9.036186657	9.39939552	8.586842416	9.523107744	8.932396652	9.655944578	9.730753837	9.293281928	10.89819037	9.837088059	8.413389663	8.925165889	9.531351848	9.350450927	8.495362092	8.797256927	8.267949908	9.215480833	8.838796665	9.066799275	9.245469595	9.493924311	9.365797532	9.417940621	9.832956373	8.687880396	8.362670081	8.872508992
B2M	59.93053379	57.46583569	61.43990847	60.67281981	62.09636172	59.25605277	61.72442535	59.27139325	58.11351613	60.96258173	61.83359975	59.33378639	62.30264271	59.45944786	61.9822991	63.55338156	62.98086617	63.11449438	63.66039797	62.3738737	62.86124302	59.31391353	58.56021502	55.96687828	60.14476123	61.15896082	62.90096217	63.57462688	63.26390251	57.21059525	63.35234612	58.62030862	58.05384844	60.89077575	57.59525246	55.79305266	59.66375729	60.76405213	58.33970952	59.24544941	61.27942336	57.2083641	63.28776564	59.52270056	61.18686753	61.42952272	60.11832534	53.66223361	60.40863333
PIR	88.24035616	95.03614461	93.21772994	90.60942843	87.45323265	88.83527814	89.4191688	87.45930995	80.59441789	80.64779451	98.57096188	83.35190247	95.02611015	88.755867	112.5066496	90.86351402	87.21399896	91.14021374	89.85783318	85.98845201	90.14235801	93.01878168	83.33939757	102.90526	92.95465863	92.15963775	91.77693669	92.35948183	88.09290791	79.23505427	89.01804681	91.48139138	96.08338389	89.07057401	88.55838121	90.37995989	95.93490071	87.97402926	91.47032589	97.13412684	89.64867528	89.96025733	93.52645386	95.00007076	93.16750634	84.98106319	94.74749941	89.67428332	92.53860811
CYP7B1	84.36267595	84.45564009	83.59696364	77.71150333	71.98265037	84.86507987	74.7052562	88.14070942	49.53236878	36.62921849	74.29960637	72.09491207	84.32195986	69.78331213	80.81548916	70.18685295	73.40273232	69.95200595	70.99348907	66.7080932	79.24914518	77.25943944	54.68336465	74.03796782	72.97212751	70.87258545	69.7591772	79.65053662	77.01056453	62.26124654	51.07469155	74.98062914	75.24868951	70.041988	69.49447263	86.72341613	75.68188471	83.35667867	77.74677704	72.82230513	71.18846024	85.2349622	69.4930757	72.19479695	75.93078274	62.44151783	57.41974677	71.68285689	77.85765677
PDIK1L	28.56976049	25.22655331	30.28433124	30.63394971	28.11547095	31.74562257	29.89246989	31.8509475	21.05344031	26.61390195	29.5849675	27.88956611	29.81591153	29.56099751	25.43763538	30.16273167	31.30493137	28.5055816	30.03877483	28.83229659	29.65505671	29.92204018	24.15538378	24.90567053	28.41734403	27.73825258	28.87140305	30.56996045	27.20894339	27.83559621	29.02433485	28.02472648	25.1695702	26.62113257	27.25821102	30.70705679	28.35655454	27.87210632	29.48757659	27.79492829	28.5006686	33.45523403	30.23677113	28.22311083	27.65949137	28.65996663	28.27749749	22.22579669	27.03664291
ERGIC2	41.11454062	40.79312738	39.42407818	39.54333817	38.60386197	37.90400135	38.07722892	38.41776316	39.42874847	41.52006352	40.39591783	38.09266695	39.55621906	40.76011784	40.99319167	39.95434603	37.62594854	40.1343673	40.71848711	39.39597422	41.44757663	40.68494634	39.97852715	40.38370584	37.89839082	41.57793004	40.93946076	40.33742208	39.45479338	43.23745365	38.55216988	40.42180219	40.31144875	39.41569529	37.24245224	37.30820349	39.9523768	39.644944	39.05904324	43.02449535	40.15762673	36.75761169	39.46760684	39.81229161	40.36022687	39.45474249	38.78843101	41.18749399	40.07106147
CDX4	39.60882668	49.77222179	38.60946016	37.96600934	37.56971773	40.13096543	36.9853636	48.50320523	38.84832286	37.55568245	34.91517284	43.12597033	36.09475557	51.10309746	38.23263618	37.05379715	36.76842523	42.57222318	46.96178461	43.82430927	40.04607408	48.77023618	37.30741671	43.02521342	48.54362926	41.78609621	37.28168988	35.28900496	40.6893088	37.12988964	38.64743301	45.78536224	40.66606208	36.28760103	35.95468307	48.06181757	42.32281667	46.08058478	39.93177186	43.32324391	40.932471	36.30457022	53.59508217	39.88639046	48.55840785	46.47572436	46.38502736	52.49340313	50.44952209
SART3	27.58397757	26.99761892	27.62512266	27.17686615	27.81770642	28.66886076	27.67718801	27.82946869	29.38411271	28.04499493	28.06204194	26.70194073	27.61096674	28.4420252	27.53545032	28.60651467	27.9623935	28.4765196	28.91846702	28.48882976	29.26441227	28.2979402	27.8965771	27.4665281	27.62933783	29.39567878	28.21688458	28.02941162	28.82032708	30.29544652	28.42893659	28.35979731	28.49987149	28.18177978	28.7399235	25.93372041	27.42573006	27.14918691	27.54088404	30.76523816	28.13013411	26.55509079	28.78499173	28.89655137	29.3663799	28.39097839	27.89738346	29.64775878	28.09297463
TGIF2	28.98879174	28.27209811	31.04964853	31.75254111	27.20928661	31.62034594	27.77426862	31.51654874	36.79161794	32.74145213	30.90149366	26.75058987	28.5583724	29.93461911	29.23254593	28.78378544	33.33201067	29.37650426	29.3513354	28.56961283	31.73078239	31.79901326	30.39125137	28.84795493	28.65023251	28.5195367	31.72840534	35.70643586	31.15413732	35.18328764	33.14723001	26.54533553	32.25913979	28.59270474	26.97050287	27.10697677	32.43979245	29.24315233	29.471244	33.11203283	34.50762805	25.37324702	31.73832832	33.6688683	30.38660922	28.82902103	26.4307664	32.25605221	29.85992343
HAPLN4	16.37187917	15.95696474	22.54409506	16.08152179	26.49764884	16.34189926	15.73593944	16.25531899	15.35321804	15.23450759	20.02321775	15.74580917	17.35883395	17.33699581	24.18144261	19.66151825	24.33828539	23.82684637	15.31113232	20.17699425	15.69650752	16.02013841	15.01808725	21.84072124	25.33120502	16.76789677	19.14993727	15.60858168	18.74211369	23.30474839	16.0809866	26.8158293	20.82348433	16.03426621	30.46403728	16.44321621	16.74173541	26.16748708	19.35959666	19.62367319	16.26342397	25.37538828	16.45202102	16.11545243	16.1296274	17.53545972	27.95733769	18.08772651	16.28383727
PTPRT	4.509690729	4.401532801	4.32145681	4.439806907	4.282503846	4.524263827	4.337064096	4.481440411	4.249268286	4.206986504	4.353959113	4.353830238	4.291557894	4.777183024	4.75413345	4.198163063	4.175659827	4.587778059	4.224953741	4.343856891	4.330454939	4.422815941	4.153204938	4.360497491	4.319567806	4.607680772	4.239314486	4.311873453	4.389494332	4.374798423	4.43534048	4.163744417	4.469487533	4.422329668	4.246038547	4.537339966	4.624658356	4.703365502	5.307042861	4.373884224	4.49116041	4.893208625	4.53391081	4.461464194	4.450303105	4.846159111	5.515952674	7.219511738	4.491412847
NBEAP1	27.77398559	30.98807456	41.91649154	28.05069096	34.38775889	29.01582627	30.59825803	32.84774943	46.85752219	22.9957971	28.9560558	33.33949848	32.05620854	31.54325226	30.84611821	29.95902435	25.40337085	26.41652328	29.27991591	30.16257923	25.68953569	33.53322901	29.37704645	31.78492974	28.19752793	33.86416599	32.63982889	33.58266881	32.89377364	18.41259027	25.80313045	37.4024862	29.40785412	31.54672504	33.92576919	34.34722763	27.88451877	30.47656735	34.61893831	27.43152061	29.40037355	38.17476028	30.11723976	40.79086743	36.72347581	30.09383604	27.45091643	37.75156076	32.68796132
SCGB1A1	210.1834756	308.6720544	243.9648645	221.0521448	224.2154468	213.7872824	233.0244263	239.2048811	255.2696289	263.8304468	244.8057466	222.0112629	223.9763832	233.1099167	219.4501873	217.2315807	239.6932187	241.6842356	353.8530863	239.6019078	221.3226405	267.1357867	238.5497476	222.4529806	227.3893637	349.8599089	245.8716401	224.1754401	231.2062142	247.7424708	231.5820289	266.4320243	238.118973	231.0500582	276.3898179	291.0035377	221.0719821	254.8117284	233.2910929	229.9852936	210.6758665	239.8167607	224.1642026	243.1591334	223.9158547	229.5463842	253.6037552	211.8419891	249.3377392
EIF2B3	49.26804269	52.97221467	53.79020872	51.31293094	53.08548547	51.27522887	52.67960305	52.44211499	54.72321521	55.71996311	53.785514	52.50606523	54.69381244	50.61904822	54.47096771	52.14123072	51.60140644	50.15324598	52.68105942	54.3167391	52.25605567	53.48769936	52.61913444	51.22716786	53.67826724	54.05564211	53.74021606	52.98271017	52.8120689	51.24213184	54.76421869	55.51375005	51.65381429	54.3344337	54.63532683	57.15201341	51.03554572	51.00538189	52.91053019	55.57294323	52.16611236	51.70712407	53.95670436	51.87192067	51.788817	53.23233845	52.08187269	43.74060354	53.97133899
FKTN	14.19461164	11.69705956	13.63225161	10.74625708	11.53392824	10.17353196	11.69583449	14.56205545	11.76743114	12.61235266	12.0257163	14.69133014	10.39305972	10.12113426	12.73456939	11.96445034	13.68209974	13.64209719	10.35387714	12.82567444	12.3172772	12.28534968	11.92807866	12.2274967	13.51414213	9.055986369	13.33219782	13.2562226	13.34977678	11.93365491	12.66877562	9.880706327	9.108306715	12.04704789	13.51140551	13.12968351	10.36209721	11.65595316	13.56206068	12.40202657	7.451882775	18.0168143	11.7982754	11.32862276	8.636779836	13.3823099	12.80282963	11.50951712	14.47570555
TRAF3IP2	28.74135486	26.73704569	28.70782241	29.64604081	29.20283179	28.34887558	29.65647827	28.92189103	27.51575291	25.87623503	29.18475534	28.11788535	27.50735445	31.90415052	29.7349769	27.97294094	30.76203558	30.71901242	26.50037931	29.90905403	25.09819545	31.24416762	31.28603524	28.92504251	27.75369702	29.05572058	27.1494152	26.18179994	30.00007563	25.49460856	29.40423033	27.83205139	30.38504557	27.6010827	20.66096764	23.65727373	29.73653563	27.94625438	30.53001496	25.00081277	27.46720507	29.09724771	29.97586686	29.36023694	32.11971409	32.67259382	26.08342356	27.74108197	27.49748381
CCR3	16.35492364	15.99575698	15.72822553	16.24086215	15.64727593	16.86848595	15.69911006	16.28400205	15.83874749	18.76158412	15.81573505	16.0570073	22.28277656	17.41975178	17.4734406	15.26699232	15.39706776	16.57267039	15.3937883	15.91529054	15.75531508	16.1982391	15.26138309	15.96393627	17.58645941	16.47339453	16.13342232	18.28992793	15.85767471	15.85586683	16.10083699	15.18078239	16.28074153	16.07933564	15.80049096	16.61520412	16.99236403	17.16154565	18.61916752	19.76301458	16.39069834	17.85983742	16.41493067	16.64659512	16.20516125	17.87654391	19.94707506	18.62260754	16.36464339
SHPK	51.57495765	54.67459703	58.57567492	53.55614263	57.0217831	55.01961421	55.08041	55.4266973	55.33862235	53.38628457	52.61893606	54.08633536	51.44248251	52.34850371	49.34815618	54.6617878	53.79527194	56.26446042	56.45582223	54.17749707	50.04878018	54.76470924	54.60633425	52.77808003	55.25251985	50.95558001	51.73058257	54.46878465	53.51967227	52.07402485	51.50910423	56.24368107	53.16004911	54.2087138	55.52743599	55.16087295	55.09843021	58.25531977	54.8673775	49.23245407	55.90175905	58.77871461	54.30291175	50.00537399	48.26348144	52.59142469	51.23412295	55.53805952	54.76111042
HRASLS5	59.37353754	59.28084739	58.13206175	57.6095321	55.13487062	57.78231561	59.71063522	56.75896704	64.31513231	63.78220147	56.56385562	56.06694034	58.53550826	56.33870973	55.09562434	55.91666785	53.8397777	57.0095986	59.11016739	57.32579046	57.30324397	55.94097856	58.06248306	58.39358952	55.69758987	61.99572194	55.88115351	57.62067999	55.55797339	56.09251025	58.38953634	56.47828761	57.56396502	55.33140089	58.84018529	60.44374306	59.67656444	56.75378233	57.06078726	56.27092112	55.28422338	55.66125694	58.73099646	57.24158939	57.19836253	57.69449518	57.62845905	55.93676276	56.23649911
LTV1	108.2408205	118.2348218	110.8886605	114.1546612	109.6274104	101.3000511	115.3953723	111.0389174	120.5467985	128.3728054	111.3569934	112.8550111	108.5358962	113.2465746	118.8440085	115.1245365	116.2853064	104.4135256	115.5005723	116.9017928	107.368778	114.9188457	112.0285406	107.3571743	105.3481921	117.121442	113.9905453	118.112853	111.6452474	112.5638071	116.302114	103.6579976	108.4709098	114.2652425	102.5439275	107.5377993	108.7987317	108.4894417	105.4490466	132.2814394	110.1026761	112.3192308	109.4928904	114.2989918	94.07275493	110.7182322	112.7814363	97.05543016	106.5669356
CEP112	21.32572655	20.63989026	19.40917236	21.79375611	20.54477949	21.28974152	19.65829818	20.56167944	18.1437599	17.41618908	21.68437201	21.52093993	19.78927077	20.18436268	20.11006634	21.13773791	19.94458948	20.32335172	20.75427485	20.36108981	21.0019084	21.61046719	20.23771264	20.77747903	20.52268473	19.44645404	21.50138841	20.67625823	20.12655519	21.95340951	19.04378619	18.97241111	20.11269689	22.28981101	17.19749727	17.67991518	23.16288523	19.94475298	21.94979307	19.46317382	23.66664798	19.85922299	23.24999805	20.01735134	21.90410119	20.65688871	19.05672357	21.59327839	20.75980482
BEND3	18.39262943	22.64869631	19.38760564	19.65539574	19.15511898	18.83217079	20.81792002	19.31621819	24.20759852	21.97054719	21.16910504	19.33565584	20.74146678	18.97160831	20.72605906	20.28999337	19.1295404	18.84461091	20.90860562	21.27212842	20.51010638	20.37942832	21.51626263	21.11877821	19.45325414	20.80017188	20.51990009	19.70020712	19.39323387	22.40204997	19.97022704	19.02844887	19.37405445	21.70543788	22.1334105	20.8787939	17.64451391	19.99046997	19.99084294	24.50494815	20.46160137	23.7833901	19.29651962	20.97659529	17.72203466	20.19667781	20.14968609	18.23170332	22.51864196
DEFB103A	113.6279182	110.6406506	109.0489434	113.0861934	108.6694152	118.8998744	108.3542767	113.2363927	109.2575124	106.1844957	109.3193398	112.5454621	107.2806042	122.7357274	123.2352569	105.1372187	107.0931146	114.7609746	106.5812514	110.7235586	108.8759858	113.0376613	105.8013812	110.504367	109.3076357	112.8495106	106.3876858	110.5445543	109.3214891	109.3805009	110.8461581	105.3145284	112.8957403	111.3749086	110.7355579	116.5309431	118.6142466	121.0614544	128.0408259	109.7040492	113.2319596	124.9271959	113.5214535	117.4139072	112.1139648	126.0180011	137.939357	132.7145248	114.0290995
CCNA2	30.92164499	48.16459062	43.08515805	45.17482124	39.04193844	40.5197174	36.4384617	36.12293751	60.2274315	64.27402199	38.86172978	36.04688441	50.61456126	37.40078817	29.59473031	42.87042395	48.85026749	42.48657404	44.19197972	37.46331424	39.30871124	52.28319374	44.78948125	62.11892768	33.82524297	56.16436136	38.22308318	34.94255715	46.21106975	63.18121234	43.44952176	44.40287806	41.77947747	40.13943052	39.02035494	18.92844219	32.1647583	48.3795851	37.08289922	66.10269819	47.67768273	47.41153271	42.28835893	49.50731376	41.32329479	43.80770569	37.72481868	37.12215093	51.3030928
UQCRC2	52.7556616	55.02546441	53.07847262	50.95494961	45.99621308	51.72981218	52.47701642	49.61061663	47.69390053	43.80452047	51.21126663	52.43856841	49.16482883	50.62210199	51.9507953	50.72843905	51.78637866	51.62063265	51.71344706	52.84196058	50.71348591	54.18927882	49.68531263	52.11557086	51.97183978	50.69465012	50.6767847	52.17944885	51.66083429	50.97278721	50.6198324	51.46028703	46.44020747	51.36761829	52.9695501	53.77207365	50.77960015	55.90751815	51.31546662	48.27036222	51.17322403	49.90622604	50.80418211	50.49496252	44.43219021	49.99950791	51.76080601	49.66585358	52.51917452
OR13C8	61.47841412	59.70577898	58.83823804	61.15316658	58.65962612	64.63892756	58.40363	61.25388862	58.4414094	57.21761167	58.92666637	61.01567372	57.79033903	66.78311289	67.21093643	56.54237209	57.76734719	62.03643351	57.45583853	59.83973897	58.69506089	61.19559066	57.01513724	59.54668319	59.00041935	60.75223096	57.35214642	59.78263106	58.91804362	58.93847788	59.65044686	56.87445743	60.98781959	60.12329257	59.88265032	63.38094627	64.34024872	66.11383342	69.44970963	59.17931174	61.03625334	67.9506051	61.2798448	63.97885416	60.44700282	133.0936879	74.77150294	72.77610104	61.8395511
REV3L	14.84363325	15.11500163	16.13779064	16.32344204	16.80369591	15.8948303	16.426456	16.82567147	15.14218949	16.14212465	16.83093985	15.95789326	15.77696598	16.57708215	15.07102839	17.10189382	15.82495351	16.3972152	15.93325153	16.31828811	15.1138649	16.46383614	15.73264068	14.40726131	15.24028467	15.45231733	17.15148748	17.14394173	16.23557617	14.97996034	15.68804433	15.26559055	15.69254766	16.86103532	14.95455108	15.52473862	15.86737798	14.54019086	16.43120015	16.27918459	15.42743112	16.3404489	17.26519645	16.19348674	16.81376837	16.67681733	14.56532076	14.35685089	14.39022234
ZNF273	14.9116915	12.50252401	14.47415138	12.68694866	13.46319603	13.13887227	11.4976482	12.89265898	17.14788936	16.21650588	13.28291804	12.4815872	13.39556058	12.77251509	11.72385014	12.95755733	13.46028061	12.26664063	13.99718253	11.77433942	12.37686389	12.33358859	14.85467662	13.50375579	14.69758273	13.52735882	13.29578125	11.88463664	13.04937785	16.56654091	13.01938226	12.84826175	14.46516756	12.67511562	13.32470668	12.55538375	12.03842593	12.60439542	12.50743715	15.43038589	13.32582665	12.07414915	13.87421164	13.97257654	14.18141773	12.54440019	12.66696491	15.8111594	11.83542851
APOBEC3A	25.31705249	24.47426118	52.87632384	47.79223727	41.75104198	26.70259449	46.36770361	25.21753035	38.75589452	23.4150187	27.09022368	30.2802905	48.92529974	49.65453153	81.40929485	43.51917795	65.43410979	48.81845436	40.067858	24.55084001	24.0595695	31.22845087	23.32051098	24.38065651	24.1893724	45.27796896	41.02654219	57.81836244	46.74791428	25.58806291	24.38199751	24.68238412	34.1588895	52.45353879	24.57468848	26.19322961	26.51994585	30.4640381	28.7749928	31.7002348	41.91166455	29.87835144	61.44774003	26.45557073	59.44397269	38.52096508	38.80445735	30.18902977	55.33643893
CCT4	106.6679495	110.9005665	105.3380297	109.2836409	105.2319235	106.7842696	107.2756812	107.2100665	103.2346276	105.9978139	110.1176353	107.6575405	102.8265301	108.0743352	113.8135156	108.6254943	107.529998	106.5448111	109.6193155	109.8250518	108.5355371	108.4607003	113.1140564	107.4408164	107.2362488	106.3007768	108.5393791	110.0748663	108.7041379	112.3759233	107.7681197	107.0296347	110.5952505	106.195704	104.9823801	105.5575361	108.0633247	108.0455128	108.618559	123.2353944	105.8691691	102.0874182	110.0498405	109.5034682	103.9312521	110.385924	106.8379973	107.0896066	109.5441009
CYB5A	33.64968585	30.8862966	36.35541633	34.85822948	34.74825273	36.22133232	35.63033523	36.06387075	28.2911104	24.63629791	34.26019526	34.92064032	35.74417137	33.70932503	34.51736907	35.17528493	36.56194698	36.85905815	35.70387839	36.95283179	35.1777452	36.29443624	35.3810945	33.52347956	35.50001037	33.58220458	33.01644731	36.66171931	36.70583053	36.65647803	34.44962582	33.88961781	35.19394292	33.14698106	34.20535075	35.54413645	34.12894837	35.47336595	34.29433993	25.95133171	34.13569946	36.6518402	33.06049987	32.8927451	36.076029	34.23975714	35.61581855	30.87758168	36.89103517
PLEKHD1	7.479503117	7.167615138	7.057983683	7.396106364	7.056025665	7.91983916	7.002222289	7.434620069	6.847665603	6.841450308	7.052556278	7.391327033	6.906617802	8.241295216	8.320423102	6.727034819	6.913404005	7.53127885	6.875236187	7.21172364	7.048822096	17.81043122	6.80925094	7.131550293	7.092032137	7.280654036	6.863056838	7.20659894	7.057674127	7.051821865	7.117129682	6.833743094	7.365215324	7.233224898	7.203989719	7.782832912	7.829803158	8.202061867	8.577610876	7.100101793	7.30928839	8.382089513	7.382427212	7.877676745	7.254406261	8.490839444	9.108695506	9.039975349	7.551624645
ATP6V1D	55.17577786	57.07110068	53.98332826	54.24208574	53.91526413	56.81876215	56.41862234	54.97960929	46.98757252	49.04962337	53.84285171	55.972002	51.87084445	54.79301734	50.70933234	54.68989168	54.44823989	54.93464312	49.59534524	51.40572351	50.27770079	53.90969003	50.00853892	54.43028605	53.59029605	50.22650923	54.96261388	57.24837034	52.69163164	54.02030202	53.50952258	53.55404799	54.82914648	54.99008942	53.37922908	56.74782095	54.01568141	51.98830703	54.94539156	51.34384729	56.36124177	57.02463758	49.22279696	49.40669775	53.65312031	55.08059406	53.22082936	59.67914621	56.60944943
CFHR3	59.89809404	34.54352161	45.33639503	54.63786757	43.74116685	51.62618941	45.88653855	48.60468082	65.19478826	62.35762586	64.55478596	61.89853147	66.74050546	57.45031313	57.26632563	56.60214705	43.99555658	60.10605233	58.55784181	35.07432229	54.09189507	50.11351477	44.90699519	59.88614503	51.77666509	65.65570116	69.12808764	46.74960177	45.87302001	57.99667283	51.8020645	60.98330294	55.45757425	66.82810684	32.7573658	48.0108189	53.95053605	45.83082141	47.23745458	47.54413433	56.05360823	21.64651956	54.34327347	59.6310831	53.04461375	60.65969963	44.31212631	55.87757273	47.54262778
ZMYM6	16.25030447	15.54952512	16.36585486	17.02683314	17.30628945	16.19207898	15.89388791	16.95855177	16.36412849	17.04492678	16.6307133	16.51397514	16.3257183	14.96408892	16.54304396	16.72376941	16.72880542	17.177233	16.15357538	16.98138594	16.19286964	16.494147	17.25947996	16.16883326	16.40981054	15.76001881	17.06892799	16.75906208	16.78524884	15.75955345	17.28335091	16.59801183	15.11434241	16.65234024	17.21785794	16.78421521	15.42325539	17.50597631	17.15036799	15.98704471	15.91448184	17.3958872	16.46087189	16.08744424	17.14032275	16.19714976	17.70511851	13.7853027	16.86735202
LECT2	25.43598027	24.4287716	25.79897611	29.35519427	24.99746559	29.47522376	25.99301243	27.10665526	25.16739976	27.38083756	24.29081407	25.24971272	28.45258232	27.55191737	30.01641254	24.05051307	25.41051558	26.91310691	26.92116933	27.27716486	24.35608484	26.50236969	27.18322042	26.1095837	26.9671799	25.03250765	23.92923465	24.80561915	25.08758427	27.15886788	25.22222193	28.99871467	26.02623761	25.00638069	25.06328143	25.8938919	27.67038918	27.95780645	30.34359163	25.52815289	25.12805214	29.56349585	26.33354238	27.31224008	25.70522415	28.33790096	27.54816509	30.31327391	25.92156895
SLC26A11	32.86095372	38.32149264	35.68268982	35.78736724	40.07577965	36.26885796	38.89550533	36.49187316	32.62640391	37.0451265	37.98966961	34.68363791	35.25138322	37.75456085	36.64790909	37.61587224	36.12928183	37.24688653	37.59718574	38.36643412	36.8171284	34.63104015	37.6459378	30.11509945	36.1793588	32.56006303	35.48682645	36.22834681	37.13190998	30.91892119	39.75160939	34.76240164	38.34243955	35.30435033	34.2812966	33.10294273	37.91584491	36.0910673	38.09648492	38.38893277	37.95293702	37.13218044	40.13385671	30.89737771	37.41167	32.93978008	34.41852155	38.60532573	38.27728606
YTHDF2	60.22032542	57.61780142	60.96650951	62.95300841	62.40859586	62.79626807	63.43320343	61.60951671	59.9393293	62.60704359	62.88607044	62.46449072	64.19606942	60.68802124	60.07032894	64.30241465	64.47764935	63.4097643	63.1381627	63.76589612	59.55138057	63.44670986	58.36677376	60.6083037	60.85537608	60.99708306	62.82281693	65.08806977	63.30713998	63.15302644	63.74963058	61.66307109	60.97390717	62.04966169	61.75995903	61.43523893	60.63968542	60.96655805	61.19944316	61.77861855	62.09966679	60.99982679	62.03296629	62.52360041	61.86596287	62.73844813	61.49836149	56.78487685	62.58758447
SPON2	52.98064828	51.45439474	41.04142038	48.60106674	41.64775051	42.97430369	42.47783887	43.93248509	55.83096481	47.96929715	49.93289227	55.09127317	62.0796214	59.90966189	45.59224867	50.59378447	48.56730723	51.05218528	47.86442973	39.51061795	44.3014633	43.89237893	57.82219833	55.2738671	40.80357792	56.24360523	53.98687821	52.37222077	44.80056345	52.85465875	47.32198776	53.25828849	57.46317921	57.4742074	47.84621225	45.72582651	47.19907523	50.7908615	43.76482696	60.87897473	57.90452389	40.35689165	53.29499785	57.88568727	47.94876173	57.07103455	46.74332863	53.29814667	47.79407874
RBBP9	52.20885392	49.85466516	48.81237367	45.60374297	46.81454826	50.55116644	47.38441766	48.06084896	46.2536891	41.00209128	44.76492524	47.04995784	43.53606273	43.35076157	46.11877217	42.47384434	44.87319402	46.51953588	43.35214991	47.09523289	47.44664211	44.34536017	39.36417379	47.15880825	45.72202969	47.41123189	44.14989618	45.65032102	44.03510321	47.15575285	44.60611746	46.7234882	47.9325875	41.75146729	45.67485474	45.89993612	45.23715114	47.29803982	48.3469932	46.12107144	44.99265933	49.71364686	43.36691764	44.29923339	41.95128385	45.06044505	47.10767858	52.44979128	48.20691891
HERC5	32.23749675	33.24782185	34.52215104	38.46673127	35.50170481	35.28059877	33.05753437	35.24499615	29.09701309	44.53966692	38.32112413	31.63221399	32.64687017	30.29360264	39.12986817	33.76151679	36.7502674	31.32604642	33.15657968	37.33637218	34.47001463	33.60330631	28.56955686	28.85365191	34.86730186	36.66764998	32.86239866	33.01565187	35.92280265	39.14713758	34.74515036	31.38535517	34.66298308	29.80120189	27.24753325	31.92769034	36.77625832	33.76208515	27.76374936	39.64098625	37.83473966	30.48582124	36.22511506	26.9283888	34.99152217	33.67269645	31.00423788	28.69953386	38.33426984
LCE2C	105.6852287	96.95624003	94.90665444	102.1242716	95.85908835	112.4629489	94.50060603	104.3342105	88.76002396	91.37516794	94.66935788	102.5729241	92.13634324	118.2392319	119.0505204	89.27173736	92.60698789	106.236836	92.04813114	98.33147788	95.13154774	103.4577578	91.05684888	96.82398904	95.72806737	99.022682	91.73831701	98.33372249	94.69172619	94.94554486	95.09692775	92.22451054	102.8409442	97.72597605	98.36806276	111.2409837	110.4495926	118.3995805	122.009262	95.90345908	99.2565925	120.6441202	102.5235574	113.7643785	98.0547698	121.4348707	128.51785	131.2383895	107.6716223
KCNK15	80.91748478	93.21803525	87.49669245	79.34456738	83.96817065	79.44021602	85.60212942	83.54201713	90.22081304	88.98713415	83.40778122	83.03651443	87.11629389	87.27184213	82.22734144	81.81241458	80.72871584	81.51926066	86.34799056	84.2040262	82.57108059	86.47710295	86.19139424	83.38793462	83.6565262	91.66517644	84.66432321	80.90780253	83.63516955	83.58132737	85.60819937	84.89251778	86.05457621	84.81913508	88.56511165	87.02551539	80.29053853	86.15576465	84.24626215	83.45484045	82.257073	85.1555559	82.69698064	84.0983447	81.082508	87.75141671	84.5154597	82.58547988	82.24891828
SP2	43.81253005	45.49718941	45.24815603	44.6770091	43.61856918	47.19632034	48.45378594	47.08873767	35.52443743	43.31912542	46.37692452	44.84680517	43.38887159	43.23258076	43.77927992	48.56864428	48.09130552	44.59614541	45.5441413	47.79793751	45.1283573	42.49172817	43.43326405	42.12952134	47.7727125	45.11365549	43.85672669	49.22659243	45.03795858	46.10180211	47.93502576	42.91894573	43.03770159	44.59161616	42.81088778	44.4853505	46.77201487	42.76253364	45.22551602	44.20687027	44.64988817	44.27461609	47.56031771	45.2498658	45.99685385	45.02207336	41.85749079	44.09209041	46.15482187
LMO3	6.430486534	5.839545476	5.702011433	6.182325955	5.777474408	9.144377032	5.681083447	6.349753098	5.296954239	5.483974211	10.25497027	6.227569518	5.523662359	7.227229124	7.250767238	5.348207706	5.555656358	6.455300959	5.528168971	5.931978099	5.733953905	6.27858996	5.458687242	5.848166377	5.914150809	5.982960436	5.506008933	5.935341698	5.690291763	5.705819536	5.71378922	5.54553812	6.246838346	5.877604309	5.941818689	18.29521017	6.723808461	7.209117817	7.419500701	5.765945997	6.003132428	7.373109071	6.222082211	6.968579572	5.903414178	7.415306278	7.827776886	8.021117882	6.578942842
KDELR2	64.00010154	60.26554142	59.08523053	61.04792833	55.1476607	57.16818852	58.6881402	56.38588331	67.70672717	61.78980235	58.42699419	60.05969563	59.5654023	63.60363622	57.42267222	52.8063968	58.14582387	55.55655871	57.3515256	54.97777304	56.37190603	61.11385596	58.36164359	60.03280578	52.88861963	56.49348073	58.3924983	56.67856823	55.03342975	61.44572731	57.73899856	61.95195064	62.24456438	57.13547273	56.61962252	55.30961695	60.90489494	59.39977408	55.25926763	64.90550843	58.51443462	59.32878244	58.17313047	63.95064399	57.37175218	58.21887536	60.81777153	59.55076926	58.40771588
SLC35F6	54.29223593	61.7618487	58.0032569	50.15068603	55.05217535	51.12055815	55.91161787	49.91452005	47.50433713	47.50416616	53.06655566	54.48987435	59.72835252	54.09213138	60.99014339	50.99104709	54.9177136	50.53216222	54.54636614	56.53381271	50.08368064	53.55053781	54.79481807	56.90940741	55.32670317	56.24894592	54.60771803	55.47276387	53.86122994	55.36436862	55.16324761	50.20305162	53.84665929	53.53325308	61.09621078	49.09712624	54.84308255	61.17130057	48.40013644	65.53099074	54.97727587	52.50863361	49.60071066	57.8470552	52.03913139	54.98654969	57.66945095	51.76157211	59.15476935
TMPRSS15	12.59911403	12.64782138	13.16184622	14.22486117	12.52610984	13.72771907	12.13437275	14.76656108	12.21698385	13.45297877	12.20855926	13.20629785	12.38619614	12.9655414	13.94689856	13.06663475	12.95393183	13.20239502	12.22705996	12.34642138	12.22084583	13.90738497	13.39615682	12.27498037	13.79000274	12.38686419	14.90741894	12.97106294	12.44764065	12.20259111	13.12368975	12.04625528	15.94407564	15.52801589	12.45907303	14.98416168	14.9796042	14.73478998	15.63967225	12.71063194	13.00355663	15.75368088	16.23695447	13.00680446	12.42802288	21.35488591	13.1634152	14.58063351	12.73212639
NUP35	54.44648265	53.94375391	53.78176498	51.2746035	51.1762466	52.57403354	50.04255705	52.08673341	49.28714707	47.85900673	50.37925188	51.1976497	48.95138633	49.02921483	56.74568718	53.91502332	52.55574794	52.9895621	53.13301127	52.70040994	52.31125696	50.87104774	51.88550956	58.53759323	50.64110356	53.08793052	49.50032709	53.64370227	51.24671685	55.02059375	51.30114479	50.24785369	52.71189383	49.94520091	47.75795721	50.29729797	50.49950062	53.03760142	51.80162644	55.6368706	47.66272165	52.50557753	50.44058559	54.55792696	51.34997431	52.02819859	50.11230997	43.29498601	53.97575572
MCFD2	38.66326612	38.65549366	39.95240072	36.78419999	36.61467037	37.07197409	35.68691667	38.70646787	36.92553273	37.12995255	35.95035723	36.41470426	36.10161459	36.23848627	38.96717961	35.56323025	34.80678883	35.34641489	37.74968109	34.61944822	35.26434739	37.99409669	34.88161806	35.60800542	34.77350495	36.91343275	35.34714686	35.1891554	35.65581952	34.81812444	34.89758344	36.18514623	37.25217096	36.36066629	36.20685607	34.85361168	36.69888267	36.62244751	37.31296958	39.72951013	35.49623036	37.84532786	35.76764639	38.65429194	36.54545274	37.74518079	36.62982887	38.50233317	35.92371932
TRIM36	22.65027222	16.99618442	18.15036034	14.33633908	16.66632541	16.04989101	20.85024819	11.69408707	22.59591022	17.08738076	14.62583109	18.87660183	17.96647615	26.21887269	15.50664785	13.99166715	14.84923952	16.11623645	15.53248173	16.99193858	20.39563354	21.95739492	19.70920893	23.95496124	16.98668701	19.16505168	18.25401338	15.58883977	18.14269822	28.91067218	19.28435134	16.75161432	28.9972605	13.85295793	19.20992079	10.96149976	18.24491402	16.26655761	12.92957065	11.28198185	14.69562115	12.24805972	16.02327946	19.77486325	15.50917464	18.47951856	18.14945558	22.60708605	16.58940621
TRIM8	87.11878693	83.42296468	83.88883886	87.08395231	85.49428008	85.52391922	85.21885457	87.11383351	85.67410691	88.76054089	85.6056657	82.57764309	85.38530064	81.36908309	85.08613444	84.49985568	82.25042293	80.22301376	81.22870931	84.54781446	85.84057387	85.94991865	79.72978142	83.80485651	84.62943468	82.35657514	87.98183763	86.10329107	84.32945724	82.95580856	81.03306091	82.32169597	84.75689472	86.41510673	85.50280633	89.36670706	82.71131206	83.74194383	83.92455707	82.57408164	85.69868549	85.53241884	85.06429418	85.62487806	86.26706511	84.99863825	82.99253768	85.03367736	82.92729803
RIN3	22.43907866	21.79161977	23.00143948	23.17804998	23.5923345	22.60292775	23.52398614	23.15893243	22.52464792	24.51804772	23.72083431	25.63934635	23.83009639	24.92967991	21.84987253	23.78047327	23.51334465	23.13682283	23.71426149	22.39977009	23.04150757	23.98944368	23.34547598	23.33507862	21.85333691	24.34628749	24.68614958	23.31515011	23.4750652	22.70845626	26.60750027	22.16930905	23.58572661	23.85571997	23.00878271	19.67839795	25.41467604	24.09251216	23.73364935	23.12924163	24.71305431	19.71989134	27.32065081	22.18311992	26.72319128	22.73934195	23.08405817	22.76369134	21.89107164
TAS2R14	35.78912828	31.09425204	44.43999249	33.81610922	43.28859239	35.11855953	35.68498357	38.26799693	59.05387741	49.03308697	41.47241965	37.87901527	42.11194165	28.1537666	28.78868726	35.74328475	40.2373532	43.47280492	38.70580652	32.67545591	37.18108241	31.61757181	33.50613094	32.40344159	38.29199093	35.77907024	37.5698547	37.54219666	36.50601271	47.18663909	38.51604035	41.88187978	35.07233091	36.2735492	58.69632998	49.01196672	34.50356069	38.07152462	44.90520055	40.65739602	34.26890586	53.13523208	36.53304546	48.86167533	35.8714076	29.72678703	38.66970304	42.36798658	37.18059514
NLRP12	14.61026352	23.2518395	17.71450991	13.30453155	20.11801926	15.74078303	25.85267862	14.7423891	10.81471893	10.44949626	17.31149219	25.10697651	25.13262521	16.89633897	20.15430716	18.49629785	19.30582806	13.16786489	17.31288413	19.96926037	12.15429114	18.24050513	14.40515607	12.65988809	23.36531519	12.26676811	22.83131982	17.25225169	15.55314138	11.80837463	20.26081923	14.27057623	14.20942286	17.09481807	21.72503664	12.43138247	12.49303517	22.27144582	17.34333417	12.83757308	19.69432092	11.96833701	26.08823679	13.80477597	20.66645392	16.17993867	16.42367762	12.50453222	22.22663976
COL5A2	33.78679957	21.52564722	27.45268836	33.72788299	26.88096528	29.33367555	31.21022851	31.1623373	34.11326076	42.63426993	35.96905934	30.07832769	34.38452941	33.67494554	28.45246415	32.30945792	32.91125755	29.53404772	31.73316025	28.52260695	30.13048402	29.57115083	30.82090895	28.77296005	27.55268134	31.27793621	35.98781131	31.33246145	28.45675475	36.39588094	26.90149214	31.26957739	30.0617749	37.61757215	26.81026102	24.84647795	29.86146317	30.42737274	27.73195647	32.22910857	35.56704763	28.06782265	36.06889247	28.82127423	31.88359641	33.56203025	29.42864586	27.70847578	28.8600194
VDR	42.52428135	31.17912335	38.24114961	34.95856378	37.25807916	34.67214986	35.54526827	30.7020657	35.00566296	39.25694346	34.86983181	30.86024024	37.6919358	35.20031773	35.41610523	27.19035444	38.58156728	36.31227697	34.94131353	27.36464745	28.55252236	30.27050373	26.41671681	33.16493931	36.97090213	33.91935923	35.39549795	27.98735231	35.41486115	32.78585851	36.41368785	35.71160181	27.34904515	33.36413831	34.8229608	43.97644901	25.0464621	36.17935615	29.86160345	32.29730856	30.00530373	38.37604614	31.38997338	34.20076461	35.79889978	37.5243545	26.41351484	35.38577049	34.8606964
SLITRK2	8.330885208	7.592223859	7.416429029	8.037498073	8.877069883	8.909720027	7.391552357	10.80459577	14.4177492	14.14669065	7.387768242	9.155932818	11.83433406	11.37187585	9.314603635	6.967310154	7.239829987	8.416355508	7.205820845	8.307282169	7.476853084	8.170985647	7.099036939	7.71153299	7.491206469	7.772103123	7.164872234	12.37970391	10.00663224	17.41896376	10.96124425	7.218928529	8.157855547	7.635725837	7.75333539	8.759354172	8.69881075	9.225830619	9.552685887	10.35528762	7.858684623	9.505446197	8.128783183	12.67050211	12.15227313	9.534667354	10.03529786	10.31826412	8.566339408
LDB2	28.58818156	13.97975462	32.16296514	31.7189463	29.35139398	30.65239205	32.18781656	35.19790147	13.99461657	16.30200779	33.22534743	28.20119635	29.53050536	25.51018032	29.12365729	33.63316758	28.87392422	30.29613801	31.36715508	30.98922176	30.01847862	28.86482227	23.92889888	25.9735323	31.57205504	22.24290402	33.8399908	33.02237242	28.65613087	24.03969254	29.77022431	26.82692045	29.79220745	34.61408003	25.82657047	28.04316567	28.66973491	29.61646527	32.04037793	15.40375403	31.41146208	33.57705366	31.71717151	25.0833826	27.54377288	29.83187126	31.2643384	26.04724218	28.26901025
PRLR	6.645677783	10.4792208	5.191105326	4.74532688	4.446331963	7.577555835	6.660423525	6.648235626	4.754003561	4.243637509	7.587369858	6.31699516	7.657526604	5.389435218	7.612785169	4.549582238	7.041045878	8.873595942	7.521121649	5.833425086	4.450111739	4.793840471	7.784930801	8.403161442	4.409138714	6.531921665	5.003988686	5.191186801	6.443870635	7.375117533	8.054697897	5.129571662	5.343083138	5.658296349	5.74486387	11.75872797	9.342136113	8.810278439	5.570107786	12.65172087	8.108586726	7.552260453	4.825372532	7.332607822	10.77952633	5.504514908	8.44054046	5.892916065	11.08899581
LEUTX	95.82965285	83.49051841	80.06643734	89.93081982	81.11873696	96.66406428	80.97789186	95.61358702	71.19760027	76.08413475	79.89921368	88.64006587	77.6549292	108.0319344	108.3848464	74.59926088	74.14501574	98.11812512	77.39543528	85.30647113	81.810088	91.86512777	72.01963125	82.69573066	80.50940743	86.09771346	79.7453376	83.44021096	80.61795272	80.72988983	81.34612345	76.86021449	94.14392814	83.75068259	75.63186428	99.803421	99.5517246	104.6665794	112.1591759	79.64331646	88.99377687	111.4383689	93.07004458	100.4121905	86.20122822	111.1484912	118.0186446	117.9268518	98.73636938
ST7-OT4	23.99958253	30.858706	21.43149471	22.89454341	23.61749787	24.47067868	21.53795018	23.85305789	29.09853619	21.29808695	21.36435141	22.78458043	20.9872135	30.56254657	25.78260893	22.69481282	20.50409195	24.32814104	20.92087182	22.26807579	21.67897655	23.30865143	22.33103457	23.10043282	21.52480628	22.87900618	21.75869916	23.09238469	21.59295068	21.50130343	21.49289018	22.01983886	23.4882094	22.01251392	21.13858125	24.62567256	24.49386862	25.57417043	27.14573419	21.85895427	22.4196768	27.85972712	23.51737841	24.372632	22.40852247	26.31878663	27.76392062	27.92879922	24.50589192
PPP2R2A	26.48537553	28.62979662	25.53098765	27.5014715	28.20945102	27.48760088	28.1930699	27.15493743	25.49872525	26.08944305	28.3700748	27.18343226	26.0228537	26.94464586	28.88383437	28.66099976	28.21880201	28.3608556	27.4109712	26.87985179	26.54415089	27.82052596	28.34131349	28.80695554	26.00799852	27.35740859	26.72334955	29.25562295	28.4733926	27.83851845	28.00515874	27.18954879	29.20743585	27.07847402	27.70265582	26.38286843	28.38756435	27.82188714	26.97679678	31.21694355	26.98796454	23.68060071	30.04455992	25.22740114	29.228107	26.55492052	27.671665	26.10012628	28.58030722
ICAM5	27.85826479	39.05813519	29.39705233	32.87607837	36.28768628	29.46368202	26.36354471	30.55475665	36.51571289	46.53823859	32.18645572	28.56130235	34.72795323	27.3697135	26.84847804	26.45990723	28.66076299	30.57017048	29.07506244	27.73397032	28.13913874	36.85656414	29.13731067	36.03793129	29.64063376	32.43575213	29.56994528	27.72501942	28.12762399	31.17495205	30.64528281	44.95482584	26.18713606	30.47129416	37.28303712	30.26260756	27.30603099	31.40512811	29.5944765	33.25293376	29.20742086	29.93535043	30.07665547	31.93426574	27.74930021	29.05391395	33.26065359	34.12250451	27.96719731
COLEC11	90.47680377	80.67101725	86.85376558	78.09000978	90.79931811	80.12198813	80.8130889	90.10475794	54.84040274	78.23862784	91.8595402	86.57493155	74.63029177	63.58373102	94.18543538	79.31213339	89.09305416	86.56688005	73.87995576	83.67602875	74.70572702	72.19952689	70.22788887	83.980629	95.97510778	39.24554777	78.53572757	82.77182341	78.9025606	59.66643843	69.41045448	72.96756563	79.04741572	90.05792837	67.48817917	93.94645831	80.25349598	68.20941902	90.87300812	69.35311754	74.56749543	98.68043095	79.99838775	78.27404053	81.3589097	80.85799298	79.78891992	88.26788825	78.4293805
TMEM208	155.9343238	155.9310645	158.4008355	149.7125632	154.4997161	148.0842073	150.5511851	148.190032	147.9933154	149.7749946	149.6407967	146.4661677	149.3604149	154.3598515	156.4141951	147.1612867	147.7141167	148.3663439	154.5863498	151.8079609	149.4271064	150.0640793	148.9773647	143.8380215	147.9384743	148.1266594	147.4593022	146.6826395	153.5495702	153.2522041	148.8018582	146.3146929	146.7210755	145.0830503	149.8481339	146.0298586	157.8758207	152.188883	148.6638957	159.103055	148.6420036	150.9652312	145.1791945	153.9085578	147.451777	146.4720051	151.293287	150.1668977	148.8296007
BANP	25.24855562	23.5989247	24.8631987	24.9182324	25.01911637	26.2317362	24.45556544	25.96245583	22.03000529	24.63429066	25.89103345	25.70582505	24.67208494	26.17390296	25.36859953	26.48746261	25.67853871	26.40877134	24.96560023	26.01998743	26.66716275	25.00203857	24.81179481	25.79149009	25.61108505	24.66452901	25.39232564	26.02840523	26.53971351	25.567504	26.43295987	25.11115699	25.4814687	25.34260295	26.34411761	25.54137495	26.39058315	24.7522743	26.67684	28.16363966	25.98527966	25.01169486	27.49831471	25.86895463	24.5055196	25.89517707	25.57207336	24.67307281	26.00321607
REG3G	31.59641026	83.24525643	30.29816189	31.12547221	39.63448729	31.86479474	30.38123728	31.39672451	66.59199623	29.52366055	49.387029	117.2246312	30.07643763	52.64289564	33.28707372	29.43847771	29.37491707	32.1087299	29.64155057	30.49132943	30.37376575	76.43888495	43.55137589	30.63842844	30.30784679	32.21977119	31.55968943	30.28737139	30.73923032	45.54392109	31.0804613	29.22179493	76.33872672	82.11818003	45.27827449	31.82297892	88.20744163	60.89582901	72.99286477	30.65560801	93.40901435	34.26430132	31.74897808	118.4668692	58.65308304	58.52460592	38.52056258	35.15490244	31.49312572
CARHSP1	50.01661933	47.85166024	46.21440028	45.39340112	46.92614995	44.06420509	43.28520058	48.08058999	45.78594284	46.13797957	44.69757091	47.01491258	45.60847803	41.74958634	44.90456015	44.62251963	44.82083856	46.94227429	47.14262924	46.11638797	46.25852635	52.33286712	46.13291621	47.10883605	44.14785304	46.60671082	46.08968919	43.44300687	46.76591322	46.90705269	41.7329366	44.82140268	45.35309145	44.90928975	47.50856135	42.31338174	46.38991076	45.9069527	46.94256619	39.71561275	45.14535204	48.44618667	45.4241162	49.82569351	44.49325949	47.46699008	48.48329907	45.48036277	44.29228407
ACOX2	50.42866413	56.28950507	53.8448831	49.8756177	53.26788511	54.59652205	55.45065815	53.38993112	43.81536045	30.22833717	49.3613454	59.07835203	48.64495407	52.95122496	56.06058481	51.19783224	54.36773373	53.81838712	50.12412105	54.52358157	50.74675558	54.14966357	39.50849399	49.72825742	49.76239305	39.3813766	53.72382914	56.46944273	53.71875602	71.23697045	47.66383525	52.75694788	51.70232287	56.33371459	41.41773764	64.82285697	56.86123631	52.28348489	52.8641934	24.55694337	57.00085683	58.61191909	52.8697887	43.68522256	55.89709557	56.76886847	56.12463313	51.68988098	50.81823032
ZNF185	37.90220633	30.24303748	29.78612412	37.22323044	39.44312899	38.24554739	35.82451987	38.60237909	28.38219227	38.95484684	35.26480029	34.33811571	29.63720173	39.02067542	37.89510561	35.62294105	34.43712895	34.4476436	33.35129979	36.92474529	37.45536408	35.62745592	39.34026451	39.70882045	36.21286499	33.25945673	33.11339484	35.49535781	36.85451962	28.37377696	33.78949936	34.53989989	38.54418869	33.0604944	28.02967773	34.94064252	40.89418	36.8427812	35.88626305	44.23529546	35.09178224	36.20987297	33.20220091	36.62043524	40.5510233	38.48849297	37.4880379	39.20360325	34.00612263
SETX	17.36254861	18.16103479	18.44236045	17.60847736	18.09209229	16.73628647	18.08322005	17.24517445	17.4563355	18.61173659	18.53419121	17.65853229	17.691134	16.45715252	18.99688754	18.71231232	18.01234108	17.98324421	18.2067568	18.23683416	17.94150217	17.58167474	17.3491228	16.01516142	17.77346547	17.35840219	18.70170995	18.21049776	18.31349969	17.52903387	18.79268488	16.49811446	17.37722572	17.95441271	18.57136114	17.38576569	16.7607092	17.51842112	17.55002027	16.37150798	17.56069659	17.69224561	18.44670263	16.47748161	15.73996912	17.90983411	18.39823903	15.36816998	17.74978764
ASAP3	39.27017643	37.77991591	35.82500132	28.65464867	33.43841523	28.18164755	32.16281439	28.37622122	30.27836062	22.26815423	30.12228798	34.90384132	38.36269919	36.11064238	31.71893375	29.83313258	27.80840977	28.34753443	29.69859291	35.5382526	30.30111205	31.17621348	25.86811201	35.38177055	33.95945544	31.75817806	35.45177688	33.36681082	32.65838227	25.68154899	27.93759853	35.92926506	31.74603131	34.9842444	36.84186337	39.78028378	34.90294663	35.86904797	26.62827015	34.07103082	33.62930218	35.22134162	31.9347169	38.39310809	28.16742491	38.74576083	37.387465	32.88333988	33.01664345
TOPAZ1	10.93000434	10.6886224	10.51682841	10.8545375	10.46583742	11.31887711	10.492917	10.87821019	10.6396171	10.27065502	10.57222736	10.75723789	10.38935887	11.6328739	11.66291465	10.20539351	10.32087964	11.06879499	10.29666204	10.64977842	10.53162683	10.83223855	10.22053926	10.6887942	10.54463506	10.99120843	10.29494794	10.61514423	10.59227295	10.59422418	10.75610419	10.1580067	10.88054784	10.74273333	10.60847457	11.11479058	11.3509177	11.4661693	12.389984	10.60231825	10.94509366	11.91825955	10.95970086	11.15500362	10.83072531	11.93164542	13.27569415	12.46290851	10.9447692
AICDA	18.72777527	40.88399652	19.24568576	18.61036312	22.72842376	29.05682213	26.65181286	31.58270325	30.60859577	25.89248342	18.10765992	18.47742894	25.70083306	43.05510762	20.02248058	17.47657444	17.70150376	18.95917932	17.64258954	18.25848835	28.01647878	39.83426707	74.03327638	43.79396356	26.09580817	38.12951673	17.63430169	21.78852842	18.13541261	54.22896541	18.41537566	17.40798255	23.06759862	18.40593178	38.43111629	19.0737531	53.41461567	31.99781282	21.17548178	23.17681402	44.44008954	20.43340111	18.7704621	19.1605828	44.69536083	25.49872425	22.70998734	49.2523098	40.90746212
ZNF195	34.78588224	36.61191005	37.31573825	34.5728757	35.17060989	35.79160892	34.2885696	35.54164555	38.51512108	35.12613395	34.73522941	33.48491992	35.91828505	31.98932014	33.70040061	33.64700425	33.44579116	32.87144293	33.97590493	33.13762588	34.92841219	35.040054	37.12745535	36.98636707	34.83708206	34.30749128	34.05412497	32.64486523	32.37830112	35.11235284	34.56518241	35.33417806	35.41550815	34.06278497	40.00761025	35.04361183	33.8539945	36.8767555	35.57530722	31.58174214	33.85298704	35.24645923	31.7464854	36.58869059	36.50324457	34.82824626	36.75415556	36.70363779	34.77586879
PCDHGA2	26.51945135	27.59953904	23.29275709	25.34412553	24.59368772	26.13734264	26.59599823	23.98804422	29.03162097	27.34033637	27.7485081	24.01543173	25.9598507	25.55554181	20.14032768	23.87665689	24.42869052	24.5399899	22.82855068	22.7317883	26.9331742	24.30244784	23.05173481	28.24783609	23.40654268	22.57241623	24.24844147	21.55645038	19.1046622	26.47750262	21.32465015	31.98006477	30.68779896	24.90437912	28.02535951	25.60777361	23.47311856	24.68588469	28.70874379	20.75396317	23.50267997	25.98603058	30.03615165	22.21462687	23.24499993	23.18071206	24.03931551	23.75312383	23.23769231
ARMCX6	90.10208093	86.90047349	85.99358378	85.70552333	86.5516037	91.31293736	88.01972549	89.96180462	80.1512546	87.62650916	88.99304947	87.95842813	88.07576923	93.16902578	89.04061459	93.35458187	88.53205583	89.21575714	87.49048143	89.52982469	90.35301809	88.36999653	89.46469249	91.46062954	88.33213576	89.30528001	90.26346233	86.1314512	91.60103499	99.35996435	89.41776021	84.12560949	98.02454637	87.6552325	83.60881304	87.43552021	95.09319179	86.2438958	87.50773218	90.86565285	94.25962376	86.12462693	96.07412813	80.55439508	95.36986405	89.87419145	82.38219219	87.66559863	92.5630811
PCDH1	26.79236755	21.69154792	26.81154417	31.04051905	32.15428927	24.75711228	28.91831962	29.64135831	26.93268091	21.28069607	31.31241435	32.51652412	28.94968587	31.24858114	27.02391972	31.76931539	27.84530122	27.02104451	28.23062922	26.21155953	27.33181511	28.02698437	27.17338686	25.84888325	28.42049086	26.9062645	30.86087613	32.27431387	26.08276147	27.40079294	27.85069138	27.54928214	26.33458094	32.64730582	30.25611958	33.95183056	33.27297842	26.78041331	31.4587422	19.44425811	30.43746188	25.929982	33.76475918	31.61951932	31.52099599	24.63250242	24.01077699	31.80051304	24.78759273
CDK9	69.60161502	68.67720391	68.32469848	71.2526178	71.86082115	68.9141015	67.93245313	70.24347008	67.97232843	70.41539591	69.65994196	69.75374347	70.82160442	66.74229531	66.60886945	68.49762966	68.75079561	68.63384116	69.7818599	67.08523499	70.58220193	71.96308634	65.21349736	64.06604574	67.30976134	68.75925481	69.24170356	71.52260245	68.80934668	68.67151686	69.59066478	66.60242432	66.53956101	69.93709084	71.80630075	68.82169123	68.24199475	66.894871	68.86123314	63.69517384	66.56260021	70.58566074	72.89856939	67.40404248	65.40000538	68.00041947	69.94484045	64.94208907	67.16379074
LOXHD1	6.547691229	6.359199583	6.272059709	6.512578595	6.255602177	6.888993859	6.225555054	6.520028112	6.264434208	6.104846913	6.282324055	6.502818753	6.161969775	7.097248732	7.13249629	6.032628241	6.170114754	6.606038459	6.12965081	6.379787741	6.260374441	6.520468652	6.090250783	6.35570742	6.289851278	6.471355735	6.116592685	6.375726973	6.279111177	6.281327482	6.360459134	6.066642928	6.49480839	6.403108581	6.404609994	6.740904789	6.842854376	7.019442048	7.366502354	6.309285136	6.497023691	7.215224164	9.811959236	6.80801696	6.443924762	7.288322834	7.916293071	7.714887684	6.578636781
AGO2	10.57333067	11.63534874	11.11915238	11.96476336	11.20063034	11.75322994	12.16680785	11.90408166	12.66301389	12.01005364	11.72259463	11.23937757	11.80958513	11.40447122	11.65873799	11.67984233	10.71177743	10.7754022	10.57570531	11.67398075	11.85945374	11.42686949	11.49987647	10.86594077	11.11543151	11.28607099	11.31477381	12.05472068	10.9059315	11.05156615	11.99647172	11.28145781	12.22902283	11.22810416	11.05514453	11.03795091	11.77832879	11.00564063	12.17450478	13.55472637	11.50090303	11.56343612	12.22757351	11.65674764	12.03171863	11.21082752	10.29299084	12.72926316	11.48036143
HPS4	21.42361464	16.41342976	20.06749389	20.67791176	20.25103876	20.4610726	20.32625144	19.57322074	21.40494621	19.48399642	19.88189846	20.93863409	20.37832902	20.62438426	20.0591096	19.26787402	20.06929387	19.72062975	19.06024461	19.51383646	20.25142383	20.44826274	20.32939604	21.19169677	19.75329974	19.53348291	19.34904871	19.92239821	19.65861718	18.32644108	20.11190028	20.44984917	19.33847273	18.44854434	19.64224265	18.43029499	19.93549339	19.66709667	20.14680878	18.66386945	19.87594219	20.35404065	19.10324083	19.29373642	19.56932694	19.52423353	19.73521054	19.54742866	20.81356321
OR52N5	26.2019865	21.47015339	20.61608686	23.9914601	20.6437614	23.15338651	20.64540706	22.44590729	22.83049068	22.91570613	21.21238501	23.8330205	20.66566731	25.22536966	25.52329435	19.69881147	21.04441035	23.24118573	24.2028566	25.38242479	24.00464819	22.19300427	23.00650768	23.12914858	22.85816547	24.28934014	23.58947211	25.01079965	21.60863067	20.76710345	22.35332741	22.17292375	24.22064091	21.18236014	25.99632616	23.47082416	25.40816274	24.24818624	26.1153294	21.00594369	22.74997738	25.70250072	24.8062047	23.43481803	21.51095117	25.79305579	27.6267337	27.29658734	23.05010008
ZBTB32	29.60975314	36.74114336	41.50366652	43.10331862	40.15175199	35.37436948	37.83882459	34.95204487	44.6563989	52.86947181	33.89881998	36.47753287	38.74317996	44.61268456	40.94852889	46.2400526	42.00286477	38.76774487	48.77990315	34.94386902	39.5017351	42.63385322	36.77055289	34.41915383	31.98228622	52.56354218	40.82947302	41.85203931	47.8396283	33.57799066	50.21371676	46.14257164	42.12271565	36.50030129	40.11563043	34.60890664	34.01695053	37.82286345	32.75689978	43.91337955	34.44288817	35.75116639	42.6847212	45.54967388	40.36642023	39.4777754	40.62429412	32.58261181	38.53072034
DNAJA1	90.09820036	90.25732264	89.02783186	92.67437016	92.41998261	86.89729503	92.33305266	89.76733048	91.69410489	97.07927952	94.97495337	92.12907817	89.22907281	87.77422067	96.69681436	94.71789352	97.24634736	97.09325223	93.95063599	99.37470275	97.14936441	96.56646497	90.97612244	89.14486331	93.11272376	93.25950017	96.28043872	99.94251066	99.42437102	93.06670199	100.7341187	89.53190025	93.53258494	99.16920675	85.65650288	92.2370391	94.50917244	87.8748182	88.91147287	103.7060956	94.85552085	86.06403948	95.85781749	89.21768745	96.28365796	95.27258532	88.4849566	95.66709337	96.13911358
IL32	89.84130963	96.21546011	92.52230699	86.18785413	89.04293181	86.74645516	87.55516315	87.81080066	82.94197555	86.89491403	79.34280813	88.76648988	90.12131017	85.84223252	89.0175251	85.05078697	89.83155738	90.21904034	91.59279136	88.97727389	84.69541576	94.22613477	86.17015469	90.98863202	88.01685208	90.27176941	84.60002326	91.33253881	93.08115023	60.31213778	92.25710133	86.60274333	79.98193242	81.09773303	95.41920331	73.43071988	87.70473454	89.74326913	87.64439036	82.10489208	87.90656863	93.13454705	87.22761135	88.91327307	88.61461221	88.74079073	91.27740298	89.10831083	87.34617642
SKIV2L	33.96962767	37.76522806	34.91520498	36.63117084	35.86946796	36.45278578	35.40524936	36.18151749	36.42610473	38.79191105	34.91645458	35.34573586	32.99866555	38.76187658	36.70807744	34.77060141	35.67792937	36.72342378	37.17062766	37.47683578	36.79197344	37.36262413	35.50725815	34.6121401	35.35939698	36.39014775	35.75932847	36.32424628	37.17645635	37.39156675	35.71289028	32.85595208	36.72761009	34.94027937	35.5635331	34.01975746	35.67095353	37.3081309	35.91081062	40.49560884	34.79863536	35.75300419	37.54151584	37.13214574	34.306268	35.2890509	35.73001654	33.99972382	36.52122817
TMOD1	18.96113757	16.73416945	32.19512199	31.46183211	25.93511096	31.07311908	34.24501658	36.53476361	16.20848678	23.05989134	31.68782745	29.30456396	31.20724135	32.28607656	32.423866	38.27651389	27.29758936	31.12869191	27.60521097	32.57871633	28.1151735	27.30434183	19.64534551	16.42511742	35.65194443	21.1552086	38.0099172	39.70119802	32.86189013	19.8383388	31.50908373	28.60607127	28.61578222	34.2917628	21.97139492	54.74681258	35.42943514	29.07273508	42.28418807	43.27597428	27.23513434	34.33942523	34.70884863	22.21187982	26.25256684	19.16578164	29.56328491	19.01478694	29.67148114
AGAP7P	83.18653816	77.03791068	83.42366594	80.60315976	89.75577874	80.8887495	77.21504789	79.39709383	90.96792496	94.31359191	79.48356366	78.81670892	79.09200101	77.47319571	81.44875182	77.20990052	81.71257585	79.37120348	82.08884712	83.96303781	88.4088635	79.51035652	77.08780288	82.68853724	79.22771779	82.68186692	83.36890466	80.16169302	81.21863738	83.9352853	79.18698905	80.99658103	78.33955943	82.47359513	90.45174747	79.04360457	81.63145138	78.73295297	81.96237125	73.29077117	75.72597105	87.37146821	80.79588968	87.72312345	78.58007935	78.09115395	78.14954437	82.74800136	77.54291582
DAZAP1	16.42142393	14.96370214	16.46751841	15.5555589	16.27185238	15.71079519	16.68103409	15.94814324	15.4408781	15.70167927	16.00751373	15.96318134	15.57020673	15.40818456	16.58188021	15.09795479	16.26739373	14.99916886	16.39844377	16.20324952	15.89521902	15.62074465	14.84634154	15.08877529	16.22258195	15.81128057	15.47654599	15.7360659	15.59370804	16.05196517	16.95950646	15.32335856	16.0637829	14.901112	15.60120343	17.45244556	15.62732975	15.5444585	16.0836693	15.89561091	14.50553408	15.42319719	15.48229714	16.91713383	14.99778435	15.56521306	15.84599781	16.1450549	16.90217687
GJB7	20.38946772	19.57465256	19.42332407	20.09099342	19.45870569	21.09061404	19.33859707	20.23467992	25.03650299	18.8161409	19.51040791	20.29536174	24.17616435	21.66881234	21.83669901	18.94631659	19.22727427	20.41117492	18.99196089	19.67175974	19.45953709	20.15737744	19.01295052	19.50890686	19.38806529	19.91158342	19.12524197	19.80991056	19.39623153	19.50986929	19.5640037	19.00663002	20.08407137	19.81493154	19.79920441	20.94695006	20.86005251	27.44153309	22.20919202	19.48686006	19.97352901	25.68081667	36.95359087	21.11497453	19.7141436	22.09061143	22.86207093	23.03540385	20.50675441
LYPD5	36.51158251	32.60341075	29.48675738	30.10131441	27.38298003	21.09472557	23.0818041	27.68072279	25.62889914	32.70522795	30.2899537	24.42765926	28.23380023	29.86562463	22.27411416	30.84294709	30.72140667	31.57381565	30.86875273	27.12605221	30.73380292	26.50635854	28.26223615	23.34142379	15.84630112	29.04753611	33.47879971	30.08703836	32.53169321	27.0947005	32.02879994	22.05839088	32.01177911	34.45734716	21.51360671	27.84348581	27.51220664	29.80266276	28.75231138	25.47962435	32.40032117	26.63769409	27.29372323	27.84835882	27.33949339	31.32592583	26.98884464	22.27370701	23.88713435
LMNTD2	85.49159301	80.24155619	82.69533042	83.86437454	92.03878867	86.70578391	78.75662353	83.0156565	91.62220287	73.80549976	73.76322326	83.42890003	82.43239763	85.92844803	83.21178741	80.57103673	85.04025623	83.55666366	83.2165783	87.21975195	87.20681974	91.50464544	82.82967207	83.9677403	82.80504764	86.89218712	76.67496529	79.86924463	80.52957602	90.75912924	82.30234045	89.69989253	78.46000021	84.10777586	86.11448715	80.04598561	83.77226409	83.26877335	88.54987058	67.24250298	77.92269937	93.34968979	79.65355394	93.21354401	82.31272542	81.16107438	88.69726392	83.45132811	80.62187068
VPS35	27.54336189	27.63634039	27.39884643	26.47025834	26.78744702	27.44916573	26.30639035	27.28297127	25.54484498	25.66908259	26.70395917	26.31808067	26.38563222	27.05927617	27.40983519	26.82929151	26.50405915	27.09337661	27.05821218	27.13334554	26.76607321	26.45753592	27.57183703	26.58944273	26.30636724	27.07307725	26.66323772	27.09963076	27.31941684	27.71675143	26.6697647	25.87637344	26.14020168	26.17848697	26.28106735	26.62966829	28.19308854	27.30943814	27.11194958	29.41322516	26.67445928	27.21105849	27.28511572	25.70005088	27.27662196	26.45488239	26.66894276	26.78464588	27.33172224
RPS6	138.4658095	136.8454913	136.3375893	138.3534239	136.6259881	137.2844672	137.3733236	139.6505216	136.5176631	130.9599298	140.2936814	139.2064278	132.1894306	134.4521443	137.9633784	138.5262092	136.6920383	136.2409765	136.1559208	138.8886564	138.3787725	140.3268244	137.7860988	137.0348885	138.6552856	133.5693168	139.3638075	138.2653757	136.9380465	139.5023788	135.0998761	134.4442998	135.6185653	138.7696429	134.5082271	136.9822934	136.6921282	135.3042278	139.1566906	142.3085308	135.097085	138.4617592	137.9647432	130.0624558	133.7828171	139.0308358	136.9660286	133.6653512	138.7761198
KIF6	4.592583768	5.308990428	4.977409059	4.530083407	4.39901214	4.753649162	4.371897184	4.972078609	4.355519731	4.288770288	4.404288216	4.549175911	4.313331353	4.798041868	4.825594275	5.799108755	4.394271028	4.578700148	4.957135148	4.465069886	5.245820965	5.121581795	4.339016693	5.161038906	4.384312822	4.469473487	4.72037741	4.483956287	4.360002964	4.806848246	4.388907474	4.318235074	4.517422945	4.742648796	4.518241866	4.682832715	4.678538992	4.797385379	4.885956363	4.408684826	5.743626471	4.854092794	6.25840293	4.767032263	4.85928549	4.867090298	7.41445712	5.040574628	6.150170971
VWF	30.79444012	22.58421624	33.85777899	32.81681182	31.13907191	32.37600575	31.43327769	32.7364848	23.18156658	23.3325846	31.97398946	32.37143283	31.36119436	30.04668033	31.5345762	33.69661508	31.93476025	32.0098197	32.29455694	31.47520851	32.03174788	31.21903156	29.51903047	28.40134559	30.19494308	27.78375259	32.20182486	34.24832571	32.66535068	26.15138018	30.63032671	30.108916	31.66242565	33.50697083	27.40733994	27.5081938	33.07092452	30.20509665	34.4422236	22.90769808	32.55711178	28.45690653	35.60621294	27.58218878	31.44204796	32.08739735	31.59506985	27.97636277	31.30198606
AKR7A2	147.4964121	146.205868	157.625381	154.0903166	154.5498009	162.6325264	164.948252	165.2223223	134.1193536	136.2550623	148.927261	158.2637206	154.7089574	145.4332694	151.1979946	154.5880675	168.6565407	153.47952	148.1552255	164.039666	138.9888602	158.4518212	147.2862042	157.1108814	166.1476412	142.4021417	148.2830951	163.2206687	155.9571583	149.9331046	151.3213102	158.3346399	142.263729	153.3804435	151.6476697	162.5512892	147.7673148	155.0533886	151.5760906	142.0334306	152.6923687	171.5135018	150.4585232	151.7031446	153.1849337	160.7331288	165.7269087	148.9448844	163.0204409
SMIM14	32.12418808	33.71965629	33.16042346	31.05422403	32.91463827	31.83463108	31.00576099	30.68760935	32.17236893	31.24155594	32.62612426	32.46969438	34.4736173	32.70889596	33.80517362	32.13298754	32.11225573	31.55504294	31.69484011	32.57810988	33.26107655	31.59767744	31.93646536	29.64567439	31.30434765	33.76815148	32.78051866	31.43588151	33.26173677	32.3684476	31.66893018	32.5323482	30.83421496	31.89893652	32.17613965	32.93997548	31.82181237	31.65887549	30.83483901	31.32328902	31.46257502	31.18389204	32.53412498	35.10575428	33.06669448	32.18132477	33.60781008	31.1496473	31.80836819
KDR	35.28115797	17.75057397	38.29156546	39.15007422	33.59015359	37.67856892	38.189941	40.42291048	18.30484687	22.03055369	39.94953613	35.29914552	33.75576959	28.99324596	34.02631941	39.53290623	40.15086127	38.4545759	39.54174708	38.08666255	38.86753062	37.35927756	31.80729138	32.42225615	38.37634416	28.64152365	41.31890123	41.88410936	38.57650511	29.36724186	36.23158418	31.86898866	35.37523554	40.95884267	31.15012975	31.25974149	34.41851708	34.6841528	36.82725741	22.50158165	40.81296417	39.18908514	39.0063147	29.02923384	32.73452281	37.54238956	35.64421329	26.7653204	36.51457134
SCIMP	28.93941525	30.76164707	32.10479491	32.19298112	30.71994932	29.71568213	33.48855362	26.64098942	34.98983058	39.9462118	30.49628688	33.64701505	36.57599486	35.23786478	35.50440668	31.6360472	35.67940463	36.99564989	39.71803127	33.12348281	33.50457395	33.05826448	33.96270442	26.70709117	28.82059531	36.04429722	33.62088265	36.16018911	37.17387536	26.07086378	41.13228322	30.20640971	30.66939069	27.80633745	32.20272853	18.62241685	34.17723887	28.66677836	25.34863889	32.99753512	33.20802224	25.00666748	34.36520568	34.56441597	31.17942173	32.299119	34.04539054	20.11097519	31.78263034
RFT1	22.23371355	21.20525075	21.18937289	22.44148617	22.01886692	21.75288916	20.51372885	21.66070729	21.13611876	21.50214784	21.21529168	22.4637177	20.69988166	20.07675689	22.48018834	21.18308655	20.42057824	22.50553173	22.37573596	21.49139083	21.67224407	21.09143178	22.39229329	21.51610994	21.6679939	23.20363178	22.15529634	23.60966031	21.38786428	24.71969219	23.6227466	21.61140534	19.02180037	23.73389211	21.75765823	24.40124339	19.70101187	21.98471472	21.08133147	26.06156608	20.75540255	22.07997199	23.20342757	22.97325426	18.52077687	23.15253462	24.26566188	19.75751678	21.54453222
COQ10B	61.93938964	70.22739904	59.35195111	58.81235752	55.42240991	54.35126943	62.4685712	54.88647881	53.6696481	58.94604708	55.96715222	56.33982233	59.90590266	58.39389888	67.7732691	59.62573491	59.45272955	57.00533988	62.81712756	59.90431016	59.06770197	58.4659637	57.01335659	53.98933528	59.3574855	57.10421193	59.18888497	66.87353167	61.33726467	59.28105266	61.42258016	56.67387383	58.05016254	60.6600385	59.97291072	62.08592353	58.17668946	61.13596936	49.2689754	63.05320375	56.10601306	56.68683371	59.29082518	63.30913309	58.44650266	55.75639497	60.20208505	63.1447083	56.6713254
DMD	7.099480475	5.144440835	6.780331422	6.775169804	6.209811277	6.480745514	6.893385013	6.982937238	5.79163323	5.751136617	7.321313632	7.531236401	6.158381023	6.12566792	6.567757264	6.960280321	6.799886366	6.420012032	6.47482889	6.231611043	7.035195509	6.278773822	8.359621874	6.846417966	6.119395102	6.975069694	7.541002912	7.051953428	6.632473035	6.255112712	6.708920633	6.331677514	6.167748218	7.308427197	6.020745179	7.272730449	7.747806573	7.06612273	6.977541896	6.364102863	7.890330634	6.687873457	7.060565115	8.428079719	6.620912671	6.426423723	7.360562173	6.058366507	6.434987645
GRB10	24.41255203	21.17265235	26.16405646	26.74773687	24.3254501	25.76363634	27.40655794	26.65294222	25.80360688	21.84120317	26.02939572	25.91953385	24.98782568	26.19771002	23.84262566	27.67660909	25.26209812	25.78842527	26.42976961	25.90502391	25.85436377	24.5949701	25.10715784	22.78405976	24.78632284	23.62000824	26.04379762	28.36699568	25.08214413	22.57249118	25.33230545	23.67175305	25.50294609	27.24328872	24.02376074	22.80357354	27.08623361	25.27462456	26.62868654	25.26809368	25.39760693	25.93167374	27.9664033	24.12152113	26.29453238	25.47381534	26.03838559	26.06198307	25.24077196
TTC3	14.2912639	13.80038138	13.89723761	13.66745843	13.62161796	14.25748057	13.39149867	13.66066341	13.63579034	12.67613862	14.1016793	13.26422781	12.7270893	13.10582129	13.53400452	12.59875207	13.67346426	13.06927832	13.44919544	13.50696228	13.67292363	13.2463713	13.84057942	13.48153103	14.4504448	13.91578946	13.56248784	13.65669977	13.27931452	15.55126524	13.15601462	13.88959038	12.8224138	12.73444781	14.36928495	13.71675082	13.42190316	13.23679712	13.77423494	14.81260353	13.15717183	13.07341983	13.63540921	13.7431807	12.5989634	13.1215254	12.79168023	13.9000184	15.82068467
TBX6	31.87235263	34.08365484	37.55047309	24.19624494	38.67969214	31.54554985	23.80283368	22.97167516	35.06259147	22.14077005	24.32731241	21.9871044	18.29219836	28.42405392	25.16766418	26.0687307	27.22286553	37.80487071	30.46955021	30.0531196	35.0166642	31.4232865	21.16952523	34.91762598	25.12887326	26.3836093	23.96322641	20.09604629	26.92054057	25.20735701	22.0252186	33.44314701	29.87080736	21.31011569	32.35797909	26.7831296	27.63969569	24.82447711	31.02328852	30.87528735	20.55949003	34.38416694	31.96633923	24.53671495	19.97101887	26.54864633	27.14579004	27.86581499	31.12169176
HS3ST4	19.22524775	17.4938137	17.03522077	18.54310147	17.30387908	20.40995548	17.11202144	19.10368854	16.6460469	16.54920641	17.00112649	18.72803299	16.56188431	21.14765815	20.87477613	16.11715371	17.17244581	19.35616886	16.73909393	17.99678276	17.26406612	18.67815988	17.62334787	17.72431913	17.18291437	19.98700636	16.58126448	17.90168643	17.02879864	29.74251242	17.10490133	17.00340499	18.80727719	17.58463319	18.08595423	19.89007924	19.98298832	20.69921406	21.51102302	17.28762004	18.34507881	21.41286634	18.73613713	21.65206236	17.73590405	21.48076616	22.46648842	31.99592238	19.95916881
PPP1R35	250.325376	235.7995464	239.1060559	239.9455922	245.6775665	243.5268363	226.9027789	239.9389888	254.9853067	247.0285467	231.4153636	235.3775419	236.4416271	251.3217039	235.6615082	237.0087031	241.7278943	236.0490309	238.4892598	234.5415704	249.0066391	247.1695734	240.8332324	239.0293248	237.7996568	236.6134897	228.1349398	229.9681861	236.0837785	233.5714985	239.0812981	242.3286937	240.7550526	236.1714337	235.0846351	228.1815935	241.3932115	231.4255151	238.293015	237.7669621	233.8512236	248.0573332	243.6007446	253.8910318	230.6665399	237.6085156	247.7556477	254.767391	231.3720285
NAA25	15.60578792	15.99875647	16.16542061	16.91089221	16.71809557	16.51819021	15.500291	16.24123536	18.9527306	18.45219398	15.83385423	15.8503035	16.29276682	16.13054576	16.66018741	15.49653172	15.8112029	15.97961479	17.05637401	16.52470219	16.95440161	15.8344856	16.14837375	15.69459767	15.02611905	18.073818	15.83491035	16.25027866	16.06875076	17.93207959	16.29071367	17.72038104	17.51800488	15.7105736	15.89807733	13.87101798	16.67515453	16.41642037	15.7898553	19.7114853	16.10681129	16.38318448	15.92940819	18.22655603	16.38970839	16.23707868	15.69130613	17.17581155	16.19421207
ERI2	19.15290626	15.99873509	18.19618714	19.27792146	18.5510072	16.58992414	16.18982812	18.74039577	14.8127515	16.33684743	17.06115021	17.99575915	16.70237567	14.37394803	16.55642301	17.07041705	18.36166548	17.97197401	17.50190181	16.3103764	16.4905832	19.05492844	18.00417315	18.25475668	18.99905104	16.95217545	17.41079371	16.79502898	18.04032942	19.18812647	17.27166692	16.30002968	15.10419386	16.90837676	17.44125491	16.65837052	18.32398078	19.77436204	16.99595335	15.23239302	15.74620374	18.72822546	15.44429642	19.83013146	16.43495824	18.60113006	16.7534059	15.40078336	19.40956832
GBP5	24.76529476	16.2894236	27.63631225	28.14055644	26.36173921	24.13210296	23.34805296	21.87247711	30.57856516	33.46506245	22.88753332	24.41812112	26.15337687	26.04470867	28.63237687	28.88401093	28.42863551	30.69623999	32.36171975	22.97272135	29.75450221	26.27835709	23.89094934	21.1951727	21.6464486	32.92966613	26.18270959	23.99536786	30.85465124	16.81302512	32.44391946	25.73790938	24.73671275	22.67170463	25.25868781	15.81121358	21.09619546	24.46314394	19.7870624	29.27547351	23.27854598	15.54171613	30.6032087	27.89656435	24.21640703	28.35597689	25.76788417	21.79227567	23.7560227
NACC2	27.13545882	27.68546484	26.8735447	27.95343487	26.67613633	24.42683491	26.7220792	27.51376536	27.15844393	29.2990401	26.24462968	27.27751431	29.25904193	25.42771431	26.84648187	27.49518953	25.3382731	25.47654089	24.81962345	26.35968381	25.01649577	26.01769381	24.78898574	23.9524241	25.42543662	24.46891471	26.87707399	26.71490545	25.08903083	25.25209777	25.511531	24.15833736	24.9975992	28.1704158	25.6898147	28.88220097	25.76044715	24.22981513	26.50490387	26.27370224	26.66442024	27.51323883	27.68466304	24.76935501	25.73649252	26.34385134	27.06431757	25.98143788	25.75231996
NGEF	54.64039633	53.82427833	50.64954147	43.24166616	51.93233681	43.36337313	44.05208136	42.09586753	49.04822176	35.63510285	46.47525468	45.37140048	20.03766978	47.25452113	58.62274993	27.22663147	41.72466932	43.34969273	48.28906083	47.32867522	42.71267856	49.73779741	51.49193358	52.82510269	53.3624669	43.113628	37.4929869	44.26251831	47.84476781	48.57526312	44.72972925	49.62102197	49.86151797	41.73554083	51.83978514	46.74299981	44.01085204	57.09170206	22.10641854	55.12613568	41.81381231	51.19636457	40.17633286	53.71718132	52.41588767	47.34911855	55.47293743	57.00624165	38.99624493
ALDH5A1	27.42364299	35.7854108	35.48575435	27.39200789	32.88790339	34.91637995	33.90545723	32.72708803	22.70251442	24.32626504	29.15898404	30.68852374	32.12999165	31.72224091	33.37013164	30.11263729	34.7954082	32.73185179	27.5334321	33.79183732	31.02450026	30.93417186	28.37429535	27.59184727	33.98852805	28.7983847	28.74882775	33.25761288	30.73737558	24.49900967	30.1239379	28.27450324	28.76595196	30.8813036	31.39610005	35.33602907	30.99025072	32.75055649	31.94371481	35.3016535	33.46593023	39.13341869	26.71568239	25.93412386	32.81500624	30.19211911	32.88105285	25.48968688	36.07208798
TAF12	98.63704862	90.51719511	100.0401297	102.7693703	103.5329835	103.2947919	99.50878569	101.538571	102.733757	104.1320594	105.3375545	102.146787	102.228224	97.02979561	94.0311664	104.5157541	103.3067902	104.0535353	99.19953575	102.9120571	100.8726987	105.7861011	95.08841291	99.81314861	102.8640946	99.05518838	104.3302257	103.5209419	103.5182297	95.14336617	104.4479035	104.3376258	98.80710369	99.84907522	97.54910687	99.58763734	100.0787631	97.05954751	104.9523479	98.89957508	102.4920664	103.128236	104.5090607	100.0190521	102.3565788	102.7715216	100.3114074	94.05088267	104.4610971
RAB11FIP3	40.51644571	38.15474018	43.69773335	37.677946	39.96264421	40.29223427	42.30546569	40.73142134	36.97068298	32.5979246	37.63190216	40.73654802	37.47158639	38.24071081	40.23078142	39.20969484	40.72300513	42.81742391	38.22100907	42.14590141	38.0323302	41.28638695	39.67227144	39.20360003	39.24501926	32.86262769	36.85494999	39.61509502	40.7061396	38.92776805	37.15362666	39.93413989	39.81280086	37.66583702	41.59990571	41.03943057	44.09946387	41.53972572	40.83269818	32.25599528	39.26760235	43.7780659	36.96557165	40.93357474	40.69307657	37.84919398	42.3514464	38.12879578	40.95404363
NELFB	82.73870355	91.60693728	85.06610183	86.44291775	88.37211031	86.21630936	87.74469024	89.92399932	81.70076354	86.25599296	88.83584195	85.84413052	85.5106088	82.08032658	88.84987695	87.05487525	86.63245475	88.83725262	83.17413023	88.50891642	88.28573504	90.28085402	82.75039918	79.17492982	87.62914302	82.34526921	87.69971221	89.02233388	89.13501762	85.53871615	86.38036421	78.74776752	86.83940636	86.77132427	87.26309283	85.98194172	85.05295642	85.39883532	88.90599937	87.32806082	83.93770013	87.36226845	89.06440791	81.57548714	77.97529093	85.94032928	84.73356932	81.30101008	87.24416011
ZBTB43	26.30772167	28.51965914	25.9796941	26.36311973	27.91847042	24.53624672	27.20866032	26.48867516	26.51440582	26.98284966	26.33499125	25.69341697	27.02191716	24.60610862	25.84402099	26.91974905	26.17077359	26.58949748	25.22026894	25.6172308	26.27439292	25.80137383	27.23250126	23.00664001	26.45152898	23.98419463	26.63020648	27.8676035	25.8261305	24.99436288	27.92013849	23.0822932	24.94504987	26.16153909	28.37322002	27.29539844	25.95822422	25.83931134	26.26910352	25.05032442	25.31562922	26.34258766	27.01232329	23.47349388	26.80020242	26.01899346	26.45061472	27.31339143	25.88834087
FOXL2	23.29402436	18.58254646	19.97902748	20.37475802	20.03261316	18.214853	20.31242998	19.81420195	18.2679399	18.526928	17.72666637	18.3557395	17.76351339	18.85166022	19.08289254	19.38500556	19.72528383	21.72708685	17.44305343	19.63078779	18.54095027	21.05572735	17.54955755	18.39914779	17.53901942	17.91700485	17.90990265	25.91855684	18.05341306	32.27662431	22.78576383	18.18219341	19.97796431	18.3056124	22.36525166	20.14450651	21.28541886	18.2282784	18.78219626	48.60781575	21.37552114	18.38133965	19.31522657	23.23972498	18.10290015	20.45940704	20.85432377	18.82171055	18.17284691
DHRS7B	39.84453402	42.22307219	41.98242821	39.62354788	39.6358419	38.7652783	41.18463207	39.80135992	35.90864316	35.87700888	41.66778221	40.59846158	40.61498053	39.61215724	41.70281358	40.8418287	38.84632791	39.88040518	40.55023451	40.64164914	40.93526631	39.36371845	39.24550426	36.78770989	39.49142695	39.5989706	42.45440155	40.0375744	41.81356253	41.51406657	41.00861427	37.63926709	39.46327626	40.7339212	40.49074706	40.57919346	40.50439914	42.26037304	41.78623573	37.45766022	41.58869282	39.25647134	39.10968563	38.99595757	37.94196884	39.12845724	40.54835686	37.6701775	39.56266712
ADGRL2	18.9941629	18.48787466	22.61292201	22.31738826	22.87071754	23.63282132	22.60647088	23.89268481	22.86533084	27.38819223	23.06278102	19.86852163	26.29679954	20.60568659	22.30944963	23.57220044	21.85009489	22.50007274	22.03055517	21.86810385	23.52437911	22.66483914	22.48360685	13.44176299	22.5545379	22.70945073	22.58548114	22.80404578	20.18459235	14.55801709	21.03111838	22.58768002	21.7321831	24.05955855	22.99558179	21.12376478	20.57903485	23.73789803	23.97637612	11.51672259	21.23920114	24.36556183	25.67514809	22.68755388	24.79696053	22.21737768	24.46013545	20.72313861	22.36590889
DIRC2	57.63684192	58.0109149	52.82194736	51.69860817	52.76867787	51.70939009	54.08425255	51.32909132	52.25897647	46.76880613	53.2674141	54.01523509	57.33201087	53.23145837	55.55046203	52.88531401	52.3739662	52.755589	55.13833124	55.4218858	48.85181418	54.19299286	54.22954886	51.29699611	54.40385532	53.71542375	57.71212689	56.54850194	52.04654745	51.99614486	54.80773373	51.83651246	55.8511781	56.09953991	49.72516626	55.65501019	51.57527426	53.07184134	50.79728145	54.65662409	53.88100081	54.51493013	56.34176257	54.96864786	55.47681203	56.86448338	55.03297379	52.35870661	50.04296187
NARS	57.96091752	57.3488051	62.7349944	60.6872277	60.23016349	61.16117206	60.84499623	59.35024847	56.27082581	55.07478863	58.7330665	61.44717371	61.20928277	59.00148362	55.91226335	58.24610085	60.64513645	58.52992082	59.15629397	60.07200652	59.75780249	63.05297924	59.82390996	55.03098384	59.9722366	63.50356949	59.7728295	61.72528638	59.3493356	56.93305035	59.49124218	57.94829532	58.92838419	58.55981916	63.76624293	62.33511716	58.90274769	63.42651414	59.68490984	62.85729424	59.94787785	63.67317156	58.03967726	57.76313064	61.56152502	58.09670194	59.63133136	56.41934682	62.2367908
PTX3	35.28532515	41.8891713	37.74380538	68.1799977	51.43555136	45.06604405	65.43919864	51.29552714	45.66714862	59.98271464	113.6406932	68.30876097	102.4449653	64.9421542	60.13695938	54.18558692	40.24263026	53.92942904	71.04944674	33.35302526	43.47731264	63.3359861	58.67040679	56.71052625	49.79218478	73.84562327	102.2626916	48.23023898	42.50198956	100.6899219	42.99497821	45.89153681	57.91084447	100.5383433	36.27077411	48.58828865	46.35366205	31.75260706	58.50945531	88.20431785	71.1684798	29.01506101	45.15031601	67.91666051	71.16020359	63.25342441	29.21766584	72.12401588	55.43378329
TARDBP	31.20669731	30.30639499	31.24973302	31.80758441	31.65054072	31.70061805	32.04156768	31.5522397	31.28987972	31.46083112	31.02990454	32.06486054	29.79863948	31.22839342	30.78508543	31.73778114	31.45618765	31.35288761	31.19252006	34.07050873	32.35333266	31.86014634	28.92183651	29.69932048	30.8457809	32.29441285	31.01273203	33.31390327	32.57113518	32.52428103	30.99909285	31.4502344	31.12717791	30.53057372	30.78307974	31.26671315	31.20848638	29.51601712	32.21941414	31.27684053	30.38265638	31.95038099	32.51768165	31.01703733	29.30504428	30.62024917	29.98195921	32.27197541	31.4989606
PPP4R1	19.6324022	18.63925331	19.0827508	19.46647137	20.84746852	19.10479525	20.21739771	19.35868105	16.89510047	17.7247131	20.3966401	20.40644939	20.54992785	20.42699352	19.6722846	20.27114353	18.83562098	18.58024065	17.83609943	21.0536276	19.70773563	18.80228284	19.34892684	16.35815181	19.49515299	20.86201086	20.81260619	20.85036105	19.39628765	19.14949909	19.82735313	17.56136459	20.46235685	20.70342268	17.19538294	17.89479977	21.2487052	18.05636306	20.38699917	21.60691614	19.74163347	19.79795589	20.26863452	18.80389819	20.03180544	20.07325987	18.24943863	18.9848053	19.66992552
GTF2IRD1	32.23837217	34.08906967	30.34005593	30.97002549	32.21655966	31.74526423	31.23014601	30.2782604	36.56267586	31.26729169	31.95110855	30.75374099	30.1810612	35.36496017	30.54270989	29.57611219	30.30188021	30.57128148	29.15055537	31.74559264	33.09692471	31.38060578	34.60070424	33.55612278	31.81761947	31.39646563	28.69659638	31.29711455	29.92646068	34.58978554	30.65222829	33.03615082	32.89940425	30.1645107	32.6275487	33.2711729	34.5848755	32.98280636	32.65560964	37.57062388	32.1345655	31.47945095	29.79142861	34.07480011	30.51244534	30.16203666	32.99319666	37.59084872	32.41557981
SOST	25.1322933	24.02311995	23.9692136	24.66695546	23.71921802	30.88633852	23.82861757	64.11431928	23.89250113	23.3737223	44.45897999	24.76748729	28.46340084	26.90596294	28.37205851	24.03528143	23.93649973	55.82335066	23.47370708	24.35735044	23.90379194	26.88931063	24.28158392	26.75367635	36.8947411	25.57941782	77.72614302	24.19425987	27.57345187	37.99478062	26.40216831	33.32226935	24.84075082	28.55622647	25.07184812	98.77761838	25.80404761	26.42957345	27.17742144	24.68878866	28.52141905	35.48748666	28.53396137	28.57450015	25.51696112	26.9081543	30.44947492	30.56214924	46.31853984
EPHA4	24.38654459	20.20063119	22.82287112	23.54260347	21.33350485	24.64871716	23.61313671	28.20516945	14.01165783	13.05206733	25.82729726	24.18530485	21.81057596	19.53036338	25.92338132	25.71703142	23.95685674	26.02262327	27.86940488	26.63665604	29.29348625	22.82242536	16.67478762	21.88026773	23.77431268	18.98565641	25.6156707	27.43460906	28.6071905	20.7702677	22.87084252	21.45423083	21.89718674	28.33474539	20.53684323	24.58309984	21.72076085	21.22007227	22.42700227	24.31939053	22.79489359	28.01834952	26.00125572	17.72895166	22.10248418	23.49632959	21.74227809	15.22188732	22.50155208
ANKRD20A2	38.85984569	27.61009158	31.03694199	33.10962026	34.65621067	37.85066441	36.28907631	26.8405272	25.50892493	22.41355544	32.59284327	34.40498967	25.69534866	36.31256222	34.36629942	30.43713839	34.54465661	36.43496709	36.03320087	37.26296778	37.307321	35.19941585	31.20809324	32.69075649	29.25388038	28.3316655	25.97951914	33.00973334	34.15571159	32.58854669	32.4512674	23.51152292	35.48914105	26.97647794	32.47671452	31.1023903	31.73567482	34.68297626	37.36056727	26.15060044	29.55745534	35.91420726	32.35871988	33.83738703	32.44575063	30.84173277	33.0410775	38.43747926	48.66044129
RBBP5	26.10918801	21.07354406	25.16840697	23.2346656	25.86280415	22.85275316	17.99062131	25.52292592	27.31600078	26.83461646	20.48545624	20.79816482	22.95888186	19.42073488	24.68440816	19.74281712	23.52192645	21.19933014	23.85168025	22.70422246	22.46473081	20.65018729	19.55395047	25.32584676	19.69104512	23.80549971	20.6415499	22.16626882	23.62711934	26.90466696	22.2612439	20.86415126	20.77937119	20.09684902	29.4420548	23.46559977	17.85397079	24.67576992	22.69996748	27.13974335	20.6648408	29.61832922	22.4604888	26.64890889	21.06955267	19.95083552	28.71733071	25.98849777	25.53487991
DLC1	6.052557527	5.752408362	6.940379301	9.336561643	6.594073598	7.428687577	9.115308446	10.02360098	4.928311724	5.703698636	10.8077109	7.029629439	7.375825654	5.629139464	5.783352316	9.496172325	9.152672805	8.149274964	8.074355139	7.850465066	7.047719943	6.385797884	4.945011886	5.650571067	7.611815754	6.607343421	9.026987246	9.768687154	8.560661954	6.755953099	8.18520203	6.838849692	5.794055329	9.715068314	5.476566349	7.780788629	8.310122424	6.346634557	6.781146802	4.939679771	8.24117619	8.165554961	11.24041999	5.193595711	5.380052264	7.402411105	6.3139883	5.810526392	6.307878883
JAK1	29.08206778	30.00732937	31.04148259	31.14848251	33.20177191	33.24681754	32.42535665	32.19097527	27.87914628	30.91481046	31.76953467	32.31015208	30.23440837	32.2993452	30.65540262	32.2909527	31.80294588	32.39341745	30.95170643	33.16559112	30.04298355	31.35166284	32.15975074	29.53944144	32.69637328	32.35750143	32.67654678	33.18350221	32.48502313	27.85510544	31.81335013	32.24953415	31.02671398	32.00359767	30.20236647	29.12808069	32.6353052	32.08710282	33.58322312	32.65658065	32.28373219	31.33630519	34.07386294	30.69903793	34.06738088	31.16820179	30.68455638	26.86598922	33.22936884
PARP16	49.7749076	46.26710113	49.90573569	50.87904083	47.97290095	53.79860067	50.8962817	52.60096584	48.03537602	42.49498516	48.94500969	49.25001078	51.05223725	51.21101134	52.2175334	51.10754859	51.30355028	52.49450881	51.98259429	53.32041462	52.90105609	51.73470261	51.69693297	52.44272479	53.5728709	47.05330298	47.47250658	52.20079086	52.38345487	51.05770347	50.88972637	52.96716531	51.8039947	47.60615488	52.75245505	46.14413853	53.18908322	51.12772284	51.33973369	47.54129065	51.06396313	52.16932043	49.99415311	50.55983443	47.28295444	51.68610732	51.24640804	55.45957736	53.13877941
KCNC1	3.750998026	3.660953986	3.639320293	3.729298483	3.640033124	3.813522812	3.623115623	3.742334377	3.63629033	3.605289691	3.671511804	5.835755289	3.577113164	3.874794393	3.919481667	4.409894221	3.838988426	3.753063257	3.568753184	3.672658636	3.657932178	3.725602055	3.594939302	4.580826192	3.623538862	3.690668704	3.605150226	3.692284128	3.62846535	4.961120303	3.650052597	3.562312258	3.722663484	3.71316586	3.711243206	3.798732762	3.808989927	4.856274329	3.96167336	3.649653676	3.743102839	5.181047315	3.733514601	3.830244656	4.433644635	3.947282947	4.065300817	4.04126209	3.752086308
ZNF470	12.44807363	13.65219211	14.49220517	15.09551735	14.70909088	15.39843944	13.73129074	17.41810866	6.950415951	10.1878139	15.24405522	15.45615631	11.24336749	14.38503005	13.96992924	14.85996686	15.08743959	17.0785656	11.14931788	15.68498233	10.36241249	10.47116795	14.62243417	14.81418183	10.88072392	7.317860795	15.25525326	19.52515735	13.86085202	14.21464055	15.39716115	16.39870834	13.26430592	14.36822166	10.20423547	14.44911117	14.97836107	10.00412082	17.32937842	13.61088812	13.88606613	15.38393395	13.08193164	13.13701174	11.62441083	13.53605031	13.465093	7.627372187	14.39811188
CMTM1	71.75564768	108.7814599	72.78699337	91.99276929	82.71875875	90.22830787	95.79816839	73.77374951	79.21349639	97.26029601	83.27723577	71.06726574	96.98208103	81.75199549	71.2003289	78.43955607	82.14757194	67.48373556	77.85696764	86.27032956	73.60360778	90.17414991	71.1653572	99.52496962	79.88934299	95.33748925	76.56487345	73.74973524	73.49207541	123.2239136	92.24151365	91.57278773	90.95931505	83.36553261	77.85682369	72.6387665	79.46652568	91.40781921	72.22581969	91.74371972	75.88533666	77.64399076	94.43052958	103.3824139	85.71199641	85.74973892	72.86812537	118.1101078	87.11789408
MTHFD2	36.34653247	40.26941439	33.84617088	41.03283063	34.90781123	37.17995068	37.15113566	39.21650012	43.09754768	47.46755394	40.14044398	40.39586994	42.91706662	48.44568599	41.38676199	40.49715095	38.25232692	38.72458498	40.81509713	34.91027644	38.15490243	37.81342557	35.4907551	40.16863656	33.44323498	48.21619479	39.51211094	42.8414629	37.04690524	47.74607687	43.23535806	42.29682926	34.52564628	39.42355793	40.05658743	33.33480717	40.51341911	38.23514213	39.37903137	54.52926656	36.89855429	27.35533426	39.13244142	40.51745497	40.36006769	36.2836547	36.2522754	45.55726608	41.90127945
AASDH	26.63910336	29.6975185	29.56488084	29.0987996	30.72416356	28.64655456	29.9175074	29.32947181	24.95370916	28.00572663	29.86927121	29.21673476	28.6567226	24.97209865	29.36446235	29.90989846	31.81092749	30.67699449	29.3465999	30.28437938	30.33556227	28.07516956	29.76875512	28.88521874	30.77620424	29.02545662	29.88551547	32.28667559	29.37442144	31.13795333	30.85254692	30.41282428	27.07261232	29.30231392	29.82065635	28.55072588	30.01192374	31.76400771	30.46276929	30.30211676	30.71030213	30.0240723	29.0482745	26.52688644	32.60585606	29.20052265	30.09371295	29.16105222	32.25529915
POU3F2	12.7362777	11.98661818	11.78808535	12.45157441	11.83835222	13.55003709	11.70678735	12.5759147	11.2890547	12.38058801	11.75096462	12.47682233	11.49402197	14.14122256	14.22885138	11.17290607	11.57161297	12.79342681	11.4707078	12.10227827	11.79340057	12.53272979	11.39589541	11.94931637	11.85901526	12.17609924	11.43799392	12.11579793	11.77410893	20.13937252	11.84664599	11.45025997	12.42502802	12.08776909	12.17966848	13.35957189	13.29620808	14.08938488	14.65518914	25.49392206	12.19280162	14.37845895	12.43769371	13.53815363	12.12445798	14.54325709	15.42778642	15.57358641	12.89773652
TRIM32	42.64069384	44.69925824	38.69768574	38.98431969	39.22949151	40.0538234	42.20659387	41.86264972	36.4849729	44.9853356	43.08701674	31.58518345	40.96246135	40.82928263	45.7421196	45.21496638	43.10982162	42.26328357	41.86693894	45.41991505	42.50190764	41.43234073	40.75403256	39.58198724	41.3935333	41.63471937	43.13067911	43.37125626	44.83990145	48.28223169	43.20310429	37.73122836	40.32330303	40.97027435	39.36503468	37.97213337	42.19338453	37.38050648	38.06107757	45.28747706	40.29865236	26.37757664	44.81281067	36.89473915	40.22860403	41.33252735	39.30459381	38.3941702	43.53485804
TNXB	9.474569661	10.98518518	9.675198968	10.68470177	10.93247244	8.826430669	10.05673713	11.9714052	13.7873749	13.52560784	12.02072976	9.959776376	10.77938256	9.450174258	8.312632996	11.11890892	9.748573235	10.00980359	10.61785455	9.769166651	10.5958829	11.11699671	10.9697146	8.959144752	11.48487302	9.793155287	13.30923763	10.026907	9.595030895	9.106467759	9.427382589	9.982074657	10.78494691	12.31161555	10.01166087	11.7995412	10.54323284	9.998384464	10.44861387	9.437577512	10.71199983	8.773361314	10.07509093	8.938268401	10.61957695	10.20350708	9.486293679	8.37474771	9.703012884
LCA5L	17.810932	18.79134094	20.71830153	19.18815423	21.38328185	17.55977818	20.05804862	17.78390803	14.40834576	12.85872444	20.62532622	17.7758432	15.75666347	12.12061796	21.89030833	13.39440957	20.39525972	20.2136334	17.39268925	21.78726925	23.26366709	20.06499975	13.43261796	32.58219571	21.02991692	15.8990174	17.1588559	17.99128352	21.28111846	19.8993259	20.84130285	16.22225774	17.84143492	16.6045218	24.39856943	20.30033044	15.80399641	22.05165553	18.7244383	16.56787989	16.85322175	21.92308949	11.48886681	21.09005587	16.68351698	17.34881469	22.30353158	13.42525457	17.73498957
GIGYF2	18.65354078	18.04902897	18.66814654	17.83077018	17.46621888	17.87173284	17.55133229	18.03197276	16.78731861	16.35267667	17.85101346	17.48953354	17.36145434	17.2388459	19.17500853	18.1041104	18.31830409	18.02607094	18.50518058	18.41048195	18.40449184	17.67572706	16.91532191	17.21843001	17.59331733	17.0354546	18.04764873	18.29671451	18.20969647	17.48077331	17.52981096	17.00279755	17.3981803	17.60116537	18.09064285	18.03303857	15.69787249	18.1170162	16.4782335	18.04201975	17.30070336	18.72634457	17.67919445	17.94499048	16.86772485	17.56024411	17.84324693	16.54287646	17.78336907
KRT79	25.56214514	26.89468129	25.92504556	24.66567769	26.04680788	27.31193959	27.99011728	25.19477447	42.87310185	49.02245288	22.8540473	24.84767451	22.23985802	28.60028141	28.76111645	23.59693219	22.43715441	25.67154024	22.23724755	23.78859761	22.99267084	25.0214092	22.05548697	23.45756285	23.12980071	23.9135811	25.14059885	23.79432073	22.85806391	22.91826351	22.9636104	24.87014871	24.85435651	41.59664594	24.01126734	35.03310365	26.6946346	28.63333974	29.46324821	34.61822099	29.52332662	29.19303825	24.77125681	27.61051277	27.25420114	29.33456984	37.35146251	46.75544285	26.0757681
ROBO4	32.33970837	21.91138575	35.08656031	35.57150145	32.91127112	33.59842248	34.24516901	37.4641854	21.94802699	25.58123826	36.39840373	33.77261676	33.06771362	30.28028615	33.4342911	36.97292995	35.95053811	33.69418648	36.46279897	33.99208472	34.97647467	32.04888793	29.6956851	29.2953174	35.85579039	28.91268439	36.61856135	37.31361751	34.48423472	28.98571454	34.32228981	30.76826049	32.1790608	37.54210359	29.12130033	32.17438815	35.52935152	32.31419129	36.61359568	23.30334367	36.03347784	34.0960238	39.70640527	27.5595733	31.74861794	33.43942603	32.65104193	24.56128274	33.96888757
SOX7	35.76025418	18.59941943	31.26886957	39.72659314	37.0854272	35.70885125	47.1819374	38.88567706	16.96682498	17.49255987	41.87159967	31.74666674	35.39168256	30.6552451	37.65877636	47.98100472	39.3883337	42.18281391	41.67505276	40.03309649	41.94627752	29.87789016	25.04123531	25.1392741	43.93818401	26.56902576	39.16090367	50.39989243	35.90530699	27.87761087	39.66232104	33.61210032	42.7959752	56.73860562	19.12358199	33.61322102	47.91081959	26.29133	41.75719902	18.38418225	45.53978854	36.86730867	55.48406396	22.18266111	39.34591933	42.68302078	24.83351932	25.4985152	33.60176562
KIAA0319L	21.41350832	21.39414091	22.4930424	22.57041003	22.6490619	22.41518201	22.9197601	23.39356673	21.24395747	23.15160077	22.57258902	22.86010584	23.11227348	22.83805184	23.37009058	22.10207876	22.56332287	23.54000109	22.11427269	22.88614939	21.47779461	23.76504211	23.25918752	20.94964055	22.51966563	20.62342415	23.13558264	22.90687966	23.07122973	21.53323704	22.58150443	22.33134644	22.39108883	23.46626729	24.41057318	22.92802382	22.55533558	23.14396596	23.10239103	22.61887154	23.23958919	23.57287881	22.42090378	23.89399	21.72855575	23.50870403	23.41739583	21.66614762	22.72999739
GRB7	47.08836792	58.77544283	49.43515498	43.18800387	51.92412394	49.26468227	44.32307112	47.7591228	46.92835389	38.58361832	45.19886497	43.39018835	39.20500082	45.66203966	46.52547678	45.4486383	46.57396098	53.38221099	45.56134272	51.41401375	53.31354721	45.03679265	51.17927015	45.49547641	52.24860751	41.62043764	46.66317629	45.49404042	49.55178371	44.59839775	40.37078017	47.94942449	50.48776882	50.57084707	54.17950663	49.87984239	51.15399323	49.06373764	51.22820255	56.28106102	50.01580282	48.28749944	54.56553772	53.20565779	59.8038434	53.85515475	47.84719997	56.91479615	46.92102925
ROR1	24.94526687	20.08132978	27.00903218	21.77459165	21.87940705	19.78187894	22.06482754	22.6856748	13.6330094	17.94636777	24.65299511	25.21713615	28.9413743	27.49001564	26.35995284	22.56416802	24.61034566	16.34428197	17.79816846	27.72958133	22.34098875	23.07961653	21.95893267	26.17683064	26.89730917	24.35716566	26.97119836	28.66542334	25.03454681	33.4890086	21.46447945	19.40870484	21.92982857	26.81994639	23.13553492	26.81018953	24.08377325	23.95882991	23.41972733	18.25829805	23.58387632	28.89454603	26.48966229	17.18886836	22.41558745	26.35733654	19.09160121	22.76511118	25.7001689
NDUFAF6	25.00047259	28.61105052	24.78144516	23.6397175	26.08672094	25.45350708	25.66192125	24.38466895	20.59504598	23.0818687	25.82976254	26.27780505	24.06361706	23.74559366	27.78076447	24.27949009	24.64655534	24.63203319	23.9505187	24.02174044	27.28037271	24.67621221	24.46491584	23.63294588	26.36125052	24.85349163	22.32753844	25.51983038	25.61623637	23.81924714	23.68974312	23.9863883	26.05887075	22.28979917	25.1548939	26.59597552	24.04140184	26.41729653	24.27570793	29.47755433	22.31722362	27.80229698	22.9370537	27.74181187	23.5785412	24.7421058	25.6919382	23.58012712	26.55614142
SH3BP2	9.490884775	7.362267751	9.523990317	10.98256641	11.61797133	9.722579995	10.66142131	11.85268457	9.42264978	6.703488052	11.07809626	11.53084509	11.01688861	8.665793907	10.60252365	9.99707973	10.54099352	10.55543808	9.765711367	10.78375953	10.21479276	10.83098867	11.7681323	10.39372709	11.72937129	10.1161552	10.72475114	10.78892695	10.54197197	9.472641399	10.4186012	10.41639949	9.361785584	10.47688734	11.04671814	8.711126812	10.94946	10.33166252	11.73945663	8.003712338	10.88756636	11.75480656	11.5166624	10.93170627	10.29712012	11.52024833	11.48056486	10.16491527	10.92054775
MCEMP1	43.68437058	74.58137245	52.12047428	39.30569487	53.28456848	38.25722041	72.86849351	40.01319464	56.61105572	93.00972345	38.82813346	76.53638549	91.0035907	65.05131092	53.40872363	45.32719881	51.38080781	35.94631119	54.567892	58.20905845	31.33095617	40.85070333	41.74823878	52.76672397	55.75141721	55.56412496	70.04712749	58.86187554	42.3600668	47.08257466	50.76689387	58.55758586	52.68678514	50.94624546	64.89106232	37.6991925	47.50756567	47.7066991	45.6266287	67.64980092	52.0234973	41.30132674	50.80958117	45.27873408	76.23526924	41.34931092	43.578354	73.67869076	67.01725507
SCARF2	55.48799784	56.51423787	61.50977005	57.30203176	58.65516735	57.14068397	62.22204875	60.2802604	62.96334282	69.21412801	66.26445753	55.41948749	61.67210631	60.16885607	58.55342958	65.61876099	54.76998349	59.22656326	59.85760153	57.38513467	66.68447355	62.68484982	61.79785432	54.27327681	61.13544903	55.50101363	67.60164653	59.86688827	54.84138509	58.6148062	52.91553618	59.62449466	60.61283447	65.93631459	63.11180247	58.72055402	59.61973465	61.61274012	58.53897098	62.40150441	61.7267904	58.14157921	59.30301964	59.19833818	53.91563828	59.88951204	58.55579283	61.73834542	53.71330543
SMOX	65.35929871	55.55310784	63.5205774	69.87474468	62.6497299	68.36596374	67.21780084	68.81465079	66.49352412	48.1902628	63.95101803	64.52149154	73.30024097	69.6518589	56.59450829	64.86206156	67.75627459	63.6801539	67.65466572	62.31308587	66.60252793	61.13637137	55.46725799	77.99060593	62.52926544	65.94115225	64.60802251	68.47819851	61.40135395	87.18511912	64.34861877	62.67253683	67.05847415	70.33411114	64.97188687	58.66221309	64.76955478	60.44872247	65.89752195	68.31529853	71.42065851	61.01406746	69.94978463	60.00418421	59.03146703	68.24301115	59.49763611	85.11411778	64.07089408
THAP6	26.17075397	29.22250902	27.44606667	27.22094695	27.11955723	27.88253532	26.79834428	28.23384134	24.35854482	27.30437844	26.87570487	26.15034915	26.12147166	27.01373504	28.05506424	28.3043274	28.20880719	28.27420901	27.02644782	27.6432387	28.48379831	27.88566177	28.63174358	25.22524261	27.75075157	27.51814873	26.67591768	28.02142235	28.89523112	26.71107322	27.65388499	27.48106735	26.74052342	25.35126662	26.93019718	25.31902445	27.47289777	27.35108308	26.4953504	26.52205574	27.49446464	29.01550522	27.2379078	24.2277632	26.36610292	26.82592518	27.18792055	26.0945924	29.20195567
OSBPL2	17.34459728	17.79063094	17.02502491	14.79253822	17.44051315	16.81624689	16.76543525	16.96665548	16.04081664	17.02661843	16.7364814	16.66976902	16.43780453	17.56135623	17.38526211	16.78872848	16.6006501	16.82271385	17.22669691	17.08260468	16.6971201	17.22033799	17.61225585	15.42521015	16.74319551	16.08134426	17.03168379	17.13142418	16.91520276	17.0266125	16.33044336	16.70076819	17.04015421	16.59687236	17.44822979	17.96054463	16.70458011	17.08826289	16.52945976	17.01509171	17.08877164	17.58677386	16.41858427	17.25639643	16.49042579	16.48873878	18.12662989	17.24192848	16.46207947
AVEN	114.7526862	109.9454729	104.5517533	114.0158563	105.5589259	105.1754665	110.023724	109.2956444	116.3940174	119.0292919	116.7042762	113.3875181	117.0242015	123.1618061	113.8779477	111.0901774	106.4349223	104.3397175	110.6855763	107.1724641	109.5544395	114.4160337	114.3272776	112.5433423	110.4631461	112.4861085	113.8899149	107.8656891	107.9820977	117.9866373	108.9190167	113.5356107	117.6846845	114.8127826	96.8100593	103.5987608	117.4757574	106.8611483	111.879511	117.717682	112.8748284	105.9029004	122.2708962	113.1592264	111.7718602	112.4354852	101.9867704	117.2043791	109.8252083
BBS5	49.61954218	51.60613124	49.35220195	47.30596369	48.45291616	48.62635306	45.98774057	47.85308816	45.95583989	47.10062753	47.4966901	47.14211757	46.61592916	47.87980575	46.49241209	47.05779117	46.53709619	47.48166185	48.19453925	46.17120875	46.12372098	38.7619733	46.3885668	47.35630075	45.67731262	44.00693221	46.10246187	46.64299152	46.53804723	51.16958484	48.74414653	43.963573	48.84042508	46.69723668	49.94810539	48.19796414	47.92831555	47.80432108	46.68274543	49.98181234	45.1472313	46.42561981	46.39009783	50.49028604	49.38022692	46.00119596	47.39177797	48.54672071	47.74967579
PTPRVP	23.40475382	16.36226443	22.18268489	16.1467961	23.19074892	19.4431134	20.3358884	16.99018558	28.56057706	20.02131784	12.77113555	14.6609437	13.69319804	14.23545239	16.70542473	15.51448416	16.6908397	15.6667338	18.50697332	16.63754409	15.6137537	20.97701939	14.92344158	24.44470365	19.45889847	19.59274679	13.48820895	12.03613522	15.53677028	16.60378332	14.70875819	21.44999711	15.67911328	14.21768428	20.47705656	15.99016247	15.63228479	21.86683317	16.35755011	16.60490776	16.98555006	18.80515439	16.50339761	21.21493834	16.15285093	16.33992191	18.21391506	21.04170589	16.87299924
TEC	17.60105332	15.44197978	14.82980938	16.65414435	15.65916752	18.43318203	14.9306257	17.48183826	13.35823325	14.16123296	14.79291989	16.69996386	14.3331089	19.90391216	19.9698431	13.80043317	14.12793133	17.93265052	14.34657721	15.86065481	15.10876485	17.01049857	13.7582865	17.52727113	15.01198973	15.90206074	14.23235431	17.87209032	14.86750938	14.90605981	14.99943776	14.35222848	17.24429522	15.45650435	15.01234441	18.49367479	18.39997234	19.47956092	20.56686877	14.87415282	18.17659251	20.48921492	17.08096731	19.23692836	15.82566813	20.44113431	21.66897265	21.97978108	18.22348799
RSPH4A	22.66376877	36.16598709	24.45072791	21.8822262	23.94546993	23.63758934	25.0448111	22.52474788	19.54309657	19.64640289	21.06480968	24.51847975	19.87372185	24.86683323	24.83237938	23.6665956	19.66434272	23.04434914	23.86346729	23.47492377	24.41041803	26.90063744	19.30371764	25.66539143	20.494567	21.57211154	21.38437367	25.54169891	24.83823225	21.39254947	21.26150663	19.68926092	22.35909091	27.94689129	20.49781646	26.84141549	23.55086411	24.39994683	26.04017337	20.441244	38.35484424	25.49412147	22.34072657	23.95386063	21.33604507	25.40298032	27.53490351	27.02919406	23.13027688
SLC35F2	27.63869171	52.51186132	42.72208224	45.16582011	45.34719371	49.19603513	42.8871043	40.83687887	37.63074293	38.71281813	39.28109598	36.60766131	49.85985898	39.82314211	45.11939184	37.15452556	40.87618314	38.10631868	42.08818931	44.76700633	46.15490882	52.06343827	42.45550514	40.93528145	40.9194908	38.94829001	39.76925045	40.87088637	43.09227993	32.90815246	39.12687776	42.54388338	44.01975253	35.55311447	42.58522614	40.40935964	40.70120698	49.52859997	40.32321327	50.39233477	41.04472654	49.30676006	42.53757095	48.30972298	38.53334133	39.54846181	49.54573421	48.16485112	44.45062741
CBFB	54.94087501	49.23290803	53.09740724	54.12043289	52.8924085	54.96547889	53.47938822	51.32065269	50.68870786	55.24925162	53.81748622	52.58970694	54.78188582	56.27625046	51.54785564	55.19497409	52.08693937	52.87568048	54.78052817	54.64621171	53.3369359	54.8143586	53.25522516	50.13544141	49.69146538	56.33801056	55.37412737	53.78100427	53.87802215	59.82974662	53.96974799	53.12140232	52.17615287	53.63634932	50.35795292	48.78358291	53.28046977	49.75047437	51.4724859	55.63672919	52.8483229	50.46450303	55.70619116	55.04782988	52.64643499	54.50988804	50.67832196	53.40991154	53.09681632
RBM17	36.22753004	37.74300055	35.29493013	36.39649179	37.43019212	35.98800384	35.4491352	37.20648599	34.24432452	33.61982985	37.45131248	35.73212204	36.41493934	34.32396898	35.09016155	38.0358459	35.41275857	35.30995175	34.42025774	36.66125339	36.46619294	36.20939401	35.97172154	33.69991279	35.53775465	35.67241987	37.32860068	37.21097488	36.17018643	36.18859055	35.51112189	35.62210122	34.68674292	37.24851943	35.5737259	36.70093781	35.28494423	36.20651258	36.77793177	35.04106898	36.23003772	36.96155792	37.72200291	35.3712807	35.79669455	36.75540133	37.27452317	35.6536399	35.88471407
PRIM2	30.74755029	35.07297428	28.75243214	30.13351032	31.54749108	32.06124957	29.44985111	28.59617646	35.89234867	42.19159364	30.89579045	30.97301214	26.44624343	31.45675107	31.33975037	30.536797	33.71557349	31.11282649	31.98227579	32.17795629	32.7560675	32.42426554	32.71158749	33.12401749	30.76220378	35.12369775	31.17576839	33.35009425	32.65803536	37.11937301	31.4859232	28.1097837	32.78745805	30.15257053	31.47462828	24.25020429	31.32483603	31.96845745	32.29341101	41.42501578	29.92736172	29.65019113	32.2042536	36.2783632	32.77726288	31.58605847	31.41926868	25.90394151	33.84732185
SLC14A1	12.60228284	10.3433992	17.06449949	18.12739377	13.69067758	18.69838938	13.44747219	25.8225175	10.4644385	14.65921703	29.26908379	22.46995576	12.91753637	11.57512572	11.17231878	18.15296885	15.39764807	20.31436046	12.8687276	15.33531348	22.81180123	13.05697782	13.80531548	11.22310893	16.76964578	11.73111002	25.64199808	16.09232241	15.91245006	12.40486126	14.55103107	12.26211625	17.39601463	25.80116199	12.51105139	21.20145386	18.23862434	8.900915828	17.6992707	9.407739919	16.31260248	13.30152731	10.67004686	11.19942403	17.89516481	8.96239363	15.34194098	11.66944787	16.74529337
NDUFC2	90.47969091	93.38229335	87.39698457	86.39224245	89.5064649	86.8580386	90.06070886	91.37823209	77.85599858	81.59247235	90.1007615	90.37738399	87.86050647	85.14755932	91.7848935	90.60210346	89.96703464	91.56657735	87.29770876	91.83181013	89.87743873	86.79385636	87.78977078	81.92143425	90.97221411	87.1369381	91.60551032	89.84552906	91.69051031	93.15879737	89.79154762	85.59909557	87.92165698	86.88542831	87.33090207	93.94071135	90.44035544	88.95584733	90.44341	84.46685881	88.3696895	92.05151403	86.48444883	84.62891987	79.76916086	88.84541195	92.28071937	82.17325052	89.1432726
PNMA3	15.58041542	47.07713715	20.89830675	26.72106563	45.87761338	39.2567077	29.93307296	23.91557507	14.52198895	33.54831896	14.99499289	14.92778648	14.81413656	43.14457685	16.25291754	29.21798533	36.54346644	15.85312325	21.25525478	28.05759764	14.90434842	31.59701983	24.53400363	26.92218093	14.86731928	16.03586013	15.05052741	14.78722082	15.17235264	17.88172618	19.55145042	35.94432312	22.54759632	15.22331712	24.48530365	15.60749759	15.81548082	40.26492496	26.46896803	48.20882401	15.32179584	16.76415732	15.62865448	15.19970497	49.91971994	16.49665826	25.8688617	28.68924749	38.46459453
G6PC2	18.6388724	18.14088363	17.86162272	18.29304651	17.69226514	18.7198032	17.92301799	18.49275556	17.55845063	17.3881917	17.98051937	17.99090962	17.73422666	19.72265055	19.50501004	20.12242894	25.23987539	18.9418005	17.4715001	17.95376061	17.89240714	18.25476981	17.16992665	18.04792608	17.85401977	19.09822502	17.53171473	17.81501762	18.14072003	18.06109382	18.27180093	17.2516418	18.41803635	18.25690822	17.54429183	18.72901346	19.0393284	19.42039574	21.93923279	18.08381135	18.449186	20.10071356	18.70896156	18.38651619	18.36908979	19.85909114	22.58258504	20.5868261	18.56626654
C17orf67	39.62388275	27.47320858	27.73752441	29.5717813	40.0656267	24.37398002	30.6629905	23.96582563	31.26854393	40.56526544	40.45372447	31.52317933	22.98692589	35.48980855	25.310485	37.77102499	30.30670082	30.43981858	30.54525697	26.55751515	46.58888432	31.03914985	22.33042975	23.44820947	34.17607428	34.86492553	36.39139126	38.57715303	33.19262901	33.5814807	33.29201913	32.02242965	32.37761072	36.96119502	34.7134837	24.30730595	24.71975239	25.16114056	28.2284153	48.50500283	45.82584472	26.06200581	38.7714515	40.35400052	35.85712466	25.80537864	29.26829318	43.3688924	24.07354903
ARID2	15.4287257	14.78944939	16.00293117	15.29752341	14.94724469	15.8591624	15.11556319	15.70600319	15.29586228	14.77109242	14.98763904	14.28178765	14.22355832	15.25208992	15.16952574	16.10990589	15.18927573	15.33153488	15.47518942	16.86592614	17.34973729	16.2660357	14.55954193	15.32151182	15.10340546	15.72930814	15.18755858	15.95652367	15.37861508	17.5610503	14.7361689	15.89863798	16.50343569	14.40089521	15.20993372	14.49801198	14.91985082	15.12586122	15.21958296	15.46305086	15.00500054	16.03066587	16.02412789	15.49243546	15.0513749	14.91965712	14.80071515	15.28043692	15.84087
TCF25	31.48399759	32.80013195	32.95141642	31.58754555	32.16714917	31.84709013	31.39708112	31.47068804	30.46281656	31.89282651	31.51719978	31.15191147	31.29546578	31.33586831	30.62465061	31.32322614	30.64117579	30.61580549	31.60276167	31.6957152	31.18983577	31.58238344	30.5192765	30.18944791	30.88882994	30.79938824	31.2595746	31.16795941	31.51360106	31.48625077	31.51584467	30.85891598	30.35562438	31.16238865	31.89576611	31.20668247	30.43670906	31.79705595	30.88351813	32.88233868	30.27173626	30.61410423	31.77881885	31.51135138	30.36495677	30.2876542	30.87210405	29.36156202	31.35392545
ODC1	90.60828521	96.20677643	100.3529197	91.36333954	89.80698832	92.23420833	95.3923119	91.48352168	86.09317344	87.89300529	91.99019426	95.93963701	92.00765754	95.48075194	101.6355527	94.38002919	91.09504544	92.47925527	96.41009974	99.2138673	94.67598991	93.1066611	92.51728425	80.14771864	93.82882138	89.37357332	96.25224129	106.034896	96.23016922	99.51936374	94.02858995	87.95509786	93.34252341	92.94417916	93.12499772	95.62588545	95.45546369	90.42215388	91.82486585	102.597213	94.31863397	89.37463466	95.65174552	95.59595373	83.5720572	97.68189554	95.74139784	92.11960483	94.86109142
VWA3A	13.78301483	19.69690918	10.54842975	10.69914645	10.52513601	21.09364484	10.49920843	10.70026408	10.82507771	10.3316412	11.13370395	10.79665758	10.42260376	11.21268625	11.17183369	10.39841257	10.53818087	10.85370138	11.72059615	11.89522889	18.51723418	10.74752869	10.57862329	20.385381	10.55721228	10.91307362	10.40263282	10.69583185	10.57011834	24.73483848	10.73899242	10.94005184	13.49933355	11.29559606	10.7729053	10.89727896	11.0153797	11.10569232	11.57078058	10.60518018	10.83122198	11.33626877	10.79973363	10.97921016	11.26435462	11.32224712	11.99956964	11.68535572	14.51132298
ATF3	50.25091938	50.98644257	46.89895757	53.80913483	44.24933099	39.12287853	45.5080628	54.12621597	51.79141675	47.91434898	42.56866453	48.31846954	44.19406183	45.53962923	45.21442364	50.78639536	44.44118788	53.98851749	43.72237819	41.78814545	46.04224775	42.4152175	49.96829576	58.80320185	56.67180497	46.37851286	54.83209402	63.17923365	53.19513304	43.07855706	55.92843731	44.18699157	43.41673528	60.53490158	43.26972532	48.70072004	54.81194321	37.46238061	45.76601063	48.43576817	53.97961071	34.81423662	51.06080399	40.40967803	64.94725652	42.24670801	43.00327586	59.403891	46.82876952
RALYL	12.0529904	13.39270195	11.72472177	11.98299461	12.55660576	12.39520588	11.66530845	11.96593685	11.98251938	11.72797883	11.76777457	12.06357861	11.52400725	12.39029269	12.4032486	11.44801535	11.81198885	12.36282389	11.57137237	11.93139963	12.29756483	11.97216987	11.65174057	11.86671119	11.70761527	11.97260952	12.12242196	11.92821065	26.89394768	11.73999628	11.76159558	11.51007066	11.93152035	11.90518685	12.08097686	36.32655323	12.27604783	12.32255664	12.65291243	12.1412669	11.97219315	16.3279116	11.98345143	12.40292569	12.30640728	12.56269888	13.01920541	12.91080073	12.11277842
LCE3B	325.8052344	408.9053896	448.5044566	286.5077755	339.8046833	340.3743912	445.3999268	283.6397521	342.7537768	282.6875359	349.6673683	334.1709485	390.3857025	347.1055312	374.0119288	354.7435374	344.4000385	280.747712	393.3724609	346.1940997	308.0225236	330.2033738	342.0092116	306.6267142	350.5539582	315.7386925	335.4697019	356.2050104	345.5038326	355.4839413	323.0222694	360.3135193	352.743204	326.609146	399.4256365	298.704997	340.4087021	369.7644597	358.8883265	403.3239644	328.8793364	396.6445584	316.9053809	397.8112459	319.7149893	356.0420561	384.4713031	390.2154554	355.4710207
INHBA	19.69416114	17.36462316	18.68081157	21.65578462	14.80348196	20.80965702	18.97627619	19.54526368	22.00665816	34.08682004	29.34924893	20.7291139	22.27698547	25.72267653	23.19495357	23.76245753	15.97623944	21.27769535	19.24875998	20.77750899	24.04054253	22.43475193	22.62854229	17.75379092	21.92642054	19.82937141	31.21868375	18.67157184	18.83283984	24.31796415	18.17665803	24.33226298	22.09197265	31.44609752	18.83832655	21.08052455	20.3264814	22.35906957	19.54989569	18.64385531	24.31844288	25.43920274	22.49418352	24.07242781	24.32371997	22.22006646	20.97009548	23.30253706	22.45339948
ACBD4	46.6057816	49.54953001	50.61829297	44.8605672	47.8559935	48.46577574	48.44967085	46.98989781	42.90042963	42.31551174	43.88286558	46.09947976	40.94913838	47.05740755	47.35803485	43.58454458	49.50689652	45.90843487	43.39802812	50.41069825	44.86060654	45.25987116	49.46759607	45.1017507	51.91070109	45.22401072	41.66834246	44.24933978	46.91686503	44.45580829	44.8836639	48.74836789	46.50481641	47.42991547	48.6411341	46.99791284	50.10701877	52.41414721	47.87242767	41.68324587	47.29990171	52.67281241	43.08929945	47.02004905	50.00977173	47.08536202	50.35553705	47.64501421	47.83369223
DNAJC19	58.20278259	63.64765089	55.0023877	54.72580624	55.76536851	57.5554688	58.47484267	57.94451463	48.99033938	53.05268238	51.8067785	55.65563817	49.86273517	57.29976548	59.94125629	57.73492556	58.14541872	57.79131164	57.99108756	61.51020604	58.69593864	61.45467206	59.00712457	54.86697355	58.73931567	55.66792753	53.61193958	57.99357329	60.22390307	55.82505958	54.42066946	56.31474536	60.2017403	55.43250793	53.45327826	64.83834976	58.1244546	60.02585905	56.8868742	51.9900181	53.90928801	57.91667968	55.19631409	58.54927101	58.30265104	58.67258765	58.56415632	53.77745007	60.26872037
KCNMB2	16.74127547	31.25683752	16.00943538	16.62928877	25.11790926	49.81570249	15.8596862	25.93669688	15.93453792	15.56101278	16.00433754	16.68029191	15.68586686	18.24708754	29.31064475	17.93967184	21.54786648	16.85106442	26.53990119	16.29864771	18.4528298	32.66851377	15.56298899	16.22261241	20.21377371	16.46800171	15.59173431	16.31249427	37.38975325	15.99056505	31.62954207	15.5148606	16.5639071	16.32378805	16.46556856	48.6518435	17.50455347	18.07609286	18.78824378	16.09028591	19.91125186	18.47623713	16.63467013	38.10062859	29.58083327	25.57644423	20.14592262	19.92547645	16.86553828
TERT	22.79326507	23.19971288	24.84311363	25.60839472	22.7685372	20.90952503	22.56672336	22.25599073	30.41519561	29.86494175	21.01385755	24.59115928	26.79859163	21.71764479	20.88875853	21.69410145	21.13623619	23.2670263	22.20314906	30.17686301	23.94355082	24.1902947	24.06681255	27.01703215	22.44204543	27.53069091	19.80026586	21.42647775	22.43798961	25.84670623	23.87108205	22.14455686	22.41868416	21.76619841	23.79395381	19.04087918	20.8010075	20.73367113	23.82917263	23.83602567	23.41232463	25.43896545	29.68404769	21.23178884	18.57394472	24.12830904	18.79765357	21.33698287	25.2840484
USP11	34.92161588	39.08824049	34.61321265	35.51317356	36.35760146	37.71522262	37.77195672	36.51212102	31.04173303	38.04238999	37.50118462	36.05618885	35.194069	39.65807976	34.79963219	38.72176115	36.15084939	36.68922055	34.85504153	36.71546582	36.69537934	35.19255234	36.95387401	34.5420665	34.23432936	34.07441397	39.28959358	36.92916356	36.22765537	43.89642878	37.29749579	33.95932184	38.39237106	37.98980517	31.80996911	40.24905601	39.68624076	36.18835688	38.08640105	39.56128746	38.89640275	31.46065431	38.52422399	35.92445544	37.08866617	38.65764088	35.20232801	36.02537672	37.48652356
PRDX1	192.6024906	199.2094828	193.6625499	200.5246924	201.4750149	197.8966623	196.8168191	196.0695079	198.4788733	206.3448484	203.4714974	196.2199455	200.5746998	199.2799113	208.4165378	196.5135713	198.0204073	198.5060114	201.3561703	200.9041503	192.0333918	198.8012056	197.5335515	191.1485084	195.5382768	209.710223	199.2348555	199.2252438	201.015254	189.5281655	205.8454447	198.7787551	199.959645	190.8205029	188.0883022	198.8349834	196.3691317	192.2984248	199.9019887	199.0981151	198.976115	190.4584633	201.5730468	203.566346	201.6029247	198.4700995	201.6574824	182.7839631	197.0181951
NARF	29.25372419	29.74237067	29.50074301	29.63277646	30.08555038	30.2176431	30.11415327	28.95656265	29.50963911	30.15310813	29.47045811	28.92695343	29.71132816	30.38859514	29.60243714	28.38266534	29.41180413	29.08166841	29.92851195	29.5548134	29.10922487	29.90819442	29.76626638	27.00519194	29.91263243	29.58320429	29.56668729	29.65666129	29.72285671	30.79910407	29.38038165	29.06446542	29.08433261	29.20761552	30.69827947	27.5919051	30.55081294	29.70387209	29.6190274	29.8028717	30.54132922	29.52554814	29.67695724	31.11858338	27.52198437	29.58516077	29.1091056	29.44749384	29.1999796
HNRNPM	41.16867295	39.54201926	41.00080159	42.04821544	41.30722742	42.29591274	41.75843473	41.6846781	39.87450994	41.86192007	41.97909308	41.76654216	40.52931697	39.53552494	41.24145101	42.44199396	42.75942924	41.74346793	41.64649718	43.27042508	42.54646907	40.67354403	40.16864572	41.54667749	41.26850912	41.57783226	42.48608005	43.42582027	41.82357115	42.32854729	41.77536142	41.02584841	40.34477492	41.38404748	40.10416577	41.04856225	41.92464992	40.91278453	41.71556428	42.04942901	41.59699096	40.85391987	42.16597926	41.7829354	40.57142819	41.10523088	40.24648272	36.62577513	41.92215612
UGT3A1	9.284490379	17.56896644	9.612443023	13.63631774	15.47920999	7.648237868	17.26597439	18.87572532	13.17918772	11.7385641	14.62666265	15.98594209	9.758105944	7.645036388	20.34940098	14.43619374	14.38346294	8.282171594	18.96795753	15.36622443	13.73695818	19.86755699	11.41175484	10.98475396	8.58079805	11.35593528	11.85074648	7.4303832	19.43531246	9.261945808	10.59628351	10.21493857	7.965496458	10.90321016	21.61147118	20.05931111	17.85278854	20.90031735	13.59603749	8.561740693	13.62577504	9.774985168	12.22917386	11.16312441	21.78412421	8.621870497	15.01580255	7.694558088	13.91616035
KIAA1614	13.57042661	12.40633995	13.19228224	12.21131477	14.41023055	14.17025774	13.34235246	13.27636476	11.29899234	7.06993251	12.2591346	12.89156684	10.9720066	12.91619314	15.79978838	12.76217556	14.08426521	12.54085481	14.58956141	14.21147601	15.20054046	12.23966799	13.45576397	12.24506915	13.6182937	8.565622004	12.13265016	12.16505487	14.17701455	12.96232728	12.59022419	12.60247934	12.47760295	12.69680342	13.25243911	15.07560096	11.91254266	13.22412779	13.77423027	15.40763412	11.4520194	14.40634063	12.03654845	11.57255008	12.14721207	12.67381621	11.74487016	15.86401102	14.40123448
CCL1	107.2583616	99.64644799	102.6528629	104.1031411	98.41875416	114.6226089	97.29570421	105.8380857	126.0147555	104.7892374	97.43802967	104.6276756	95.05720559	119.6639464	120.2668589	92.32937258	96.01590461	107.6472399	99.08142679	100.8047536	99.6431545	105.1724474	94.45573618	99.55668394	98.47222955	101.3878848	100.4903588	101.0145035	141.460296	106.3696168	99.81420544	109.8026649	104.3903435	100.4145067	102.1515214	112.8707701	112.0265005	119.6786655	123.6841475	134.676328	101.4577508	121.9442863	104.2361698	114.843174	112.6005205	122.8665912	130.0716466	132.7012066	109.0166459
ARHGEF7	11.19625432	12.09624119	15.06314731	12.77624894	14.13385115	12.12062991	13.84151576	12.87445545	12.00367148	12.05743968	12.89438432	12.28771279	12.96244168	12.2010997	12.23079985	14.83110331	12.84411921	14.24450456	12.91162884	13.40851692	11.67117599	11.57619917	11.80933745	11.22244243	12.51875914	12.16890633	12.01297527	14.60109772	12.95069966	12.57373622	13.22426644	12.00428689	12.14850036	13.31551651	12.55632843	11.85408921	13.02861255	12.15310431	12.64638564	11.89389461	11.57786131	12.50485819	14.67615567	12.32142657	13.76862294	12.01262985	12.0550432	13.43166324	12.64936425
SCP2D1	96.91407935	88.96406668	87.22868029	93.55749444	88.02951004	103.6696744	86.78164351	95.41890261	82.0899275	84.00938016	86.91032821	94.3408661	84.63777147	108.430334	108.8720678	82.11081049	85.53897975	97.2561607	84.63618292	90.3650099	87.42392002	94.87734896	84.07643855	89.19071372	87.9443835	90.85748005	84.34496381	90.45317829	86.96638947	87.11686561	87.36349851	84.88849527	94.12809011	89.71370417	91.6502394	101.9974315	101.1598051	108.375079	111.596335	88.09096183	90.85722047	110.4005841	93.85696769	104.6277742	89.9906268	111.063313	117.3589968	120.4000316	98.76039007
OSCP1	70.2625544	81.23351579	79.26895671	77.30813425	75.24632719	77.68833085	80.25566335	78.21618413	62.60410386	63.24055532	76.25186869	75.78417572	65.92820961	76.42439828	74.47746356	76.0254387	77.64238251	81.01724369	70.21273041	78.45457749	70.55657001	77.27874361	71.77237333	69.94817864	78.660704	63.27459155	70.61140814	74.65409607	80.3090541	72.63193914	77.44280347	73.88871958	73.92114026	78.08644883	75.48140645	78.40244346	76.64525287	75.96309846	77.72973496	69.71488211	74.9369645	79.02721937	70.93726529	73.22103281	77.3528956	73.27985263	79.54171179	66.10848966	80.05861508
STXBP3	39.09374906	37.99632059	40.84506601	40.66098086	41.77213446	41.56177808	40.14443981	41.2617584	39.42499876	39.82686107	40.70072376	40.75892232	39.93948123	39.99082583	41.72009449	41.41810859	40.00838202	41.19743813	40.35559312	42.42648422	41.6074525	41.30359991	38.25673355	38.27926331	40.67567378	40.76853176	40.99238807	42.45939501	40.88928307	38.12587834	40.33856833	40.89874349	39.59920923	40.59363161	40.67178545	41.83009141	38.36497619	40.01940248	41.90437783	39.45861651	39.21082671	42.63906164	41.77912634	40.24166303	40.62853274	40.12663838	40.66029858	37.6991517	40.15545739
FAM129C	8.598166	8.106936084	9.487731735	9.01410046	8.280456792	9.07020501	9.567548048	8.508942801	9.004336268	11.06014291	8.364372748	8.509870739	9.569799932	9.23621078	13.59449469	9.338713526	8.010447844	8.604149267	9.915459997	9.192829949	10.04211282	8.495476194	9.610749645	8.22517702	8.082547279	12.6759941	7.902963577	8.293978442	8.815937406	9.161440749	8.521136346	11.40727912	8.430312034	9.437197398	8.369776875	8.880637064	8.830311466	9.206626272	9.376129486	8.377163628	8.347488788	9.343015639	8.438184452	9.057073175	9.191903674	9.353051657	9.65914647	9.870955104	9.376036082
C17orf98	104.602847	143.6536534	92.60691338	100.4268859	100.8501575	112.1532607	92.28372128	103.1285879	86.41345812	89.11691514	101.0554805	110.8787011	89.68730948	117.5340333	117.8827041	86.90902459	90.79841931	104.9939689	89.83531221	96.47761973	100.3817676	102.1221876	89.06192773	95.44132385	93.57800495	97.17494383	89.43994724	96.78544855	107.4895176	92.65526203	92.81879291	90.26151881	122.9461639	95.44995711	135.2820049	110.4519144	109.3553493	117.2086931	120.5923403	93.68792945	97.47210236	119.9049785	101.155327	114.0446861	95.90545431	120.5561754	127.1031567	130.6699921	107.1714402
RARRES2	167.2857559	157.5626087	157.5048574	163.8497704	155.5236154	150.3649794	150.7815198	153.1648215	157.5375382	133.7296087	151.0273754	174.6149183	160.4819547	169.3404335	141.6687209	143.9343391	161.1043153	147.5081014	149.0196818	155.0237792	159.0461725	163.2084687	160.7208403	169.9471677	162.0803535	161.3805698	166.0844641	152.4632671	151.6191317	122.0009671	149.6564804	166.4351357	160.4790507	174.5324537	155.4442405	140.9124558	166.3047436	152.8386201	152.3543456	147.4825411	170.2399482	154.6349116	152.6597526	166.127458	156.2895791	168.0366218	164.3844417	153.6784401	152.7490595
ERCC5	35.86026648	38.5290788	39.57650253	38.64599504	39.70701646	39.4924019	37.2701983	38.76558214	37.40328979	35.12209723	37.03000198	36.58661397	36.27584323	36.27247203	36.14011038	37.76729912	37.61119272	37.98276148	38.07676282	37.88264147	35.53256918	38.98608373	38.0710059	35.96288698	37.34105766	36.37367521	37.09676742	36.79700843	37.41916591	34.42710447	37.49620885	37.57231862	36.58323013	36.29742189	38.47175892	35.44464346	34.79163226	37.77603446	38.15578654	32.01942204	36.25080972	38.51514787	37.85058136	37.66767592	38.10889033	36.64748017	37.8748832	37.93209888	37.622767
HLA-A	120.8627281	131.3312094	125.5494367	126.3635239	131.0391432	123.1432621	124.2696254	124.2446273	125.6509769	132.1678601	124.8506606	122.05059	124.2788279	119.7751552	127.7352008	125.8995174	129.5326126	132.7947941	132.4337915	130.6831782	129.4380024	124.3975339	123.1808248	116.1156614	122.4806606	128.993401	129.2007421	134.5179189	133.6033585	116.4256484	132.8713955	118.7830041	118.693764	124.091682	127.3031295	110.7455733	124.2050527	125.8391509	121.2924349	124.6585957	127.4093588	124.8284057	131.3211179	128.1908733	123.5493321	127.8921689	124.55969	113.3487114	124.3824723
RPS26	127.229322	141.8238999	127.2649168	124.3154269	127.4290366	124.3794002	129.2366753	132.4666817	135.7339249	134.2340063	128.9243877	136.9505046	127.7919513	125.3234061	138.65578	124.9159305	135.8751002	132.18288	134.9205221	138.0261056	132.0048136	132.7450346	142.4003069	128.6198792	127.2259224	136.5610929	127.0404649	132.898253	129.5244456	138.0213168	125.7081171	128.9192776	143.6521599	121.7497422	128.2853262	131.0422755	137.4561216	130.6268116	122.3829481	134.7108142	122.8256252	130.4851045	124.7763145	144.7182374	124.6063922	125.0402373	129.8802464	125.6535864	129.0575311
ABCC5	17.12491422	15.1137939	15.18562346	16.36677019	15.50679241	14.98387855	16.70383072	14.8775168	15.01288131	15.20841225	17.10462651	16.15336288	17.00444274	15.15685528	15.02702154	16.11451511	15.77346473	15.60125308	16.51392736	15.01983654	16.09330177	17.15664818	16.76412495	16.20001727	15.11184356	15.618759	16.56523372	16.26453494	15.14640904	15.64323202	19.08797141	15.44303669	16.67911194	15.76756059	15.32270194	17.65452653	17.02629542	13.84085824	14.65238842	16.5286249	15.68235986	14.59363079	16.51944145	15.85831839	15.70875044	16.32343006	14.49041752	16.45043639	15.79031052
RPL39	156.4767472	148.4607297	142.4807687	152.8305711	144.0391971	154.9247163	148.4016674	151.9290785	154.1876022	149.1562909	153.0054777	151.6336222	146.9490113	151.114748	146.245521	152.6479808	147.1924661	148.3725126	148.3850678	147.7239319	151.0685643	150.8097815	154.9133991	159.7365319	151.2498436	148.3793326	151.6766169	144.557295	147.7441363	160.430222	150.0375355	151.2857552	158.1947843	150.3248767	139.0071469	143.5786884	155.7890423	142.8133408	152.7145098	160.1258907	152.7833853	145.5876681	151.3760401	144.3735127	150.6887309	154.1927456	139.3658353	155.0656668	150.3069514
SRL	22.03596366	43.23071166	19.57315834	21.32966988	18.9736223	20.08603254	22.76462903	26.2345984	11.58677167	9.962162213	27.18990709	22.63371576	22.51818649	19.70848314	20.215996	27.88442982	25.93980439	27.42655915	22.64774679	22.73435046	24.5235646	20.53928568	18.9007317	20.07169083	26.29211889	16.23057186	25.2736312	28.76948549	20.5193742	12.03295882	22.9407656	20.24111967	24.64732895	26.69183157	25.51356437	30.59442408	27.97239833	17.96919685	25.95835676	10.49835329	24.48032531	22.80081638	24.78263605	17.52586333	23.03146388	20.20328051	17.66796709	15.19626055	23.92867963
CENPQ	87.05699172	101.9304014	93.74244836	91.14737617	89.0277044	86.86681345	88.46134512	96.14097388	89.06294497	109.7227006	92.89836532	90.3550988	90.1811535	94.71940859	87.02412178	93.16579226	93.8610026	92.04938356	96.26725486	86.2455595	92.79552695	90.61242971	95.05320337	92.74006989	92.47090522	96.25322558	90.6482255	99.91269852	92.80077184	101.6317978	89.45196452	86.81954361	88.53513167	85.74273603	87.97446041	79.93025089	90.56824184	92.61158557	98.92882126	112.523779	90.66681659	88.03567777	95.11816107	92.85902849	96.7976755	88.05767694	93.07826368	74.97549362	94.37868381
TMEM184A	12.52486975	13.55832559	14.38568802	12.30374905	15.40493934	14.74918923	14.29762503	12.73495608	16.86949837	15.84515783	11.77508872	12.03444533	13.68514879	18.04375041	13.00396081	11.52485379	14.00237144	13.81198802	13.6854259	14.97503245	14.69721373	15.15263344	17.29402217	15.44854789	14.94077943	15.36861002	10.99751526	11.85357036	13.14234137	11.71061502	13.19496906	15.93304416	16.98282313	13.98502518	15.49939532	12.4614759	16.31341336	13.53604847	14.45286574	14.43184297	13.28369945	15.55336789	11.44209723	15.59354788	15.64527801	12.873514	14.11516832	17.81269741	15.14788593
RPSA	77.49824188	73.48092589	75.28665244	76.4763222	73.63088422	78.67465474	75.49276848	75.45557952	76.54824876	79.7777528	77.74568853	80.57489701	72.85637136	78.51164522	72.62919639	76.66097058	74.91346297	75.19122924	75.33532632	73.7675215	77.16071733	77.09508165	82.97419359	81.05173227	76.48550219	77.20651751	80.67253667	77.93490029	75.62430139	81.43874422	76.90271046	77.53589457	75.75932663	79.21608329	77.34073059	75.61622927	78.21529936	75.58005643	77.04119365	80.4981087	80.02704995	70.90458594	76.74765316	79.07835476	75.42708717	83.24905844	79.51741587	78.52211395	76.07927749
COG5	23.8286464	23.53174726	23.91867829	22.41498287	22.89678867	23.16248038	22.75257787	22.25440641	24.49505881	25.42791791	23.10027593	23.73120691	23.7814406	25.83003989	22.9193022	22.89104014	23.30692113	22.49804474	22.57527973	22.86407682	23.64972471	20.67245925	23.57072544	24.44401828	23.94668575	24.41496544	23.32015285	23.43372252	22.59661593	24.11145346	23.93814881	24.51668962	24.25251135	23.72347026	23.14275112	22.64586119	23.60843531	23.69605471	22.52068513	25.74891529	23.33955484	23.53283394	23.57905075	24.72522572	24.06277233	23.70594696	23.3425807	24.82286007	23.6999246
TRIM66	12.87908362	11.84083011	12.59308103	13.19179989	14.6953167	13.25748938	11.60182741	13.60147771	15.98018527	13.87393621	13.51600487	13.32957581	10.27875604	10.6114217	13.30147506	12.13310052	13.4743011	13.2909026	12.71887247	12.56556722	13.61530754	11.96507022	12.22698533	13.41091706	13.67102364	12.50844962	12.01883101	13.72671177	13.19166999	12.42893909	12.91725381	12.88457604	12.16013872	11.12629226	16.63041361	12.65498656	12.60342345	12.24907786	15.23529894	10.18728654	10.05132363	14.65539813	11.82620347	15.50102721	11.53041723	11.81791969	14.01779085	11.55384355	13.16727351
CDH3	23.94206307	13.29530259	15.71749569	14.72875528	14.69924902	11.96729947	14.20517319	11.18496551	18.37954279	23.53996988	18.23594856	10.79520018	16.43196764	12.75759864	14.75298027	12.62929581	12.17872089	12.47280134	11.88906311	16.12875272	16.11495232	12.85265936	15.81972816	11.21492892	20.9256388	17.01092602	29.40107774	10.16489542	12.32628552	16.87283579	12.56345883	17.67749811	14.15254156	18.64388701	12.24035575	32.99308028	14.19179911	16.16009675	13.16925034	42.66817288	16.96109811	13.85482542	12.38094775	17.84640489	18.65952255	14.79923335	13.86089888	16.48096869	13.55906232
UQCRH	216.9019523	234.2682805	209.3722784	223.4863075	213.4327249	228.1439559	231.5667549	208.4596773	230.9104167	212.671468	216.6141117	214.1459871	226.3790985	228.5322993	221.3064521	225.629356	219.7431043	222.7560608	223.74525	222.761033	213.6228678	194.2054267	197.5246992	176.0891674	210.6201787	199.5256873	224.2132698	195.7333609	225.1859312	217.3003241	221.0734491	193.3211075	226.2565431	221.8972372	228.8651978	237.7528079	216.5594219	231.0789363	192.649414	230.2268574	213.7420929	220.2796364	225.2479425	206.5162164	194.5323393	223.4312618	228.0802891	213.5866437	181.3020648
FASTKD3	64.69941477	65.01461207	71.05667046	61.37842346	65.96709095	64.70689988	65.00302835	65.08773841	58.96377885	61.67997641	65.47948687	67.63134885	63.97558213	60.23518917	66.79713778	66.34610032	66.66737933	66.35278476	70.0858723	69.84728007	63.85414239	63.02183236	61.35804721	70.76267175	63.67466078	64.59571036	62.41668229	63.12930046	67.05209626	70.30160858	63.69467662	62.52730495	63.28642601	61.34518918	66.89229966	64.01934668	63.40156109	69.56491714	67.1066686	68.7435419	64.66940829	67.8655449	60.55648367	65.20276569	60.99467268	64.75105129	69.55519628	59.6034557	67.42822086
KRTAP2-4	218.6809172	228.2962005	220.3648983	218.7056378	212.4349553	218.2851345	219.9624389	226.1121132	231.5538692	219.3485689	213.3128895	219.2599062	213.1129205	232.9372761	226.3399728	215.654373	206.1491939	219.3666061	218.3271837	220.7156773	220.8754974	226.8839678	223.2292206	218.6154611	216.2289589	230.8634949	213.9416013	216.8616226	214.4220985	216.2059784	232.8316114	216.3894967	222.8837037	215.811788	217.1823333	227.9512401	227.6994488	227.3816229	229.1306039	217.3521643	218.5838713	233.3851798	224.6562726	226.2524909	217.4159135	230.7094718	233.3186438	243.9753756	221.2390055
IBA57	13.15174105	13.03899667	14.9651368	16.65629289	15.44639671	14.14720673	16.92853811	16.58156918	12.28259019	10.71236072	16.27501708	16.85929385	14.88475715	13.43850298	16.23172669	16.99882848	14.70664473	18.32710813	14.67700446	16.24567025	14.11502349	15.28510908	14.37043125	14.34038956	16.50460063	12.62233472	16.60055737	18.85522595	15.89607489	15.36998183	16.0331721	14.4952037	16.98378375	14.28851952	18.04495981	15.71584066	14.59475678	15.69395112	17.39719895	14.25496856	15.52937748	17.88138035	15.67518612	15.22795138	12.39806566	15.3220249	15.16805103	12.79543376	16.35422703
MAGEA12	36.73877018	39.75568506	30.78836701	34.55582008	31.23474597	37.5009415	31.12478675	36.54918418	33.63902932	29.32713312	30.73491545	34.29557881	29.85917227	41.47794118	41.66324761	28.72750645	45.29496908	37.64547296	30.27561096	32.82279836	31.44682635	35.29834441	38.25921165	32.06048416	31.01198298	33.08508013	30.60163746	44.48694964	30.99109665	31.04836855	31.28817015	29.64534199	37.66572931	32.14812513	29.66159976	38.34314114	38.22226339	40.22483139	43.03133495	30.69512552	34.16061105	42.77045292	36.44365739	39.00324714	33.09236808	42.61777017	45.30551643	45.38971542	37.93102223
PRPF31	88.08313438	86.96816113	86.43679971	88.11953648	90.27280017	89.34601864	86.80781297	89.11081247	83.96206311	87.14990858	88.45039388	87.7446688	85.31094485	90.54615153	84.80144297	87.55021171	88.45433459	87.78981491	85.16387473	89.49747922	89.10475103	86.63291074	86.6458095	87.72603567	87.84410787	86.47853447	86.99968165	88.61866013	87.97650095	93.35169118	87.68266873	87.61541017	96.15760771	87.86444112	86.81889191	84.29233932	88.83561103	89.21896576	90.65988517	87.49408607	87.21576768	86.6555828	90.30216981	88.62484305	91.74031508	88.57289031	86.02755744	85.66274704	88.75294726
CD69	67.44596924	48.6250842	65.06959063	66.67890648	69.21415129	58.17473984	51.10297388	59.8442055	58.90280203	68.63691309	49.02770653	64.91529218	60.97037201	59.89532166	58.20586429	76.90814913	62.83860048	69.08795633	62.56942661	55.13130682	66.9064571	61.58264343	59.0025748	57.50623611	66.93059915	70.32984729	56.87080936	61.2435832	65.50828682	25.80711187	69.31707156	61.08449765	53.81501551	67.6616398	56.33774595	36.86930008	55.90941281	49.32252915	52.26764331	48.89206511	55.7989214	43.983778	73.91795911	53.05469426	71.12381345	56.53969794	59.33262493	57.69422185	54.96496257
UBE2B	58.76233159	55.583719	55.05008654	54.85296475	50.38914928	52.94157514	56.02059561	53.88571809	47.74640912	46.33354063	54.92785092	52.97360428	50.14450712	56.86838976	55.59986405	55.40689758	53.57992203	52.039795	53.71451161	58.40165287	57.34600147	55.12963517	53.30318543	54.0893528	51.78946518	54.04500689	51.31497158	55.67374956	57.52098944	58.72497188	52.75933862	51.51951013	62.65665277	50.47323417	48.9996348	50.32512746	57.60277897	56.76621472	55.42820878	42.80874731	51.52753543	50.59329882	58.94810131	48.1443903	55.57394899	49.514772	53.75651974	54.59962582	57.28945932
AP5S1	37.4222425	35.69366965	35.5867596	36.57675831	33.57936191	35.1745412	36.54762294	36.17343646	36.6421185	36.84446141	35.13305495	36.1126353	34.22828506	35.11010841	33.98254133	34.25825646	35.76060308	34.76738499	34.98666157	34.98068058	33.63454613	34.90703973	33.25031213	34.3716205	34.62137627	33.96437633	33.90635038	36.19438449	34.6097814	37.33604285	35.00125808	33.35943683	38.78743456	33.09737001	37.40109155	34.55848005	38.74675523	37.68337361	36.30531898	37.27421196	36.58986177	36.12664093	34.94960095	37.22447889	30.23207788	33.87335431	37.15518145	33.96796002	35.17848747
GOLGA2P6	102.0613555	95.29422925	99.74438682	99.40018959	113.8566397	101.8878441	96.72759454	106.3351876	121.6017604	99.85251001	104.0403534	97.45695305	103.8959249	103.2722927	93.097078	94.86726501	93.91421925	99.33629141	98.43933256	97.72086254	103.0599271	93.34444934	103.7315213	99.18755014	103.5736807	97.75836373	99.46542213	99.35608423	99.4361595	96.05696185	99.91438353	111.7569986	100.9549164	102.5012987	113.1094025	107.4501802	101.5341878	107.1539694	112.7897529	99.57648944	99.42076501	106.0189726	99.71959924	103.642128	108.7175827	95.63858102	98.10944232	115.7592179	99.83758565
TAF5	29.7996111	27.4288692	33.77285704	33.49175615	31.29805649	32.95192795	29.6466012	32.77952911	18.87121519	36.21768337	30.04830589	26.48455431	32.83391974	27.49399872	30.02748382	34.13727809	34.13621543	28.09137912	27.82890112	33.43472341	30.10893088	28.82362663	27.75846162	28.71720059	31.43442726	29.51745778	30.8906668	35.80415521	30.5710101	37.33390445	32.59631555	27.08061347	32.11900351	29.06732349	28.64560797	17.87322343	35.24405738	30.57373891	32.13099494	33.6662286	33.04016396	30.35617944	35.3575561	30.19704508	29.982853	28.71234332	27.31965917	34.4793354	37.64492318
SUMO1	89.55666332	86.65179917	86.05280326	82.6399505	84.34132968	86.11689434	84.75507571	84.13888239	82.2868301	84.031626	86.50792408	83.36197036	82.97824336	84.95390929	91.81494426	85.93258886	86.57400854	87.59984266	88.18053198	87.89097047	86.06190566	83.04712031	82.68705329	87.33725917	85.44581497	83.89896094	83.98666139	84.77573638	87.35740069	91.10683243	83.96399115	81.56696025	87.25423338	82.70917952	78.44469246	86.31171191	76.98412156	83.49988197	77.98324823	91.14405774	81.99381955	83.22426977	86.21427153	82.36141224	87.41646411	84.72295837	83.23323338	83.39816519	88.13414483
MUC1	66.21651423	35.93056379	51.79659592	56.69346891	71.6393644	52.80758524	44.55272983	65.05198007	66.45303973	66.31321598	57.87093847	64.96991578	53.01001359	55.39322876	50.12147614	50.27783162	49.82423359	72.36767556	60.14026035	56.86136512	59.74916768	63.40813829	63.40581415	68.38822106	66.25809112	59.68740087	62.30288547	52.5934141	50.7476296	51.67485857	60.28977634	72.48957686	58.05495346	66.59647532	49.41428505	76.23573845	55.12227729	45.5322545	66.43092999	46.72992035	46.40842838	42.52685905	52.15260698	62.37967344	66.45600586	64.85947847	53.32435401	66.42978025	51.3410436
PNLIPRP1	15.19332741	21.42798247	15.77002181	17.15853477	13.9042831	14.85152938	15.28285938	14.79414183	18.10863698	17.57037003	15.82504131	15.75861993	15.63417746	19.46142575	16.89665544	15.69704023	17.16767448	19.11684364	16.16336445	16.75545753	18.25404266	15.66003593	16.26428737	18.44302641	18.78676307	16.69603164	15.28706097	15.62313634	19.19431263	16.33848765	18.91268798	22.12017757	16.08857116	15.88838579	17.51371584	14.24155712	14.48389917	15.25074208	25.8962705	16.96291804	17.59797376	16.52661973	18.28884085	15.93747952	14.83264293	15.6377355	17.09874242	16.1762344	16.96745086
UGT2B11	100.7938713	111.6219464	105.4166328	100.3261906	118.8532655	117.0019841	114.8663135	111.6528438	98.0133131	92.9631737	107.8316874	111.3546211	88.74610331	112.1567019	117.9143327	102.6243338	108.1029021	99.59337228	97.30374699	112.1655382	112.9431266	105.195202	112.2799178	103.3894065	128.3124751	108.0633437	105.0749274	103.2329271	114.1485619	97.34262352	111.0811721	119.7260866	109.4780455	109.238411	125.0064339	113.2655	114.495088	114.4948767	112.6423427	99.34931919	108.4878013	111.4767538	90.08073365	102.3960612	117.8323886	112.963337	107.3420424	111.8814677	123.8889619
PLD6	66.85802141	76.91760301	77.39249067	69.8996952	75.16733627	71.95057107	71.45085638	70.19378816	66.98406787	73.55375212	68.01340287	65.0770456	63.42835584	72.58529408	76.6740938	60.09154789	69.77399892	74.5366976	70.55867493	71.73985353	81.05527075	70.31464944	71.59075235	64.89760826	74.18656363	65.85570723	58.75001945	65.05064675	72.12741085	66.84315738	68.90708867	62.42018778	69.54829047	63.317849	73.29987978	67.43149583	74.10739814	72.80943306	70.47560742	78.86803288	65.01263638	83.42105855	68.9849572	57.18243867	68.68480645	55.22147259	62.24272306	68.9974272	80.25526901
SMIM15	61.03283328	67.78505355	68.15415031	63.92476971	65.30395611	64.70106393	63.95286542	63.77159648	67.38839864	62.97008161	61.95470316	63.63414625	65.51468759	60.7701552	63.38072558	60.21363533	60.39782003	62.05360771	62.36324927	65.94117338	62.96191134	66.8055969	62.50915029	66.29837076	64.13440591	65.55098441	61.10893937	61.38596738	61.82518509	66.8657282	60.73143916	63.05649918	65.10162171	62.78401855	69.41396705	66.15133489	62.76385667	67.46648519	62.70708475	63.41340377	64.06781223	65.08496751	60.61639226	62.44284062	61.22953807	62.71262367	66.04986778	64.60098424	66.79141405
ATG4D	60.31748896	76.42451824	65.05666308	65.17569148	70.52260957	68.1727372	66.51812271	64.70930136	54.69073374	63.89017109	59.11358971	66.35749191	62.35647435	66.08032584	63.73609231	58.17919671	66.1225131	63.31716194	58.17026136	66.10476759	64.39344953	58.19779291	61.77080901	58.49357872	65.70714101	44.3690947	58.35464704	65.49649495	66.04666547	63.5136596	62.33703561	59.16913291	65.05675611	59.36240938	78.29733242	66.29611103	65.0839477	77.16853474	63.02576784	59.3731052	64.03536532	67.03100385	61.21286916	65.23407351	54.00407946	59.56288417	77.78800184	66.49742543	68.59003327
SSX2	62.71120085	65.43032171	67.69081563	63.43910039	60.56946554	61.39600459	64.23498973	65.2423252	75.93162248	69.11916144	64.23419234	63.99801409	66.94035127	63.85769331	61.46434063	63.31664746	60.66640635	67.67185743	64.54785088	63.46272576	62.84355973	64.93117217	67.97145664	66.88770765	63.11627769	68.42168062	64.14079941	59.47647437	63.66335773	66.68810971	64.04407077	66.46830412	61.0274729	66.7311429	71.12536603	65.60710384	61.76477951	64.14259662	65.08350484	64.79753927	62.69731178	66.63906386	62.43374738	67.58467998	61.48429536	64.60533384	69.08093592	68.12813806	63.95296103
OR7E156P	240.9709552	323.4367546	219.5825751	228.9623257	240.644265	263.4630141	254.4693637	262.4771573	257.283022	253.0936675	245.5377511	254.1888996	259.4189287	256.0052039	253.3190657	253.5505578	257.5569325	256.4426723	240.2982952	243.0756356	228.4003945	207.5014592	247.8285936	253.9112247	247.5886838	253.9967769	232.783108	251.3766617	248.7953806	246.5174546	247.9041918	242.8754456	258.5284378	227.4846517	269.1690971	262.5977039	257.866084	244.3155116	258.6101927	274.2982217	236.8575038	298.1356606	226.758637	284.8679968	263.1888177	250.9504963	263.1378928	269.6200983	254.9604484
KRTAP12-1	98.91890927	170.4966449	189.7412453	98.37482137	95.00841216	103.8493104	142.510532	98.41226008	157.2104191	108.1535221	141.5147685	98.16499817	159.2608943	105.3463167	105.3530446	145.1713833	108.7767312	99.92042362	117.5806695	132.0529794	129.5147994	118.4185637	148.2844239	142.4820204	145.8023436	138.2499632	115.4712074	96.62526432	131.1967533	135.1341258	132.0503909	123.7733073	128.9219353	141.723596	162.0534766	101.0173654	102.7887911	104.057943	110.5145284	129.1969751	124.8207244	107.4455869	99.01758239	102.0008132	124.5476292	107.9443246	118.8221529	113.5903581	272.2155453
GTF3C4	18.13474211	19.34837648	18.77718654	18.06268222	17.91685771	18.70546673	18.59003367	19.42209151	18.66925487	18.80677842	17.94100089	18.68438733	17.52652249	16.74178164	18.82771925	18.35077132	18.48096681	20.68890108	18.27228738	18.26436283	18.79219723	17.94688306	18.09917625	17.0929099	18.33796064	16.23550369	17.75221906	18.73087568	17.97535636	19.1665954	18.65441896	16.05610976	16.90037445	17.81862025	18.37465343	18.46941912	17.28514119	17.81009397	18.60987002	21.09572255	17.11967612	19.6136451	18.40257393	16.53137283	16.95643163	18.55523189	18.11086377	17.39218413	19.01733948
CMPK1	48.95692448	49.83128718	50.2088646	50.52775121	52.8096369	51.94230822	51.78398548	52.9384168	48.35317716	53.66928115	54.02389102	52.57074437	52.49141205	51.27937405	55.30086003	52.12791916	53.22656421	52.50673136	51.30461641	51.98919365	48.03679755	52.6034415	55.16230964	50.18705234	53.68743948	55.25854184	51.65632636	54.30593313	53.7883728	51.48385824	53.32610829	52.99028108	50.25391015	50.24149855	51.68257509	49.0639859	50.80921218	51.33313639	53.35523234	51.26184006	51.83108638	50.73789952	51.5366548	53.01783376	54.6832347	51.75035282	55.64576814	50.59562628	53.874215
RHOH	25.86999317	15.90162989	28.36845336	27.42139651	27.98198108	26.54169991	23.92333166	23.36282656	23.9307548	31.69883263	24.25979154	28.55888617	28.42563902	26.76885778	25.05227828	30.7688354	29.35774433	29.27154609	30.73237491	24.27455736	28.34268432	28.06853875	25.53473584	23.6324034	22.51855021	32.56546394	26.581522	25.30552552	30.93641434	19.38141687	32.75170702	29.12056719	26.47771222	26.46421442	27.25576746	10.86983649	24.7124163	23.49548911	22.28521435	24.62748823	22.45876009	15.60582696	31.99200397	25.87359763	27.82242545	26.58144164	26.60303457	22.99691168	22.78772248
GBE1	45.93482466	47.02134468	44.46336298	47.389182	45.72190365	45.9536592	50.89906352	46.40356454	51.17618886	49.48456211	47.80023452	49.38150961	48.95226654	49.41541418	49.69868459	45.25669176	45.01760162	46.72898661	41.96812494	45.78779274	47.08776291	43.76630293	48.56837175	50.55242987	49.81396453	52.14892677	47.77172221	49.14127457	44.78664611	50.2523547	45.66779139	52.36878246	46.2682692	47.6487199	45.39179808	47.08254896	47.54363481	47.01190485	48.22352906	45.66344054	48.25504014	48.03463227	47.03829266	46.86987633	45.36218954	50.52085615	50.69005136	47.88388721	46.6051161
CUL3	16.88672501	16.67034723	16.12996695	16.64961525	16.82535979	15.69530207	16.43031025	16.06810911	15.226131	13.15903779	16.45469031	15.23438495	14.09735096	14.84769456	19.39836643	16.86255171	15.4347638	16.09087522	16.81825611	16.9879408	17.45464472	15.48835643	15.97761991	13.6544509	15.81060135	16.49452981	16.77004806	16.963119	16.46138438	16.68393292	16.13382341	15.91341649	15.0585101	14.25173129	15.03591717	14.27365121	13.12303666	16.14493463	15.0342559	15.5798351	15.16124247	16.62407627	16.39707822	15.88435342	13.99724743	14.24275973	16.10750542	14.19949362	15.98983493
RDM1	59.19794045	77.69474081	62.89303901	55.81604075	59.27743387	54.79343611	57.06462859	43.58137004	75.57452637	73.83930671	51.78383574	52.77559159	62.00080861	48.52212004	47.69931901	71.45958391	55.81321529	54.11616437	66.07093292	63.25299629	58.0928348	75.25014049	33.81178442	84.70482279	57.55827154	71.18546344	49.53378755	49.84828589	67.87835411	95.19193576	54.7458725	66.92633216	57.46600075	49.59382142	66.69525506	39.0386536	54.13080882	46.40860847	54.20481305	89.78353688	70.87031635	68.25390319	56.11494002	74.79614727	58.29109393	57.1598781	65.03469314	70.10154816	73.80768189
CD200	72.33263749	68.40059679	65.69853341	72.41358426	61.99754498	72.27529977	64.48789666	69.33414734	29.61441034	47.10165265	66.36510308	61.56430429	63.32080967	61.07381047	53.65382343	72.29507552	63.18110902	70.29893959	66.35645477	79.96711842	73.80927713	75.90594475	63.3330201	62.39557474	72.92870559	56.21170824	66.66611944	73.74646753	65.43463304	63.28458465	58.14095831	62.72857627	73.6643992	73.26553947	49.00996968	45.30013748	53.62123311	65.11313861	54.52232908	75.18143554	70.89888659	67.55871455	76.74780348	66.96449203	55.76765184	71.49132297	64.75936071	53.70778919	59.88959412
LMNA	38.46528514	36.48670022	41.40145714	40.96833537	38.46491717	39.01985373	42.26085488	39.2982058	43.25750702	40.28475881	39.61969418	37.37477236	39.45324225	35.91235753	39.53043938	40.31042504	39.25372333	38.08711002	38.63301219	41.07859354	38.96139869	37.28304382	39.10120819	37.0510342	39.00686758	36.88792819	40.2085483	44.58166924	38.83900086	39.68269449	42.86377771	36.29720849	36.80295402	42.16810743	38.27960789	37.82666363	37.87521335	37.53083403	39.0656591	39.41578935	40.28027017	40.4582032	40.92367406	39.84986031	37.50816892	38.48259135	38.20322887	38.62598202	38.51041674
GPM6A	12.66680528	10.03878795	18.9420262	30.24329325	22.38039859	26.44276216	26.84185164	13.22301866	9.109154708	11.58475926	17.58441018	16.29927139	15.52737292	13.48165296	24.92516722	20.57767027	13.17666411	10.66012541	18.6315405	10.90980469	16.36631605	18.00139214	24.75105671	8.810977097	18.87010013	18.75002844	14.80828805	16.39970673	16.63839278	18.67567239	12.05815996	12.95422436	21.74730012	18.16275825	8.738149254	22.05445621	21.59521012	25.15170625	21.28595052	13.60526141	12.97424355	28.96799242	18.31260971	10.51597963	30.95847601	14.46586769	19.0510494	9.077276874	13.90450531
PLXNA4	4.29631409	4.454486853	4.094709587	4.246702979	4.365190672	4.899082845	4.403794608	4.2006221	4.718679016	4.789350699	4.860602578	5.124984384	4.401372783	4.58790578	4.311760001	4.352731906	4.145590326	4.416348125	4.557510906	5.53150167	4.643081743	6.166279744	4.951094092	4.670944466	4.578492889	4.96616169	4.848786308	4.952175374	5.617139058	8.850390841	4.555518758	4.497948135	4.659248958	4.818687228	4.289559529	4.503913868	4.446526699	4.213857665	4.948197425	4.948822257	4.79896915	4.232052224	4.839914138	4.50954224	4.86555396	4.395049008	4.262661889	4.600185949	4.871590834
THBS2	26.97626982	29.0566048	13.79445245	23.94096641	12.33579654	22.04335308	14.50266069	22.30346398	24.56504579	39.74019365	35.52038563	28.78125872	25.97508281	36.33703185	24.27719569	25.84449246	16.92600681	13.72059589	16.41948713	14.15213806	25.70931873	25.28705825	24.71096748	35.61757202	24.88597719	40.77876717	41.5877202	24.46083184	19.21271122	30.19398681	9.012818969	31.72346326	32.82769613	36.65270015	17.04106521	24.53323628	24.55657788	27.59933188	18.72713904	41.3242834	31.85230995	13.59733873	17.81294295	33.49722827	22.44362323	27.54048399	24.51828422	42.39613124	12.58268608
WTH3DI	19.96953128	19.09313552	18.83511007	19.72285479	28.58602356	21.32897169	18.65942221	19.81486902	18.37271205	18.26191243	18.79444847	19.81191711	18.40369689	22.02257729	22.14978814	17.92192626	18.56387183	20.07273189	18.35978643	19.27729342	18.80972204	19.81486744	18.28735843	19.08264871	18.9433273	19.39525063	18.31184981	19.28683104	18.81420758	18.78734972	18.93445101	18.29443566	19.62811935	19.27539728	19.49658128	20.85866515	20.87781575	21.96479576	22.82515219	18.9528866	19.40753161	22.34745517	19.67073349	21.1692204	19.33156779	22.63388509	24.12376368	24.25532675	20.23783555
ARHGEF37	43.95409929	34.93902843	41.77207415	37.67413405	45.7084868	41.5109271	37.94712742	43.97255183	32.13005472	26.68535859	44.5365674	43.76253449	40.47111483	40.12287655	42.04028832	40.54508602	43.85561496	44.2424431	41.20947306	45.10078524	43.73279604	22.32043395	36.84565018	41.60930955	48.48489226	35.84294453	37.42795718	45.51585207	43.80830248	41.01906165	41.02970098	46.71049261	37.06102613	38.210965	45.51451358	36.90037025	38.52180147	38.86774782	41.64366632	28.83164607	36.57944567	47.5172222	40.61789466	34.65945246	29.70323634	42.53714149	42.07361308	36.26682071	43.3394158
NFS1	38.2024764	38.23082852	38.25680005	35.2705231	37.14699854	35.65431228	37.67687974	36.22512076	36.56724835	35.45151445	34.47349167	37.24971093	34.61644747	38.25197878	35.86945736	35.41233352	37.37318384	38.12289841	36.98565383	38.29031778	37.07261186	39.6665339	34.73651391	36.4979079	37.46834398	35.21191289	34.8304169	36.48540105	38.64848067	37.36095159	35.43199034	36.94103097	38.96602088	35.62572591	39.24381069	38.7902544	37.53025109	39.9115825	36.56343707	39.1351262	36.97789802	38.79491984	34.9307738	37.3017609	35.71752709	36.3702309	40.04248732	36.84237157	37.63938445
KAT5	50.08489531	55.36395197	51.09970449	54.21031628	53.63094853	54.50838616	55.19967779	55.80858647	43.72458502	51.472477	55.52550795	54.13675946	49.43908248	53.04287822	53.12002208	54.48341073	54.55052598	58.10392962	51.94587782	53.86456269	54.32024235	50.6883774	51.12247692	52.59825233	54.63103789	50.93385346	51.89756502	56.88258923	54.13420866	52.95539713	54.62357769	52.42468574	54.46492	51.85710352	50.80381444	52.5005729	54.92021086	51.76840361	55.94390182	54.73425362	52.54053834	52.00413886	56.40573701	52.20402144	54.45740719	53.548837	50.76412544	54.66155427	55.42045116
FAM204A	12.34507532	12.63678502	11.69500849	12.16805426	12.18445492	12.26349194	11.87152344	12.00050736	11.61230691	11.99573235	11.92117557	11.63322709	11.80589575	11.54551024	12.02465882	11.96319738	11.53039117	10.52970551	11.35101589	12.14693693	12.01402018	11.57921411	11.44629722	11.45801111	11.88050473	11.30325637	11.21100216	12.11653463	11.62299362	12.79720261	11.2614119	10.5840903	11.96071827	10.91120483	11.6162113	11.48503795	10.9869256	12.44933785	12.22435453	10.57411339	10.89989874	12.21615941	11.44005854	11.93520143	11.61247199	11.33291563	11.94703092	11.63651475	12.27722663
C6orf48	155.573032	178.7961914	157.31069	166.3145291	157.398633	164.6755631	163.6032634	165.4204469	178.1792181	161.8816024	171.1285856	173.7970984	153.4876115	168.3175963	163.7239834	168.3439984	164.8555717	164.8997627	169.9473711	163.411664	175.3485423	167.1796058	166.195776	171.3786551	172.5153656	165.1807488	174.7284325	163.2874367	168.8703354	174.0055857	166.8417771	160.2325044	168.0758641	169.7556045	176.1344001	169.3322413	163.3594752	166.3368861	168.8398536	187.5280414	166.7141693	168.3253059	166.5600529	167.2799184	167.3283051	168.385074	166.2061864	173.2765906	168.5124457
CAV2	34.49121869	31.82695422	34.72688063	33.20411489	32.64894546	34.50684575	34.94614634	33.21158576	31.12471211	33.96629961	31.63593845	36.49052087	32.14061447	37.07753544	29.17126034	32.46437612	35.67651063	30.11965405	32.02604845	35.67690933	34.4881772	35.22352187	35.49744494	36.49521689	35.37101511	34.14325046	34.08908237	36.02650459	35.13553709	31.99468669	32.14512229	35.01780135	36.40140605	36.07150076	31.07358652	25.73734169	36.61927881	32.79716808	33.69158363	34.07200555	35.52472522	31.46483879	34.44178151	32.16459592	34.19287195	33.46747721	32.30885261	34.38993848	35.36028704
RTP5	24.21751953	22.5607192	22.18263837	23.55381712	22.30338194	25.9306856	23.79256742	23.9023308	21.10107757	21.40995527	23.42230905	23.67314148	21.55914572	27.0536769	27.1234841	21.96712343	21.81627564	24.32070768	24.31983587	24.6096002	22.20684793	23.80482119	22.74377433	32.15495248	22.32921767	29.97694504	21.83418945	22.90337688	22.12075488	22.12922167	24.00965445	21.56240503	23.58613618	23.84979229	23.23301098	25.49712517	25.29927028	26.99203146	27.93351389	22.36912259	22.96600243	27.48269418	23.55938478	25.9673408	22.83394231	27.74943756	29.33997402	29.95846863	24.6447406
PMAIP1	65.75040405	56.89651801	62.84465708	76.20670266	64.94863946	59.89668069	59.98864878	66.56775117	89.4509735	92.53304092	64.70935219	59.25386277	75.2404198	64.03372663	62.93105482	71.49800318	64.22647298	58.79198647	67.5031919	45.7436523	65.57061977	70.32145965	71.33635743	53.30755002	70.68667254	89.2123434	64.8813621	63.25480748	64.60078456	66.77395795	70.18349	59.34390735	57.71977104	71.40321445	75.66489453	58.74484255	58.69082573	56.71358359	66.76391471	95.16203169	71.1805478	32.53525837	76.64428771	63.71045425	80.21038548	60.83794727	56.92588441	97.1670336	61.87859286
ZNF672	59.7580055	54.79961578	60.33772576	61.09651909	60.27870537	59.52379834	59.36119548	58.39218978	53.43926455	60.07056507	57.50211069	57.28403214	58.99001058	54.59762727	58.87949698	59.25098868	61.35311896	59.79361161	60.24507951	59.48548018	60.0315013	57.04703216	56.84289653	57.78108786	58.57041292	56.89576308	59.72270881	61.02182173	60.61195099	59.59396831	63.49202793	57.41313928	54.99967534	59.26152243	62.4556689	59.00124286	57.66875345	58.36947317	56.41336566	56.15795907	61.70998505	57.8309115	59.88993788	60.46515637	55.98057839	59.80563233	58.69272968	58.22296961	61.26038485
GCKR	17.76815399	18.18213274	17.33273044	17.45505982	18.52610911	18.84523525	17.15343434	18.55950622	16.8761759	17.10660956	17.07040229	17.67560976	17.03982084	18.71027992	47.05664695	16.72464342	19.90712951	19.28560881	16.69585381	18.15018372	18.87374801	17.56554139	17.11019912	19.96297184	16.91895522	44.88422776	19.53212143	17.35621007	16.91166632	16.94396653	18.25482298	16.89594172	17.83082086	17.63859266	17.56701818	18.83210033	21.32551667	22.12441263	18.92062482	17.79909917	18.55795099	18.83826453	19.86557213	18.78597215	29.41632757	20.88154678	25.33229782	19.7289349	18.08646301
DCST1	23.55624255	23.14277188	29.12362199	22.90531538	18.4539924	21.84884922	25.83005262	20.04900734	38.8332246	37.33389249	20.56081811	19.83051553	31.6014587	22.84067881	22.90226068	19.13841258	24.0037995	20.44962743	22.92607903	25.12629357	22.5746789	19.94535405	28.78046077	33.35739292	24.23269649	34.45735588	19.52991109	18.97856833	26.24441861	20.84334692	25.51916167	31.74267992	22.11210825	18.77072619	33.26578045	21.46247422	21.25633844	22.80880614	23.4714802	19.88098206	19.04611071	23.25036151	19.72677206	22.07889367	18.83891968	23.36046703	24.68876845	25.35080692	28.54122293
OTUD6B	30.09450181	33.23029423	32.03251902	28.1044025	32.75894383	30.14146572	28.57439902	29.41203259	38.05104153	38.30821889	29.38375313	30.7990206	31.20459573	27.46544483	30.96884412	28.56785365	29.08132588	29.60145927	29.62618205	26.37049704	32.2426587	29.63795983	28.64807689	27.58991663	29.67565956	29.24878346	28.72416572	31.93930956	28.81289124	30.06497983	30.03169327	31.01575434	30.2591305	28.68307064	33.64209021	28.78615078	27.22761289	29.58438185	29.11932316	34.46502419	25.58589574	32.65253101	29.91570978	35.91222693	26.50757578	28.62042303	30.52221019	27.68446237	27.73124605
MFSD5	90.69017644	94.19070184	87.18752402	82.77483967	86.74121718	87.04119592	88.05294282	83.49831267	79.08232203	85.34786104	87.66520466	85.19126701	89.37447622	92.78296288	92.93491249	83.77277977	87.26229059	85.92043021	88.10339963	90.04984497	90.33642822	90.57324609	87.17091405	83.25088013	86.83328399	90.459636	89.43700832	87.20339964	88.01472553	93.42832632	88.06350303	84.26225559	94.03516386	85.00683997	85.04670343	84.59292083	90.67775287	87.17777141	82.57926206	96.1662542	90.73116724	85.28270883	86.35114663	91.18074991	85.45953559	86.46836308	85.0241245	88.77335199	87.86023686
GAD2	10.33532306	10.50858757	9.281633429	9.929083083	9.424369447	10.45350399	9.360093593	10.21813638	9.287339923	9.00891908	9.49476801	9.976715161	9.079454471	11.19734428	11.1570018	8.881135734	9.338846776	10.31792301	9.101899034	9.6552913	9.401593	10.00796662	9.0443408	9.59946376	9.308861131	9.817571547	9.082557248	9.648111038	9.286577354	9.402173365	9.356916476	9.133413839	10.12940963	9.608094468	9.704159478	10.52889605	10.55666982	10.91785771	11.51550639	9.377756754	9.918875349	11.40795284	10.12248485	11.09688737	9.603444781	11.33303863	18.62401669	12.25618678	10.46796297
BPIFA3	26.04657166	23.61235898	23.27193531	25.06998123	23.55466005	27.21895369	23.28180993	25.55936029	23.37245838	22.46617427	23.2030398	25.33579572	23.04107405	29.11866067	29.41895709	22.43977101	23.22134312	26.54428908	22.71422813	24.23968494	23.5678303	25.5247762	22.61748888	24.17034298	23.44361686	24.23802381	22.58922631	24.39689925	23.36778545	23.40121643	23.57441397	22.73217801	25.66049868	23.9413304	24.91849721	27.24944369	26.89903852	28.29544893	29.87263829	23.28126232	24.44745256	29.82169826	25.46900939	28.05690774	24.2124623	29.69368703	31.44898299	32.04639007	26.69459601
HSH2D	43.00322452	50.79914435	48.89094972	47.95217171	48.34787933	41.98446316	47.44597444	43.27235708	54.76535632	60.22917679	46.36991908	43.57603935	49.23416404	46.55272269	47.54881857	47.55545831	48.49402624	47.87016696	53.00466346	42.38446863	44.73041742	50.88730791	45.84892464	40.76903058	44.41126627	58.22473947	46.75465356	43.04962183	48.32752642	42.54151656	48.77380539	50.6682362	44.35503863	43.42539694	46.10094878	39.30736816	41.68843004	44.58619247	39.63356282	45.84547056	44.19587971	34.32612375	47.74012292	47.44700025	51.82604988	42.55988031	47.50025206	48.47176098	44.8455092
MUC17	8.234782365	3.823128947	5.58410307	3.97878381	3.766334433	4.29419023	3.937083071	4.062626592	15.93763163	3.639658099	3.780405316	5.004211101	6.725633639	4.390696954	4.421722288	3.950600259	3.714232216	5.074237118	5.290625422	3.879589556	3.771047831	6.398705778	3.953600207	3.833238735	5.019313491	3.848773884	3.891563733	6.803099349	4.080683054	4.158682536	3.766734442	5.271812121	4.014288264	9.38731835	3.90870645	4.21643906	4.215187531	4.383574966	4.492340611	4.129984113	3.975212056	4.466595268	4.000461684	4.392218958	3.863485187	4.472265388	16.81093933	4.69893559	4.203064462
RAI1	13.15769054	14.51953279	15.38553819	15.69027849	15.87339444	15.29840393	16.17406567	14.72564318	14.5740689	15.02153306	14.42000147	13.57384409	16.17980599	9.756229798	14.3486102	14.99263068	14.44239745	13.77372514	13.62019596	16.79866918	14.43130448	12.87617119	15.65489704	12.26164447	14.82765764	13.4400355	15.38084877	15.73127552	14.27287608	17.52613942	14.68258806	13.2425101	14.41459151	15.71131162	17.63152195	14.28967659	13.49285843	15.64613602	13.79898332	15.06157604	15.28731635	14.45006968	16.09945709	16.15915776	13.28120845	15.68020924	14.35185148	15.53461255	14.84262879
TSGA10IP	33.7187404	29.79803004	28.82082679	32.08298133	29.35374468	36.03734524	28.88275631	33.33787829	37.36792994	27.5953604	28.70945788	32.45623131	31.49017498	38.06326424	38.27404738	26.85809712	28.05496656	34.05100589	27.91646754	30.64400885	29.2596542	32.76467177	27.40838403	30.51315099	29.21672907	34.50896271	30.11390259	30.61232446	28.80749625	28.90209641	29.00157923	37.19408726	32.91299308	30.68971622	38.51396995	35.58408172	35.29613905	37.69628735	39.15736201	34.24439679	31.27214668	39.17118399	32.6594454	37.46312425	30.37774958	39.10345613	41.29328039	42.40994533	34.89538895
ZNF84	19.23034115	18.91673173	19.77926168	19.10132509	19.08595719	21.3912229	18.71199015	20.83227191	19.31049867	17.66015232	19.35807708	19.33524968	18.09739656	19.20835523	18.32143763	20.33898491	19.77081761	20.67956395	19.41753282	20.14112189	20.82541221	19.63526652	18.27640052	20.77422333	20.06848603	19.85308723	18.58247443	20.35378239	20.00616255	20.54782874	19.7763569	20.70255145	20.98867988	18.65413166	19.18914376	17.98209079	20.47964436	18.48682745	20.51153935	21.29019929	19.14783436	19.61655264	19.76505273	17.80863629	19.99253905	19.20528893	17.60393597	21.58304656	20.90304043
COPZ2	122.9488079	118.0216595	102.5580156	111.8691316	110.8117918	117.4110563	105.7963754	116.9368708	115.6008873	117.5928716	115.9543831	113.9022359	106.7859132	118.3271861	110.3140881	100.8812592	85.36922677	96.75323205	100.066794	98.352675	117.7783676	122.6998195	97.70836498	98.70710033	100.0289536	113.0255975	115.7885546	95.37995831	91.30695433	127.9005039	89.98487285	113.661959	102.2863033	114.3490761	82.04761738	102.4483371	125.2139103	90.27510071	106.3348164	83.75100287	113.3008073	72.07405202	101.32933	114.8959071	108.8549085	108.9480102	93.62083824	115.3322942	94.84387294
EIF4EBP2	40.19432204	37.22930872	38.30188624	38.21013351	38.56072978	39.79349605	39.01929583	40.64317635	35.63719799	36.16280446	38.75423548	38.44442668	37.74127257	36.87862208	40.86809356	39.26123596	39.03728849	36.66478202	37.45770402	38.27114156	38.46395382	38.27748946	37.77724296	36.1472487	38.90390205	36.24075366	37.22935132	39.27285583	39.02160809	35.14374726	38.05434861	37.87708343	37.984254	37.32221283	38.61412804	38.85356061	39.11366889	39.52475414	39.84897248	32.4721351	37.45346131	40.76166742	38.22011709	37.11659754	37.53584955	38.93300944	39.14508297	35.36734319	38.73484265
TUBB8	39.80843005	49.24269435	36.19673915	41.40588986	45.11248131	35.27687757	41.18480575	36.82954229	49.94446303	42.24592892	39.06433428	38.18862185	41.60249543	42.18539226	39.3839211	42.06009648	44.91728172	46.89619352	36.67508238	36.39509795	35.85503069	40.14240298	39.64299479	53.21494308	42.54805574	38.03429586	38.17671036	39.26548681	36.07765198	46.45128906	37.48984353	41.17096	43.55781309	40.03809933	48.15974814	59.4967746	51.4829813	42.78643556	43.35151704	53.42841455	39.41594551	41.57998095	35.51376535	39.25999726	41.0649601	42.34047702	40.15232295	47.11544658	37.14442112
MAML1	29.79561695	25.63379933	29.43086932	29.62534979	29.83380751	29.61248967	28.93101958	29.02134521	24.96914067	26.45138237	29.15456781	27.85333599	28.68486877	28.61681394	27.34102628	30.28892854	29.44509515	29.55269597	27.95161404	30.70109506	30.83345343	28.58985105	28.83685775	28.81250948	29.29557672	28.33870205	29.27515992	30.51563624	29.87083176	32.38238735	30.12293934	27.70157369	30.00557484	28.91462605	29.47134266	27.87985778	28.90900093	28.98282581	28.87069381	28.82717276	29.11678901	27.83424197	31.70306271	27.64635067	26.13019547	28.39867054	30.47640141	25.28237048	29.53501003
KLHL42	21.3630965	23.69861427	21.68475882	20.97116749	22.05498674	20.11284953	21.75204237	21.09616682	19.82719994	22.64518635	22.31558026	20.39234702	22.44061012	20.73458739	23.20540512	22.39838715	20.77118434	21.19667864	22.77067178	22.84058976	23.08504811	21.59274927	20.96708261	21.51201462	20.84865641	23.800845	22.4790166	21.49752905	22.50979979	27.69692923	20.74369227	20.65296754	22.09080614	22.73389867	20.82774142	23.09754842	21.77773355	22.21415405	20.27263465	23.43160491	21.98091816	22.4195396	22.62668028	20.34501216	21.32681937	20.50701205	20.23346846	19.2341168	20.80814978
MPC2	109.6246968	111.4824822	114.2865434	106.3843585	112.8434027	108.0937483	112.7738487	108.6294651	108.3296969	95.50639556	107.2294193	109.5067847	107.2384976	103.3015944	125.1420082	109.4770337	111.9375508	114.3292932	117.7569003	114.5034663	112.2576157	109.8829142	112.2979906	113.7060441	111.7073197	108.7204915	106.2644787	110.9481696	116.7469192	111.9926718	108.4863235	108.9867169	107.6104258	105.1662247	113.3682061	113.2647143	106.0318506	115.2334566	111.9882897	119.4817307	105.2918721	109.2777674	104.2822205	113.8877911	116.7081423	108.2570669	113.9232198	101.5179771	113.0933716
IL22RA2	19.87895277	18.72614343	18.6182426	18.77566987	24.20609487	19.43460095	18.6568978	19.14051566	17.84137077	21.75387986	18.60898141	18.58137072	18.5285095	20.20799491	19.68682457	17.9655997	17.96686732	19.45956511	18.22591734	18.59104014	18.74496621	19.02521983	29.56841852	18.75308817	18.56921444	19.39351388	18.33325735	21.98046841	20.40211643	30.52805065	18.50857674	41.6810701	21.24910494	18.75781202	24.06623758	19.34278886	19.25858483	19.96320899	22.41147779	18.93513499	18.62968299	23.91767506	19.98417839	18.74004151	18.60608814	19.91876001	21.35400342	20.56811207	19.36180411
CDCP1	33.17660946	19.09773817	23.28418159	26.5134474	30.34061936	15.58379268	21.95580103	14.91342206	37.40203623	41.54610087	24.45875182	29.60058022	33.38760035	34.59647123	21.38303436	19.20869437	17.38261626	25.37176615	26.3748472	29.13343885	26.04002299	30.22187233	33.19314088	34.67735633	16.53682211	33.20905283	33.17665596	16.31578415	25.76177824	37.98516357	24.53920209	28.65307892	29.51459636	30.69748777	23.81023706	21.06425024	27.47249053	29.51795051	23.06341656	33.96718444	33.31136053	11.05991137	20.52142934	31.88417174	31.99985899	33.80145361	29.25209739	39.45766741	17.2906933
WBP1L	51.9716679	49.58564453	47.10112334	50.14621745	49.34153709	74.8341255	49.42931805	49.14627988	46.21285681	51.02475141	50.40293716	52.76936514	50.56455526	52.29789836	48.44055425	50.46711643	47.64025427	46.92886525	47.01777704	49.61360985	50.29657301	49.00493324	48.87349182	48.80705824	48.69924845	48.75744128	52.28611256	50.08533041	48.44890871	50.94807557	48.89395886	47.07577139	50.09531127	51.91327026	47.64030774	47.55334683	53.0096744	49.97877084	51.44886198	45.38527076	48.28290406	45.87393859	51.07133345	49.96269959	49.98743076	49.82850346	49.94661918	44.81773081	48.54208776
STAP2	88.41727442	94.2832413	94.94046789	80.37549482	86.88790893	90.10968201	84.75956733	83.10758136	77.43547847	66.68550141	78.69134486	84.78561044	81.19322642	82.48173572	82.50046676	78.84267659	91.82387484	82.33784092	78.59570853	92.66472888	85.84541807	85.41451549	88.6093032	86.6964397	89.28635718	74.63155181	76.57955422	88.75158484	88.25960411	72.14814002	87.64030045	83.26089119	88.00608334	77.24495215	90.36717697	77.83702869	82.24889293	90.01028785	88.37750653	81.55270758	89.06440525	89.59183492	79.71207666	73.58290209	83.4228049	81.61450856	85.5412928	80.27493149	86.47688561
CTSE	22.10196324	40.62301216	68.98958976	33.43634226	42.34101596	36.34464707	32.63350039	28.00649555	33.62171271	30.51245036	33.45061001	51.58001167	29.02886656	25.68784372	26.37419966	41.54190798	31.99828035	23.87740256	27.08215739	36.48751499	31.61882551	38.83487914	51.34559555	30.18483534	30.29379956	26.64861192	51.80143855	52.47302935	34.96234429	23.94125435	34.02567105	50.93019319	41.80243289	26.97223221	59.44971813	21.50115255	35.42953592	43.12848787	60.68252207	30.10890642	44.97362442	39.93453218	24.16302643	41.15592089	65.93195485	25.47203371	39.54379482	24.96447793	35.35108478
RPL23A	115.4500506	113.1016162	111.99153	116.243625	111.9801316	120.5750449	114.7151624	117.2156496	111.1018359	110.1355804	115.1384044	116.6831387	107.7978854	115.5800966	115.5728591	115.9438466	115.7194169	115.2323477	115.7581546	116.5590816	115.4685305	116.382796	115.0359847	114.7674209	115.7516347	112.9705337	114.9544069	115.1698058	116.6628932	117.2874179	113.8687948	114.7202998	114.9622107	113.8307325	109.2266585	110.2298344	118.9690025	112.203578	117.4137979	117.435667	116.1784273	112.6645145	115.9105896	113.8765687	114.2995154	116.9380689	111.2945926	116.6173834	117.3886231
DPCR1	13.48090279	10.39210439	9.27043259	10.44106026	11.26943956	10.05807977	9.732441427	10.41562004	10.71412922	12.04700035	11.34503822	11.13891665	9.78183966	10.14090979	11.76465376	9.98182231	10.16799309	10.08351093	10.00770439	11.48925505	10.18121583	13.8445045	11.29942012	9.66406021	10.75984913	14.95884929	10.57924161	9.444374606	11.67485746	10.0197115	9.647307563	9.901542034	9.763412416	9.935837446	9.856829663	9.693997431	12.05797165	9.893750595	12.36000778	19.43273848	11.78014455	11.09651431	10.49925193	10.3820941	11.15628884	11.47023141	10.30787605	11.08303096	10.43484548
NPAS2	13.5696601	14.35627933	11.62913754	10.78518283	11.85522908	10.16752196	10.92817589	11.54491756	14.80314708	12.55779019	11.20739602	12.48031421	13.27656589	13.37366304	12.68878462	11.15120833	9.846213751	11.99731982	11.98522396	11.96575731	9.959442213	13.32298756	13.32723885	13.62894024	11.11365636	12.8598705	12.5974156	10.71957108	10.02947252	13.98297685	9.734105865	13.18219939	14.10077318	11.98668522	12.15731245	9.981586119	12.55717021	13.42071304	11.88622254	12.67475156	12.51722571	10.35572198	9.03347193	14.33193871	12.80660249	12.47461168	11.97886565	16.79861315	9.572339454
CACNB3	26.55386849	25.71712324	21.27506893	23.02331117	27.06780065	22.19593704	22.33571324	23.86040856	28.93788261	28.89461509	24.4573145	21.93242542	22.88109402	25.57478607	20.9853874	25.34018331	21.0121711	21.04596167	22.8755334	20.96658538	25.96020939	23.2342989	26.92420096	18.61519416	21.47937507	21.98273785	25.4486185	24.01477736	21.93754775	31.14227223	20.46441502	22.50335154	22.29139531	25.00582418	25.98346721	22.11932259	22.61249377	27.11891457	24.81837161	29.74340747	23.70452444	22.05479167	26.57120752	29.25134959	24.9860271	24.75903328	24.08544311	31.12189359	18.86090339
TRDMT1	12.09165742	12.39956405	11.72941642	11.32583925	12.2706707	12.75245775	11.93034729	13.05807683	10.11258011	10.93327101	12.71846994	12.04687548	12.3362328	10.92776683	12.45455666	13.07351869	12.50850488	10.98980712	11.18922137	12.49440854	11.69433326	10.2483584	10.1801857	12.2442886	12.08294247	11.21466876	10.86816989	12.76960565	12.22417225	13.9957642	12.19925536	10.81374654	11.1609954	11.79973658	9.733038961	11.08547599	11.69990206	10.91060171	12.13771855	11.26302823	10.68379474	12.79364075	13.39293836	11.89499086	12.12866567	11.95454553	11.12686674	11.9132629	12.55171874
SRSF4	27.02929298	25.90529211	27.65758565	28.6036071	28.46288718	28.23366447	28.17585575	27.12960521	28.13540327	28.67605054	29.02002947	27.11044968	28.06492149	27.42134515	26.35890304	29.21686775	28.0839083	28.19996148	27.78804241	28.11836058	26.99241878	27.96669827	26.7988783	26.41528689	27.98121104	26.98910552	28.48591155	28.60142734	28.23425226	27.51434652	28.46824815	28.46069658	27.80859853	28.62874262	26.81282626	26.68278134	27.15077653	26.73697292	23.53564008	27.35104881	28.06675151	26.73926115	29.25747826	27.11377485	29.03170013	27.67927122	26.81331992	27.66397441	27.34494823
PCP4	81.73575898	159.0721427	70.53321413	71.5320281	99.97587335	58.62853329	56.93123492	78.54374773	73.06388644	66.12467229	106.4245095	98.50344103	69.2570927	99.82049797	68.29964896	56.71408151	60.32667457	110.8382137	63.157475	67.68586373	55.84939566	61.4079373	64.25247082	86.88074048	126.6282521	80.29307559	115.2451924	68.32975482	61.57360338	172.797891	69.30700146	94.77351953	69.14308219	131.7684131	125.7303414	220.7702896	147.6681601	162.4564437	110.5846374	62.70833263	177.1859354	71.39263086	64.57860491	91.35747501	130.0949058	178.3547843	74.57677398	116.9517997	63.31352914
TBC1D22A	39.24004089	38.01520531	39.68925399	38.71138058	39.3498418	40.3848631	39.86857916	38.82101761	39.76109129	38.86909422	39.61972828	40.935298	40.46467697	38.52689518	38.97360567	38.52048747	37.88088224	38.3328162	37.98935479	37.95242331	38.62147349	39.56844592	38.94943063	37.18182586	39.18759039	38.22862054	39.45188839	38.60992034	38.15106104	37.47595911	39.70757499	38.86265622	38.94952304	38.27162972	38.84422856	37.40857948	39.73365752	38.6337999	39.29342149	37.9056437	40.19419044	36.24028338	38.8655537	40.03960369	38.62273578	38.80662489	38.08130229	39.93751539	39.5345033
NHLRC3	33.59472848	29.18498642	34.27194254	33.77505504	34.02315571	32.7357735	31.71854235	32.76451332	35.13915288	33.14485557	33.33664424	31.90639552	34.99599743	34.07471759	34.20240466	33.51308169	34.02500763	34.67904572	35.07629659	32.83467367	30.54523341	34.26792066	35.51239035	33.48202589	30.79139537	34.42361284	33.50123907	34.02311847	32.63527007	33.76836899	33.92492042	33.08814626	31.66037003	33.77996214	32.17311085	32.35049179	31.59276948	33.76144174	31.72089844	31.81305899	33.01891203	33.78879676	32.293093	33.5898052	34.99003526	32.66210996	34.95557678	33.88679409	33.70236256
TMEM211	70.9021699	105.9229356	107.0032936	72.84704049	65.32775512	54.50157717	95.81301183	74.84930079	116.7518417	77.00577681	87.98357141	64.91723358	102.1788991	78.42409571	74.2665869	88.25346807	70.02347571	52.24464432	70.31431681	84.42151384	75.13006342	72.09860592	92.29763753	98.29276739	72.31127604	97.0392183	81.73610951	52.04367527	82.56898517	86.45631961	83.88773455	93.80977804	81.10310272	83.94566435	102.6374986	69.49715904	53.76548661	54.43607022	57.60414339	87.42013687	66.96975564	96.45897761	67.76583338	57.46131267	74.29524546	56.42106878	61.97960574	88.73054363	307.9061593
MGC15885	23.99100713	23.40366418	23.12987893	23.86300796	23.06336361	25.30565733	22.99436711	23.85475276	27.32039358	22.61049725	23.1963682	23.88106861	22.77701204	25.60222921	25.57241744	22.37621823	22.89617108	24.20718584	22.66647305	23.49413697	23.14416132	23.88660341	22.64487111	23.59723024	23.22127378	23.93819346	22.62334597	23.47876847	23.17474805	23.20163795	23.50249261	22.41398766	23.85135317	23.56080365	23.77933575	24.552256	24.93999723	25.33475469	26.67141493	23.27682833	23.93086111	26.0331854	23.99042565	24.83354812	23.74480209	26.22906087	28.68524531	27.66061799	24.11878862
NFKB1	32.25284832	35.77861976	33.86331859	34.65401006	34.90979579	35.44023911	35.33517659	34.48331649	31.28786442	33.49907961	34.28950062	33.26360999	35.03351631	32.22836448	32.21829888	35.43811525	35.62149213	34.96594962	35.49328795	36.36954507	35.12582751	35.92882978	34.07716053	31.8460504	34.96461166	35.38773749	34.69067268	36.19059163	35.90581989	32.70350937	36.5910282	33.55381209	33.57419623	34.53394673	34.00028299	32.16343298	32.65922899	34.04934812	34.05025475	31.82194211	34.21219185	35.50243971	35.5329788	32.71378707	35.35967132	35.44110823	32.40267082	31.47648058	35.6202529
ZNF426	22.72456877	27.22236789	21.04462965	25.08490903	24.94667046	25.27343443	22.8360421	26.17843822	24.24572314	24.92456881	26.40876549	26.19869733	24.46086015	25.96230846	25.49551118	26.69465055	24.60693691	26.93551854	25.44041816	24.9160195	23.85643742	22.9331556	26.43096611	25.7271359	25.1806887	22.25004847	26.40770685	26.82578703	25.9288906	26.31285143	25.98138796	25.59147258	27.20677657	25.41658934	24.86905432	25.44502979	25.85121657	19.5422048	26.5049248	28.44223003	25.88031878	24.32405828	24.8486247	20.84489951	25.31989073	27.10497143	24.54254555	14.46408224	27.00261564
OR8D1	6.90110919	6.698881662	6.63018725	6.864482839	6.615076947	7.314696309	6.570222989	6.85817214	6.738736577	6.461888093	6.62743402	6.884260586	6.940751737	7.454617819	7.436937069	6.616207773	6.56045659	6.944169742	6.487011665	6.747650039	6.618144222	6.881600841	6.478643277	6.738469689	6.653749253	6.820117928	6.467749473	6.748149103	6.622904482	6.624650914	6.701294028	6.639872527	6.837633916	6.747071784	6.85164907	7.101503144	7.189568445	7.366410833	7.659053553	6.663694107	6.835881386	7.544466886	6.864884001	7.194243523	6.791768466	7.623994229	8.228664028	8.105675668	6.944798837
FYCO1	23.84511529	23.26439888	23.1265799	22.96033694	22.251385	22.16855486	22.19506901	23.14699416	21.04589123	22.97376955	23.25281571	24.86366933	22.83986403	22.59127229	22.48616878	23.34448939	21.50445843	21.60591252	21.56406951	22.59894836	22.75362937	22.07363277	24.12893035	22.39058393	22.93997224	22.20317417	25.19708124	24.57305649	22.87198697	21.96447359	22.56550361	22.88721334	22.30639687	23.58240277	23.28949224	24.72754522	22.50637524	23.92552533	22.87770793	23.03451029	24.32906588	23.74144446	23.5930957	21.99354375	21.70571095	24.18906162	26.02395795	20.49258224	21.58559832
NCAM2	7.033965112	13.50982223	14.82670449	8.488630923	10.08530054	14.81133302	10.71388032	6.997675156	19.98350486	11.17784236	14.93752931	7.216657375	9.60259869	16.63122129	7.624449479	9.869876257	9.987665061	7.080351142	9.07156498	11.45714196	10.78632046	9.855217111	12.03116669	12.79560605	9.724589907	13.61556475	13.22865402	6.874869883	10.98815894	11.1177815	10.30093924	12.22584138	13.14897238	13.02316693	12.7970116	10.27807583	7.337897499	10.14692212	7.830776218	20.8408998	8.838786428	7.718748925	9.140601689	7.364553385	7.948780286	8.511094796	8.401760894	8.325389746	11.69733714
CNIH2	28.55375621	51.62560896	43.12583074	28.37178819	27.30131241	30.3824409	39.47768212	28.39561443	27.41729812	33.60229003	29.92300712	28.52283113	30.28299135	31.06744324	31.04485916	33.20393122	33.24332865	28.73686775	33.00373541	31.74944249	32.27202201	28.48673557	26.68812539	27.7682727	27.44834512	40.87705026	31.370912	27.88829461	32.94617894	39.67903491	37.25130662	33.81810002	30.85824103	30.88078455	49.44433918	29.53502012	29.81952144	30.79901949	31.86731719	36.60758383	28.16934702	33.50919024	28.36175744	29.96513777	28.01927418	31.78245247	34.11180685	33.96130914	28.81072017
SYBU	24.39219604	26.32475079	20.93190613	23.14361543	15.01089716	19.394999	18.76813506	23.07303595	33.39464295	18.43272038	20.74404468	31.28907236	25.53701979	35.33144844	15.73844262	22.84519752	9.820557079	15.27824418	17.69921303	9.954785425	24.68797197	28.55196482	26.07157065	31.1599553	20.82012618	32.21575805	24.33042169	24.91377052	10.83162864	26.12704533	20.32069176	27.19240045	31.08681939	23.07152291	9.681237384	22.59387376	31.92085707	14.23033897	29.60333018	20.65048109	23.0496281	9.29838999	14.22958913	33.87083369	25.4322302	22.41458932	17.88813365	31.38834811	12.62854655
SPRR3	52.46413783	48.37376361	64.61550737	40.94044295	51.94398791	43.94771574	55.84027667	54.99000663	69.14692094	87.14006497	61.4250875	41.14174283	54.35847145	45.09321044	61.27816623	57.95184746	59.08128372	41.47468683	54.99790551	62.25554476	62.4941471	59.96279146	58.25078126	75.08909151	57.72300126	65.30623948	52.22868718	51.21642258	59.75212898	56.62048107	63.59901918	60.8247383	40.72146922	53.10520686	68.34173249	42.75848318	43.10332806	60.89897909	46.23094303	54.26279234	48.46140426	73.97242273	57.72035782	43.34329896	56.27749202	46.10382791	49.37221978	71.3947141	68.88256523
SLC10A6	39.69071384	38.22256518	37.8232492	39.362065	37.76446149	42.33383843	43.76566994	39.45117616	37.46462219	50.01586736	38.00281571	39.59514756	36.99432669	43.48576654	43.57755199	46.34293068	42.196026	39.95037497	46.14091912	46.80479248	37.71366721	39.51425411	53.658339	38.3491335	37.96401242	38.8368314	57.24344819	53.10356971	37.73955053	37.71573864	38.05346477	36.71485148	39.17529513	42.87805461	39.18048407	41.22327619	41.50719617	43.11940707	44.58583814	45.82087864	38.89283284	43.97889034	39.3351841	41.7470759	45.78046242	44.51924809	47.59113755	47.55805612	40.09361665
CIC	24.10957007	22.27413273	22.29321053	23.7498018	24.13462849	24.06816001	22.75978421	24.04902502	22.34117143	23.0287508	23.37106637	22.82493267	22.48024774	21.97116682	23.07911276	22.69740966	23.07648847	23.06062688	21.98501345	22.63287947	23.05329552	23.40889751	22.39224547	23.02183002	22.91342746	22.33340831	23.27566729	24.41084514	22.89072929	23.54088675	23.42279612	23.43735225	23.03603252	23.10017215	24.64046596	23.33830112	22.237507	23.00022213	23.06206491	21.74559306	22.46861491	23.64299834	23.77040639	24.50253983	22.30449895	22.71820155	22.49799004	23.93466011	22.69203481
OSTN	18.67081743	17.89847094	17.689875	18.46152421	17.6860224	19.94560366	17.52569875	18.52133975	17.39651493	17.16906899	17.65694413	18.57085617	17.29044695	28.40474235	20.59160484	16.8638115	24.87662838	18.76029139	17.26108135	18.08397489	19.70269575	18.55600998	17.21995666	30.5181809	17.77876598	18.18513642	17.21923767	18.09750697	17.66437319	17.64131145	17.78553246	23.03067804	41.08211422	18.06310319	18.34447694	19.43929123	19.50273319	20.37979162	21.13916761	17.78971967	18.191165	20.764115	18.43278539	19.70213701	18.14380215	21.04312815	22.43261046	22.53018805	18.85532455
NXPE3	17.00516421	16.63173069	15.52951065	16.15214156	12.55624799	15.74490544	17.35698578	16.88218013	10.845085	17.88015385	16.29272161	16.66652782	18.04205614	14.62582154	21.25635666	16.64324443	16.06546512	15.27368618	16.97786999	12.94247437	15.74631869	14.73348336	11.39388015	11.22611501	16.57564296	20.62638211	18.62199266	18.68929039	16.44629621	13.586156	17.80919601	14.92810252	14.0926344	17.50718066	14.49447436	17.11886634	15.09491808	13.67760801	14.81039233	20.19296626	15.96324958	15.61488546	15.63828293	18.13250294	13.10445127	14.11332788	15.24123903	15.1258272	14.25407793
THOC2	17.78165849	16.46255221	17.85628953	17.64407004	18.34043297	18.14820626	15.90126444	17.84977184	20.58157727	19.35265314	16.86821408	17.15129833	16.891878	16.85282319	16.71629703	16.72478721	17.02126325	17.0787681	17.09373273	17.09214992	17.8240606	17.27735629	16.10904294	17.31224764	16.42411371	17.03955675	16.66469672	17.31216559	16.56531972	18.35531138	16.409612	17.39962285	17.80341601	16.65820681	18.30782242	17.54923904	16.70649198	17.94090219	17.33350941	18.49263254	16.81101632	18.23446907	17.43141583	18.38589618	17.31360494	16.46647752	18.08862523	17.80976646	16.2942024
GSTM3	54.7275457	56.12192833	45.43230345	57.23596947	53.6249544	43.17348821	48.16601249	54.79297492	47.1496625	49.06120931	54.85743053	58.10103099	52.17198876	56.03468087	53.83313063	53.65694226	51.94499773	50.0685023	51.90784989	49.84245228	59.99357911	53.02220652	51.49475432	51.46212968	53.48098918	47.80562168	57.55164585	50.55408999	50.97162593	47.63703139	52.42141072	56.39483679	47.94637323	58.07382871	39.93845221	67.59235693	52.89508263	40.54598344	56.22789472	36.64090143	54.36734629	47.13274344	56.23234219	39.35859005	50.7337054	55.02228299	50.82057878	34.87512475	53.44536832
MINPP1	50.94993	50.25886865	49.0110814	48.61268675	50.97441359	52.34726659	52.94958753	49.82437456	46.07219512	48.6545858	51.11757967	51.14509363	51.29006912	54.60652612	53.48840504	52.09829272	54.90497627	48.70372156	48.28848406	53.53239426	48.07502238	56.40879554	49.04937526	53.80423363	49.66327435	53.79527775	52.63710092	51.0431339	53.67220969	55.37271658	50.72351677	46.29942564	56.92241157	52.22671964	45.13038857	44.87175399	54.09552135	50.05815111	49.74799814	47.86206377	55.2448236	50.10655769	52.19099627	50.26865231	52.57195507	52.43832808	51.7482044	57.48558302	56.07925527
ANTXR2	16.92597045	14.3020229	19.16751301	17.63266987	16.89837144	18.16793642	18.12949922	18.26844707	14.56891066	15.10196235	18.85042483	15.71461217	18.03921515	16.1597574	16.08512325	17.90003494	18.19718795	17.43367948	18.01693322	17.97043756	18.6520629	16.86221394	16.43506364	13.8518013	17.2353745	17.35379892	19.74118334	17.74305781	18.5292917	17.15108428	18.37006925	17.98504307	17.18360008	19.12977471	18.17042211	19.95343744	17.17210398	18.1882177	15.97028678	13.08909181	18.85080518	17.95513028	19.59425117	14.86877807	16.76774001	16.87905946	17.45756346	16.89466806	17.14116988
PPP1R8	73.95531915	71.77272089	76.21915027	78.23717161	78.46857304	81.11068562	78.3573077	78.44504482	71.67778973	80.34108225	79.10177823	77.89429746	78.71630117	78.13561653	72.42733472	81.19052679	77.9717148	79.54097302	77.46160007	78.67998616	76.0695961	77.67219463	71.46912317	73.01169152	77.04837242	75.77663517	79.07609422	80.19135199	78.03927102	78.98893697	77.56504489	76.2946921	76.15154266	78.71741539	74.62058162	77.09466049	75.75660867	74.52349367	78.45873421	77.42162772	75.50179902	76.78572341	79.55096128	77.67323851	77.91638351	77.81113466	76.2795381	70.83428431	78.82931982
FLJ37453	71.49348642	69.23389365	74.04802817	73.04047151	78.44457191	80.40529561	80.01059214	80.1512634	75.44126906	66.92941125	76.30471759	76.39469717	73.19245391	71.35671705	67.68068011	78.41260471	72.07247951	75.64485007	72.84324469	73.56993056	73.79801799	69.45177809	68.72810955	69.97770333	74.86417992	71.42276328	75.5618529	75.8670409	74.79507311	78.96271131	70.45571841	74.488143	66.35229339	77.88051789	78.04783736	78.15600675	68.62460348	73.47551115	83.78504056	72.55094666	70.81550044	78.65404226	79.31238263	73.15062252	71.37900458	79.34036174	75.52289774	80.94537397	73.59546753
FANK1	52.22089345	58.71238986	49.13899683	46.54158717	48.13086016	41.45138139	45.18910443	42.27200773	43.12672453	43.82707885	47.55090568	49.49540195	42.07494963	43.43449976	49.48615818	44.76911609	48.30922265	42.13197688	48.5016472	47.29798046	50.12890299	50.01442441	45.2012172	49.68373431	49.74511063	47.06713624	43.79790611	48.30520303	48.67175575	61.52421614	48.55464229	41.88999165	41.85595222	48.35729839	52.44136535	48.43276917	44.984334	51.11985926	49.00568668	38.8315704	41.07958942	47.4798996	39.72167464	48.54622422	49.17307877	47.43011087	50.62052784	53.0025911	49.0549223
WDFY3	11.14248126	12.43320442	12.82935637	11.80565317	12.08861513	11.5281269	12.12006175	12.44983646	10.7538629	10.8971141	12.05831875	11.27053815	10.86872121	10.08475317	10.714491	11.83388081	11.38636355	11.98791461	11.56211675	12.07675158	11.73022174	11.68438809	11.37663894	10.10820729	12.19441777	11.06302911	11.82274345	12.1758532	11.7638402	11.92170193	11.02628519	10.60290301	10.78704575	11.65128314	12.43657378	10.91501317	10.70903145	11.77985734	11.71973924	9.93433862	11.42522067	12.81622776	11.57858786	10.23296863	12.07760855	10.77071394	11.23510585	11.17511647	11.44498767
RGS2	111.3239411	105.9223767	115.5567318	107.9999074	115.6888832	96.72400612	99.5824379	99.60122579	117.8069499	114.7719337	91.26617365	115.1367417	122.1278129	119.9739334	101.8806786	120.8582401	98.35862032	117.2430139	103.1145895	94.90357661	107.8961488	96.6515484	108.6723815	117.050449	115.8771082	119.5727861	97.06649964	108.956344	98.4338953	98.82628917	110.3108984	97.03328278	95.62970363	132.695355	82.88176916	128.3194313	98.57236452	88.60476232	87.03802209	95.6458812	98.84507267	79.10003912	132.6300662	87.64014098	138.8376718	93.63326136	104.1488953	121.0009312	95.72552905
RAET1E	24.65213302	18.29771312	24.82695972	19.12898889	21.96218607	19.97166718	20.88791134	26.98908195	17.25014051	28.86007246	25.07926927	26.99872229	23.33833835	27.32950657	21.01090566	26.22829467	24.39897141	25.49085754	31.14246722	27.33743385	23.6851349	22.63090164	17.6559861	21.30854673	22.81090646	21.80360714	27.56701837	27.38304029	26.32956887	18.87585392	23.84574042	17.70529441	19.35864475	31.77202283	18.71202004	20.04637518	23.20685217	20.68673339	21.24718388	18.12872436	26.24877358	26.88628951	24.92254564	20.3916212	21.52570035	21.21076617	21.90921486	22.16481769	31.55852686
PUS10	16.98776507	12.76538259	15.30565222	13.02582433	15.49148797	15.5202279	17.26396582	14.98794349	14.04368118	13.50638412	12.47478559	14.26116571	14.70487905	15.355141	15.19422082	14.24559501	15.45142017	14.97078967	13.98711439	14.63255748	14.16185333	14.20567816	16.98299313	16.24898836	16.37333291	14.37615373	14.42161857	15.8911811	13.8388246	15.52231665	14.92436973	16.01557915	16.02693483	12.74257076	18.36623632	12.95768745	16.02555163	15.25425525	15.41135227	17.09609259	12.96865507	16.80698933	14.51413253	16.88454236	15.5441337	15.76315807	15.17527184	16.39856247	14.63284678
ZNF746	24.1614957	23.1935011	23.51908969	22.61863824	22.85634635	22.28445232	22.37973589	22.32928091	25.48642108	24.86086789	23.14914837	22.58935746	23.60397311	24.15062825	24.11211695	22.96238094	23.51870001	22.67662209	23.4627682	23.45418347	23.99336992	22.08405024	23.75181696	21.72522002	22.88746264	23.12543089	23.25200912	22.05327018	22.99312498	24.53430381	23.97616275	22.44058096	22.66253192	23.69971793	23.40983576	23.43022968	22.88517031	21.34054394	22.78073734	22.94734774	22.25824045	23.86978148	22.64932061	23.69915238	20.86272691	23.1985502	21.94106154	23.37914188	22.58234251
RBM26	16.27999431	16.08198609	17.84604864	17.32545605	17.80856141	17.85168369	16.34996515	17.55885483	18.32749713	17.96810636	17.14538115	16.56124036	16.57451323	17.39228391	17.14336384	17.24853403	16.74526897	17.39616671	18.22508755	18.16535982	16.56679374	17.88908586	16.63395071	16.11446206	16.84857978	17.52608488	17.71827284	17.88358043	17.47690594	17.27860375	17.29780842	17.30871778	17.26917981	17.22675826	17.79073901	16.26180509	16.02632953	17.01592377	17.17112529	16.98045362	16.37288365	17.11187087	17.82484549	17.58126571	17.62039989	17.56683077	16.84546306	16.48827827	17.45442877
NR5A1	19.72172217	17.65351639	22.57943518	18.88768075	18.75996806	21.22319637	20.97510959	19.40919814	18.16214364	17.2640164	18.1540166	19.11594957	33.66582634	22.20701495	22.29211058	16.38704834	16.91190581	19.81034053	16.6676386	21.5935443	17.99569128	19.23102604	16.55440182	25.98279595	17.42022723	20.94335154	17.78427467	18.12818982	17.15835314	21.85713606	17.2587597	16.77643708	19.20056023	17.7673561	21.3189585	20.81574933	20.63309539	22.14406873	22.74641453	17.39997798	18.33432682	22.76096939	19.08709391	21.80378305	19.19735727	22.7613057	24.02550683	24.74690437	20.30043453
NCF1	52.26725626	49.64334116	56.70033215	56.15840427	58.14501263	51.02375391	59.31636634	50.01031413	54.11325734	61.89328257	56.72053925	61.07437957	56.64064412	52.48263301	58.39777895	56.31547538	59.85944416	57.73984163	61.38981237	57.09578906	58.11638156	58.43359797	56.38797528	45.24052782	54.96514164	63.51569771	59.2818787	53.66807421	62.03822988	41.11977976	67.12817854	53.11804943	52.53697787	47.99991729	54.95593973	40.8976206	52.30643125	54.82523385	50.98548686	52.00340902	55.09133272	41.90775219	58.44149269	57.53005376	53.60900313	54.74996902	57.76560541	36.79830805	55.11902545
GOLGA2P7	35.61548832	38.66047946	40.45593384	34.10931043	38.59411623	34.50000944	37.1544106	35.45034425	40.95671309	36.7864265	36.80105973	36.10279326	38.17731578	36.61614715	36.26912457	35.58605136	32.81797305	36.90435614	38.10002862	37.14467573	39.41179486	35.32844497	38.77412616	38.58232918	37.74489685	35.68935343	35.10102376	36.44936397	37.33644569	36.69906258	35.5599808	38.16597921	36.06347991	36.09188609	40.92035182	37.38840282	32.55852405	38.98220933	36.04422382	38.38612938	34.85518779	38.451304	34.5612642	36.51103459	34.70986517	36.60162502	38.94123454	40.61258565	38.11549055
APOOL	30.0202458	30.93609082	30.76315757	28.13900163	29.63142538	29.13914925	28.28510884	29.3455952	26.38773472	28.66276842	27.86099501	28.74132391	27.18937363	28.37413965	29.06893794	27.20061319	26.6899935	27.20067641	26.4819599	28.35120496	27.87093505	26.98604523	27.2717268	29.81305618	28.29749249	26.03400361	26.71819271	28.24304995	26.85736145	29.18258292	27.42042585	27.24343609	29.54371711	26.74587138	30.10624129	30.18046619	28.71621143	30.72266725	29.96380456	30.13548956	28.93972192	31.28942421	27.80537467	26.66559975	28.38313234	28.35842486	30.76206893	28.49398678	28.61616419
MSMO1	51.9879515	52.92231821	45.22931168	42.2449093	50.23829507	48.14871982	46.78732397	46.5584171	49.56348776	41.91147193	46.76264023	49.88572188	42.55254375	49.8039473	49.94701388	46.98292094	48.89396298	48.78836659	44.48525729	53.23729556	46.63789215	43.6333417	47.83429589	55.19201983	48.07948544	54.38615462	47.07202439	51.34384007	51.6192281	46.83985292	46.11446407	50.86359586	51.51981822	49.35739027	41.31169639	49.29301565	52.48494277	52.75397035	47.5036667	49.6932094	52.32600665	48.47814059	46.36875245	44.97101593	54.27660298	47.80364111	54.7111874	56.33340106	50.9733929
TMA7	213.0623158	217.8786517	220.9047387	218.2802126	224.8213301	210.6749833	216.0958529	219.3025009	201.5228138	215.3253575	227.2718769	239.8971743	214.2139526	210.9915567	211.1048964	223.8831248	209.6537536	211.5298094	219.6520956	219.4320216	223.4180758	212.8957242	222.9343745	221.8610496	209.3949778	199.0927389	224.5577296	236.8942951	224.2811702	224.068238	220.0672272	219.002918	220.1288638	233.2689042	217.537257	239.1177433	213.0521477	208.7608039	224.0584313	209.9728233	228.0340548	221.8302022	212.2424574	206.7354395	226.3939755	229.3824305	228.6417773	186.4936416	207.4708383
LINC00905	25.90920761	22.85153635	22.08862424	24.63155733	24.96909098	27.67534661	22.15164333	25.61614863	20.20927979	21.1470229	22.00133824	24.91011527	22.0079182	29.25335047	29.42113303	20.58614514	21.50612378	26.21662508	21.39772343	23.52928908	22.44224368	25.14824704	20.9870944	29.38327611	22.39585786	23.53735428	21.22885637	23.48608542	22.09507331	22.16925416	22.25502468	23.55080879	25.32568448	22.91399758	23.51673398	27.34101225	27.101298	28.91255835	30.10324307	22.25383935	24.04267441	30.13415651	25.12445393	28.77825906	23.34052664	30.06626109	31.7835301	32.57934406	26.84278056
ENTPD5	15.85553095	15.36011554	16.13588641	12.42466128	13.78852059	14.71523824	16.6478911	16.03681238	13.51347103	11.22210508	12.84086356	12.68253129	14.16164843	12.61050885	16.09530677	12.6241905	14.96335246	17.40605995	10.84741006	13.26576236	9.391593174	13.52772433	11.37487585	13.96950517	14.38724294	10.01818529	11.96607242	14.71504144	13.00192114	11.1396486	13.39311848	15.68032703	16.28949796	14.76072555	15.66958673	17.42462851	12.85479478	16.06559414	14.02622373	13.38117618	14.55864477	18.62480131	10.55393531	15.00707185	15.14743232	13.99226034	16.85965567	12.03462432	13.56484944
ZBTB41	20.04990828	15.48457869	18.78933591	19.15084404	19.69084906	19.71144456	16.31929643	18.00106536	18.71514281	19.84820635	18.77517282	18.49216847	18.12197139	18.31760771	20.54453997	18.8714302	18.67724539	18.61634212	19.87842511	19.95804254	19.42525695	19.5235693	18.72753211	18.79403211	18.86603255	18.2742124	18.74119308	19.38642139	18.82298798	20.01618085	17.29897769	18.94756928	18.60908361	18.44609502	19.9564899	18.01085887	17.77137481	18.44733615	18.57071047	19.94218519	18.30564918	18.1277185	19.5201366	20.22554385	19.78175694	19.08505013	19.36460498	17.90769162	19.12555382
FAM86B2	149.4376102	159.6011628	143.8316201	141.767991	145.5678087	142.3336357	143.7765171	145.3850944	151.0776132	153.3257032	140.5344148	152.1549831	143.9087728	146.180206	157.0604137	134.8816896	145.2304178	138.815388	144.7246107	146.1176614	148.4809318	145.7901011	145.7491411	161.1340016	153.0236746	148.3234683	141.1712777	143.2841435	141.3543237	145.1316365	140.7524103	144.3070174	147.8460347	141.5321877	141.6835597	142.1790449	153.2296065	139.4661752	146.1985794	155.4059318	146.9793587	149.5608797	135.1827787	155.7107753	138.5491495	149.3346539	142.4377879	149.2887743	146.976476
RPL30	85.62019107	83.8869182	84.10873731	84.92277803	84.32637952	87.2564223	84.59416845	85.59036174	85.42983956	86.08373991	85.66069884	85.71381912	81.36197187	85.22894607	84.33553157	86.0806063	85.35785757	84.57804363	85.5474605	82.30070114	88.0044337	86.42592761	85.30170199	85.82868519	84.71044158	83.95032957	83.30577088	85.31811999	84.70489518	83.23052854	86.22664678	86.33277814	86.35951178	81.55226496	80.39312569	81.80154288	85.89946609	82.31868117	85.09907441	88.74001154	82.70162269	82.99015348	86.29129032	86.04196335	84.21172814	86.17568313	82.52727721	85.73255018	86.56738003
SAP30L	31.14453414	30.90695168	31.7612043	29.76904993	29.79096232	31.35832824	30.68261463	30.5617734	25.96343416	27.31477266	31.39658003	29.50223153	28.60977084	31.06068418	31.12892451	31.25267615	31.94069588	30.51530181	30.20284574	32.80333926	32.21249307	29.65785805	28.14661459	28.96584061	31.17164878	29.98895622	30.1714599	31.53129027	32.28728221	31.69857337	30.23375949	30.7001259	32.80683696	29.67111498	30.11771336	30.28857897	32.02121674	30.89880533	30.37580623	28.60140885	30.96674448	30.40974283	32.11660015	28.9086541	27.91817625	29.97433845	30.84562631	28.23294855	32.15051495
TMEM87B	27.85383204	25.66650148	28.19598293	28.64542936	27.9667664	26.8203046	27.54360796	23.53158419	29.69410066	32.3660701	28.47066776	28.12913784	31.04802635	27.73608288	30.03600477	26.63669963	27.37139055	28.6461723	28.07831865	26.53695229	25.59729643	27.93322398	29.00115583	27.13618375	26.38690226	29.40082604	30.27483758	27.80248601	27.06932463	27.52013274	28.98512247	27.85086893	28.86519029	29.68153389	27.10000711	22.9966117	28.29878371	27.69200463	25.29500022	31.00799756	28.69359063	26.20257303	28.12109282	31.94475973	29.22000804	26.22925105	30.86358754	28.27202638	26.06347335
MRFAP1L1	100.7120281	106.395524	103.4947085	107.0070834	104.198827	107.4910871	106.4719362	108.2497816	90.56781499	96.74542198	108.4630125	105.2835356	103.4673308	100.9034185	107.2002954	110.7110457	107.9411651	109.4480687	105.778818	106.5410148	110.4923379	103.0460034	101.2021158	97.49779353	106.1387553	103.9754849	108.7997344	110.6484821	108.3733316	101.9265688	107.4062695	104.2091727	101.0466505	104.8948991	98.91065191	106.4002543	105.5169217	102.9120353	106.3084421	98.49939638	105.7892377	104.3080359	110.2632557	99.25859086	103.6891643	106.7958411	103.724078	101.6093616	105.6419901
SMTNL1	43.13689369	38.62400853	36.19589467	40.5569908	36.74173	44.18736988	36.5670895	42.86096652	37.78484142	34.51100099	36.13099918	40.37623142	35.11273677	48.69165134	48.93345075	33.7975952	35.16418672	44.20921528	35.05370868	38.58057862	36.95436811	41.43779158	33.05103262	37.83688799	36.46987009	38.87657799	34.77592001	37.98327977	36.41974627	36.49907082	36.78057097	34.88771728	42.37910537	37.74959922	35.27706485	45.04609463	44.80946146	47.21081894	50.46033488	36.09210708	40.08851396	50.18982794	41.93621373	45.99452285	38.84388175	50.00605463	53.14560399	53.32459821	44.52663081
RBBP7	35.41515381	35.9983758	34.53395746	34.9341148	34.52370984	35.47821046	35.50014734	34.21270187	33.88148154	33.01905336	35.15542669	34.43970644	35.64375753	36.58978712	34.84704661	35.65258048	34.73820482	35.17630143	34.97333036	35.28067832	35.04684405	34.55573274	33.9794565	35.71857064	34.06611062	35.40132505	35.42538451	35.125147	35.75105273	39.12213091	34.89727014	34.25391255	36.7159868	34.94553896	33.09858532	34.93582436	35.10754396	35.44474019	34.60968009	37.97829236	35.97044929	34.22779967	35.08216837	34.49641582	34.11339186	35.06276227	34.36784322	32.80622395	35.2377029
DGCR2	52.1194151	46.97926042	51.39598105	49.21281832	53.32662804	50.59653855	48.73907732	51.03192472	46.67534113	47.40051283	50.13329307	50.726295	49.02785316	49.15795184	49.08608872	50.80920752	48.97419366	52.15954715	48.5248877	51.2893638	51.41266524	48.26073707	49.26070716	47.38624893	49.07576907	46.84677536	50.94559371	49.81621291	50.52443917	53.96681476	47.66143434	47.83654888	47.41551185	50.66746342	51.6606445	48.73000017	48.95069358	49.75324799	49.57868197	46.33741617	50.22994727	51.30674514	50.5645035	49.2894029	48.36911431	50.41236384	52.35828868	47.49566091	49.24404071
ARL3	42.97938485	56.65701984	46.8188322	45.88194557	52.60635424	50.28067171	46.81169092	47.92049934	46.49542528	46.0045474	44.57218081	38.04426242	41.35223551	38.74534446	52.77399272	46.55090976	43.09759584	39.4415231	45.62441745	52.03374689	47.78054013	50.35947901	44.30102819	34.90493196	45.41009702	42.34948955	45.85186724	46.04384636	52.06430035	51.93378774	40.65448381	41.20560509	39.09758778	43.26675265	47.78277992	45.73413143	42.7785799	46.77088632	47.06560853	40.34091826	42.57035268	52.47170999	44.13625355	47.19818615	40.94012373	47.65804793	51.47069177	45.48781845	44.70035898
VCP	56.65318889	57.7504655	58.11667992	57.18018867	57.32053132	55.472056	57.39968728	57.40505684	56.31196776	57.61660393	57.6345142	56.71276345	57.24001686	54.04528351	57.50203888	58.25067616	57.54589888	57.11901727	58.24654656	57.78166856	57.40056316	57.84624435	55.80207772	54.16580864	54.88153694	56.64026931	59.04510327	58.67846447	58.45040391	58.17867016	57.95232486	55.15718273	56.58962651	57.8239484	60.18458629	58.39815548	56.03371667	57.15417582	56.50948742	60.93463012	57.1542581	57.84926121	58.55109936	56.96441134	53.83081861	56.74849236	58.41277278	53.08922306	55.61058144
OR52J3	62.10744272	91.68192936	59.50817705	60.79301603	58.94752832	62.39852678	59.72700833	63.25461175	58.42956584	57.94964493	59.84101438	59.9122398	59.09879465	65.72477043	64.64099269	62.27610125	57.516162	63.07495261	58.23419054	59.80578822	59.58333341	79.01054203	57.19502663	60.15506346	59.49471345	63.84889079	58.43955158	59.29973485	60.4621929	60.13588409	60.69991618	57.65488521	61.21052122	60.73553273	58.38026878	62.3599775	63.17007813	64.78819801	73.21858514	60.307604	78.12221739	66.60206738	62.26559145	61.056858	61.1044255	65.69494509	74.63302537	68.38591748	61.92699648
TTC32	94.4317597	106.4364326	104.647344	104.5084436	109.9522854	103.7636756	107.4954464	96.41008828	105.6600284	100.6445382	93.17898591	101.7257743	92.28914531	82.35806185	100.3168585	114.4198693	104.5583857	97.32629461	110.4020804	104.6706582	96.14295179	101.043254	98.34749968	107.6541828	97.0907942	94.86253773	85.25241152	106.0446514	95.29520941	106.3904008	112.0659148	88.24536178	93.99833878	92.70544561	97.92006163	114.001366	83.89707942	96.57726109	107.0341301	107.5679965	84.50608887	95.99858127	106.8251965	103.9252009	83.54224378	100.7488178	113.0442582	102.2768854	96.58854846
UST	12.68634128	33.10834926	17.33419137	12.51520374	12.13185363	13.01677753	12.22317355	12.60424969	12.25134027	13.04999289	14.98636499	24.41607075	18.86210127	30.69216639	13.28033731	15.77026861	11.9434919	12.8671484	22.91433907	12.32924296	21.2223918	24.81381756	11.85669562	21.61937572	13.46200632	27.68630708	22.11553723	12.26447212	19.52614744	27.55860415	13.84849376	12.90191142	30.77141943	12.72688729	21.16732409	24.46090463	13.03437316	22.59333654	14.54867627	28.77941567	12.60306809	13.65390111	12.74297378	12.73202366	12.56584668	22.99386917	15.26792247	14.16800227	12.69435164
SLC35G5	55.28874714	62.29505276	61.25942429	61.4140178	62.06719179	45.13464584	67.7762803	72.87935527	52.03327306	57.6015517	67.6726271	57.46147511	61.84037736	46.29210989	61.13561766	65.61548789	51.31184928	44.40309398	53.61787965	47.71011728	56.82272367	58.86004563	50.68276758	54.54342856	54.10979181	59.17487521	65.96884157	56.97541412	60.2735004	48.82449167	71.40518936	52.35523921	62.63306137	43.13897581	69.2831439	44.29890214	45.26484476	45.62088089	49.96320743	68.43371246	54.15024627	65.82568475	49.29082951	44.12359137	55.99174849	46.8661362	52.66810192	49.06311506	59.63499459
SHC1	55.31304687	48.11734539	55.05074631	59.16030923	54.71729003	57.05126916	55.1516298	55.30970828	59.7851499	59.31292163	55.29848935	53.64899512	57.83278852	56.08736212	57.56512561	54.91561343	53.93441369	53.77575233	56.27275585	54.39961701	55.51770678	60.12533195	53.31743149	57.72385381	52.9818284	55.3119958	56.14551647	55.68355159	52.99099402	54.55052094	53.29058315	57.48243155	57.39144649	56.96267129	53.67604202	50.62283564	54.86278657	52.50846884	55.20583384	52.16270133	56.79420078	53.06253046	58.60309076	59.17088548	53.51731264	55.79219792	53.53334976	59.00555023	55.01440161
MPZL2	48.15438296	39.07661647	47.5625309	47.67554502	49.00247333	48.14157928	42.59533674	47.71292508	37.0636063	26.85297388	47.98426648	47.60249045	48.6901521	45.66110607	44.28166315	50.93619491	44.05845394	51.54319579	49.83072115	43.96078263	48.39727326	47.76200015	44.06795077	45.39210704	35.32100618	42.69510101	47.57762981	50.01704516	47.0545251	37.33964763	48.44978905	43.51096934	46.45073767	53.34035961	41.83229181	42.28663166	48.53143733	44.67560163	48.99073709	24.40288384	47.90676345	38.38971191	49.54840179	44.27343126	47.52900017	47.86447749	44.14356378	51.83571213	41.14107911
LRRC40	65.57301698	66.59850678	74.79318112	74.11780349	74.36241489	74.5471443	73.45423053	75.91697169	69.27161196	69.60828639	72.74656329	73.37685948	74.08287308	70.6086021	71.10881908	75.39965034	74.98154994	74.04742184	68.99092104	74.65758263	69.58054605	72.57744938	70.74671019	75.88192579	72.59514684	72.87841976	69.71040399	77.85516508	71.6015273	69.4210037	71.66190275	77.1773009	71.95566196	71.85677859	68.40618232	70.61671081	68.13791821	74.37507011	76.98211166	78.37058936	69.18602871	78.11034389	72.28931236	67.88561905	74.23903329	69.83027495	74.52459608	63.62067142	74.03829229
CHAC2	92.34647989	111.7741133	93.09568461	82.89223255	74.59997374	79.63921957	88.21912998	78.86875654	80.18853045	116.9259486	94.43790563	91.9031392	107.2623402	79.5465483	114.1442276	96.61994981	93.4309471	80.34972435	93.7120744	92.46024573	90.77580417	85.74437555	90.61485904	108.1206169	91.26787001	95.65273095	95.11354657	100.2438883	92.48420808	112.0900804	96.59018895	87.0024471	83.47943717	89.74296812	89.68208998	104.2321593	84.49619503	90.79798696	80.99374892	124.480164	84.36539706	94.80183018	82.57380456	106.4835576	87.00214965	85.44830805	86.75966378	81.76331078	128.89936
CCDC24	41.7900702	46.14596071	42.02301683	37.43346373	44.62003584	44.59501556	43.03841179	35.11537065	39.75405784	38.23616211	34.18889015	44.10574314	42.9040078	45.29835748	47.06927295	33.58197262	42.52197135	42.85223779	42.66397857	46.01371086	40.87588597	44.85931987	43.93600015	32.51434635	43.73085103	41.02015288	36.51046076	40.15741998	44.53852327	45.93113677	35.54574647	41.52959016	39.61513033	41.74214337	45.13931903	45.04851761	38.97118436	44.45792486	37.55998397	42.02339606	36.5318119	46.10816554	32.16988554	48.30063971	45.23156077	41.97770787	46.37593123	43.65691707	101.4078273
XAGE3	157.8945885	184.3195012	100.4385644	126.4409028	140.6067914	116.5379835	108.1383398	106.298667	147.457765	132.2874409	114.1789605	124.335378	189.0074093	109.6545168	188.5973709	107.6168474	108.9849335	110.4330751	133.1711776	125.1252152	172.3227207	136.1398775	106.8658491	98.51326405	134.7360632	139.4525005	105.3428014	103.6702466	132.5160652	132.1533935	116.0193668	101.9889305	186.6280758	102.1597879	139.2473242	148.3471865	143.8279408	126.1507941	118.0153101	117.4724889	152.6071895	125.6468882	134.4250906	130.3284549	162.5322245	101.2833287	146.5843755	123.9311181	103.322691
NOTCH1	14.10782644	11.90506442	15.09628111	16.17922037	14.2121833	15.41909731	15.60057844	16.4312116	9.238379994	13.9898062	16.42042819	14.3097749	14.14815484	12.4632611	15.47556457	17.35375806	15.54607293	16.99567199	15.50894856	14.8184562	16.05057875	14.66361682	14.14599948	13.54098057	15.75469758	12.56140287	16.59975376	16.93578725	15.01354134	13.94456564	15.30696703	14.60539179	14.96896948	17.26939706	14.41632539	13.21258887	15.27920317	15.83090302	16.48423798	13.26749569	16.16722725	15.00288422	18.73139305	12.8827466	13.79683107	15.22536673	14.21923845	10.3870583	15.08071681
SUZ12	34.53669873	35.11870584	35.33433997	34.46420513	34.12377847	34.69963735	33.61928261	34.61026042	33.56759962	35.16647553	34.8544746	34.02778765	34.4895225	34.11935171	34.84471369	35.56866598	34.98035356	34.94829094	35.65076261	34.60510996	34.94151705	32.84561451	33.86299577	32.86885402	34.16813692	34.91960104	35.35822143	35.7232162	34.39254724	35.39932043	34.83146205	34.49967388	32.98018546	35.16631599	34.39784762	34.57788371	33.77416214	33.91334077	33.83127601	38.648464	34.51037058	34.8956128	35.12537615	33.24501387	34.12181983	34.78490052	33.71992986	33.98297648	34.92433754
LYSMD2	111.8301839	103.0483471	115.3090956	117.5728699	112.9229607	116.370053	117.0351869	109.38484	104.8319756	111.0732845	116.5400168	109.9673806	115.5800341	114.7432346	116.105759	125.2229783	121.8138983	116.9393746	120.0784629	122.2649885	123.5800545	117.322301	108.4987044	103.226942	112.117118	116.2341906	116.9815094	114.5195263	119.0001496	95.21363056	121.189765	111.6565008	114.3927235	118.408596	107.0965807	103.3738381	111.9631775	112.3362148	108.808514	104.6079218	116.6986195	107.4346023	122.4747865	109.4170042	106.9025845	114.9713696	109.0202153	107.9414622	116.7676166
TLR7	41.18107922	33.36327956	38.10891403	40.02287866	38.43064238	36.98119495	40.58243118	32.82051374	33.47008645	40.05458118	42.58366676	39.77545419	42.81316485	35.40623547	37.53507799	39.71220821	40.52063208	40.14586014	40.20513113	37.84736376	41.96610338	41.540287	41.74278519	34.47633096	38.37653919	41.19412141	43.65946476	40.15262403	40.5812468	30.30635968	45.71486185	39.31248972	38.82686247	37.55799677	36.64540645	22.5342708	35.29210184	35.44651012	33.76234151	31.17219682	37.93943451	30.04451425	39.91889469	37.88561653	40.3450768	41.5501593	36.75645007	13.40641437	37.26585642
DUSP22	28.97893814	32.80436294	30.1842547	30.60876273	30.71090323	29.22775386	31.07173087	29.38785733	28.81034543	29.54601285	31.97668017	31.52006751	30.51660705	29.80519076	29.73338076	30.67625258	29.33120986	30.77489352	31.9135916	29.58016357	31.25859764	31.61832939	30.26075177	29.75990874	32.26807052	32.67813325	33.12500173	30.42317341	31.03310458	29.5242806	31.9056639	29.80720784	29.96680968	31.2004381	30.4262062	29.28636779	29.77568467	31.34717998	29.8989652	29.73791697	29.0838361	28.33977901	30.0298668	30.99871423	29.01141557	30.28524532	30.08522339	27.82664071	30.4178671
CCL21	60.96079746	59.61565467	66.74462547	60.61043061	58.5579242	94.19151384	58.82685278	82.57094769	73.86321874	197.3067825	114.0479401	60.75159459	130.3364562	76.99394568	113.6426202	205.4160487	80.91993575	101.1635515	193.0193886	60.05040108	62.55903703	143.6121259	115.8893028	59.75487073	220.2997985	77.54914659	161.5913378	66.75306366	58.91225441	260.3743914	59.3137525	227.904813	66.57223618	169.113962	60.32827699	223.2113823	76.34850961	152.5755752	65.51580057	170.4185484	133.2767004	74.55500787	140.592953	184.6318162	60.32845891	65.30443156	120.2453296	127.5513573	62.00096929
EIF2B1	66.59957432	65.41875532	64.44188486	67.19049214	67.14469812	66.78730713	66.12794803	65.85496889	67.50096389	66.36350806	66.15387747	65.41725606	64.45676119	69.04150746	65.72667868	66.57356443	65.56110564	67.61687325	68.07954887	65.59375139	68.57787773	69.96364045	66.02316006	64.73272732	65.87809696	69.03192275	67.23932392	66.17108958	66.94855978	72.45821359	65.74361783	68.42832686	69.10059576	65.39240792	63.06519284	62.69832556	66.04116701	66.34868105	67.31454335	69.82113917	66.96806766	64.15762069	66.02480332	69.25620406	67.99271929	66.24399543	64.37403915	67.02923523	66.38650688
RBM48	29.42522221	25.30428039	24.61113601	27.73127935	26.07895977	25.04207699	24.72457902	26.8969438	32.90852762	32.28226007	27.53428034	27.40094379	24.68377422	31.06850864	27.02292415	27.07535224	27.79773741	28.4786474	28.66391684	29.07229316	33.25950752	27.3482716	33.20467114	24.81041046	30.09809249	27.1923018	28.06815184	28.94026333	27.88370073	30.03774536	27.93246155	27.87164567	28.80380794	28.36352231	27.85630871	23.25551442	28.83179142	24.69059402	29.4860898	25.22222493	24.88642463	25.27515692	27.79805669	27.13316629	26.92296515	28.95493896	25.19893062	29.67088855	29.67920041
MYPN	9.604070666	10.62347017	8.592164255	9.400657708	8.757755765	8.080846484	9.551785104	9.941052049	8.108462958	8.786787888	8.044975672	9.103957623	7.621873917	9.878716505	8.499692359	9.009030754	8.236952089	9.53265987	7.974918063	7.7695616	7.713553595	8.482359166	8.225331465	9.632097274	8.401500361	8.094315033	7.803013461	9.055782509	9.000764577	9.114544045	8.347094412	8.989129796	8.835540595	7.663358137	11.87673921	9.456407722	9.241344312	8.936936795	9.403583793	9.279663931	9.839624016	10.13002343	8.107958219	9.177416423	9.701659098	9.705969415	8.968571353	9.572435276	8.29614403
KLF17	57.95880412	58.78586958	58.35841078	56.63717856	59.0487109	52.32551535	55.31625281	53.56907855	71.74032295	60.45506123	56.96868076	53.04475951	55.86457035	55.76014262	54.46633993	55.94908172	53.28798748	55.65002085	55.91656672	56.67907131	59.49141067	53.61882359	58.60841477	56.5361025	55.7613678	59.78433443	58.65343336	58.60011656	56.95124565	60.5408097	60.44139119	59.31613048	58.40131487	59.45641288	62.4929518	57.23203	55.80602395	56.75997217	57.05674485	59.31416686	53.85041994	62.10947831	55.43352454	60.43937038	57.95456992	56.17972844	55.04837832	57.31594774	53.55217726
PPARG	47.36934612	52.65473177	47.75565596	47.09398273	47.0702887	44.26610753	51.49149149	50.65022585	26.98608027	36.69139878	49.09421566	51.58918737	44.66785277	47.8181147	51.47304441	49.02086464	51.52997001	50.3593974	50.99813139	54.80430649	49.7615159	50.50335839	52.02369727	47.79509497	48.10600627	45.67537894	49.53698011	55.4773007	53.13170521	33.73322822	55.61475621	41.8672772	49.46827861	50.32465918	42.11115901	51.47581011	53.14350907	46.8597332	51.10515847	30.52523894	51.66032633	49.64565491	50.53603109	44.80142911	50.09838029	53.41182567	51.05311008	45.14324574	52.57138361
GCG	37.99734535	38.56372468	40.18843328	35.90325647	37.09121181	33.24843029	38.35138556	38.54359414	46.67540702	44.22916659	36.80152643	34.51948837	38.21995901	38.48433966	37.58957477	36.27424228	38.3807575	36.35209807	42.34067404	42.17413089	41.07154091	37.56711398	39.06648424	41.30175717	37.38256102	41.20837399	34.19008147	37.88559787	38.12695723	37.64072081	37.71978632	40.39828244	35.67003119	37.7484657	43.46433507	36.49470085	34.3530015	40.28112243	40.1247686	35.85938857	34.81111045	42.51122942	37.89593446	35.72312628	36.2469669	38.00800851	43.06495421	43.09226669	43.74530829
PARP8	17.75550903	17.99645321	18.85232315	18.71234469	18.57827826	18.22364528	17.97040744	17.13800666	17.75236518	19.57369266	19.72152812	19.19519973	18.09938644	18.92200515	17.72767052	18.31701477	18.21143193	18.10192025	19.13137404	18.47635022	18.26439586	19.36290628	18.46315379	19.89196912	18.34833243	19.38196363	18.69998789	18.01187648	19.261256	20.48280758	19.65575882	19.59927604	18.23860782	16.66611182	17.29921209	14.07595208	18.55195157	17.52270135	17.69785885	17.27435302	17.59068622	16.65128556	19.08792557	16.1620798	19.15886734	18.21745486	16.53706107	20.11601339	19.00266776
MNT	22.62865486	22.23897061	22.73856522	22.46504913	23.72514453	23.71755968	22.81389711	22.47187758	24.65683865	23.87066905	22.3275442	22.38615414	22.55892635	22.69657692	23.08353286	22.8334178	21.82643594	22.18550662	22.61700451	23.32757531	22.96243221	21.88810527	24.13119284	21.69096496	22.82784766	21.5762462	22.95483322	22.98860373	21.86865351	23.97553042	22.0464901	21.37768805	22.23923273	22.48860348	24.42830813	22.03588122	21.96798589	22.39355034	22.14998752	23.03567843	22.1880469	22.02224638	23.97204966	22.90888811	21.11657948	21.98264516	20.9439382	24.13821443	22.72302436
HRAS	105.4887567	121.6890174	119.1247608	116.4674016	110.7797024	117.4691101	118.5124874	116.5553455	114.9948885	104.2756374	113.0589696	112.8280391	109.0487306	112.5623105	117.2983277	113.0759656	114.8729964	113.9678006	108.5396216	119.0827376	112.8415498	117.5493336	114.0499887	108.6416176	115.7713097	108.2292606	112.2399241	117.2570676	118.7001029	117.5483445	110.9536341	109.2736949	122.4740017	110.68795	120.2925416	111.3522175	114.487552	110.7479834	116.4265906	104.8716419	111.2369122	114.4959413	117.0239888	113.0533567	104.5209358	109.7368568	118.9402896	114.7444828	117.9307918
MDFI	78.01321438	48.24007068	66.05460836	77.80167345	66.10313023	73.11213403	85.91048262	76.25274001	48.5319939	82.70307429	94.03734881	71.99327069	88.37827037	78.33550515	73.1847053	88.23573749	85.30586238	76.75705032	80.08206037	67.48734587	79.55969788	82.50859395	77.48987728	71.5064906	81.20829944	61.1254953	91.66294227	83.22905106	68.00448812	86.19650385	72.62768723	79.63114787	73.5979885	91.69133095	63.40367082	70.99764079	71.48848383	79.33706198	75.04152066	71.98221386	84.27751485	66.86431201	87.17936403	69.86066087	70.50062497	76.0933661	72.3884262	56.45169945	67.03967898
PLEC	10.80524804	10.0842406	10.47984509	10.47951532	10.9012132	10.34150641	10.33612647	10.67421506	12.6067	12.01773564	10.62671677	10.28001682	10.08885627	9.495658212	10.26043368	10.00679713	9.662028192	9.980314787	9.713261137	10.72899885	10.86079642	10.48962695	10.3443785	9.745211393	10.23166434	10.56691076	10.37653023	10.22463185	10.30713343	9.907915603	10.66269799	9.988696764	10.37384078	10.67380236	11.0843163	10.00294707	10.33112321	10.29191238	10.59998712	10.19855626	10.54245206	10.89186485	10.72535404	11.52907164	10.23689228	9.74803702	10.31434183	10.78287889	10.08960788
CALCR	19.70728533	14.09620638	19.46065244	47.19216747	16.13677476	32.28873026	21.32402182	36.15467176	18.36851183	17.39791217	37.308272	23.92140595	27.14120088	23.77376596	16.11659229	31.47661325	23.43267807	37.35792716	16.85320603	35.0732451	23.65326421	32.97462078	27.46845806	46.79505147	36.24998947	24.5623305	36.88055414	22.97740478	19.21740057	18.06786817	36.80418799	26.42698381	45.53777896	37.06755997	16.59666942	25.54393159	32.6960647	16.3529273	32.2328869	15.08624248	20.64154446	24.75314638	22.70497783	22.29423653	28.17095675	39.52626405	21.67581935	50.33832533	18.09874275
HPGDS	60.50096517	69.68430134	67.56368481	74.91204874	58.79938577	64.07430352	70.18279624	63.14630379	60.03172137	71.90765057	94.29302287	69.31934561	67.47803183	64.51887593	60.41512935	83.5457883	63.83410103	65.48373282	64.92716954	56.49989133	69.48355638	78.76126018	92.17085318	66.93608998	86.01268092	52.83163743	90.52703188	78.53160254	70.9900819	56.35336765	78.94374924	75.72244862	72.04166324	80.04035526	62.63621725	53.13428313	79.62893782	71.90455708	58.41148942	40.4959272	79.81140661	40.48619643	72.14031219	72.90229947	80.04550019	86.78094881	78.10691578	39.63257061	58.96825886
ENC1	26.94478254	10.63128265	25.34913125	21.65768733	26.13403947	20.18083065	19.84177354	21.62330656	31.85884233	19.21695834	25.84422009	20.80885472	23.85902305	16.72386574	22.28720004	25.73424811	25.40662026	23.34390611	24.02224879	24.7747745	24.82995309	20.22236768	21.96703291	26.13948089	24.19955495	22.03841075	28.89822781	24.78789746	21.07770459	39.33209828	26.92401267	23.19118014	20.16352794	28.40106093	22.01603973	20.29087489	16.22183505	24.75960219	24.78167448	19.38524233	25.50296941	21.38756966	27.4507107	20.01985416	20.61827494	26.4221141	25.05394379	16.1918071	25.04331989
TRMT10C	126.7793208	124.4632233	114.3741145	124.4065224	123.2342121	115.103035	123.1858027	121.6302964	116.5635928	113.9920523	118.9717745	125.8326597	119.7724327	119.6567912	126.6877119	126.7522175	126.6464189	118.5296714	125.0257395	124.3007828	126.2213013	128.296638	121.96288	115.812335	121.4546599	123.6151394	124.3831029	128.536047	117.4893159	128.7748859	119.4449748	117.6005977	122.197711	122.3622107	110.0917963	124.8113135	119.9294824	116.9277244	115.4658148	133.5775975	122.0804832	120.6988201	121.0060842	121.3285651	109.8618156	128.4094084	120.5168473	116.8946707	116.7357196
PHC1	20.96382104	20.78222554	22.63436381	24.89899424	21.42972611	25.2955152	23.6980799	25.01105938	18.66797477	18.51872671	23.44147947	20.82253102	20.41545152	21.98635396	21.95492291	23.65025406	22.39166788	23.39316316	21.75227236	23.26285407	23.95788777	21.47277292	19.41817322	23.5226634	22.56898895	19.9819975	21.95394034	26.1932138	20.97319592	24.16351723	22.08833562	23.42156474	21.6987524	22.35354942	19.06090121	20.56121797	23.52997784	19.99413805	24.17767913	26.03858506	22.85466456	25.12294293	24.53091113	20.98860857	23.0229917	22.34086854	18.96165594	26.9888735	24.82603711
APLN	84.97917316	41.48934547	75.53138919	70.89403169	73.73322203	75.04378626	72.13076581	73.46314568	75.57297751	62.99133635	67.75730244	68.15099651	78.50375046	62.96570224	80.10208797	71.81135999	73.8434389	67.09941399	78.46253352	76.35298315	70.36417987	68.14418038	65.97289089	75.02245461	74.55708482	68.05830114	65.14883066	71.37293818	73.72459837	84.34238436	63.29040777	72.75502042	72.96350004	72.97809149	61.99889025	51.31748967	57.49078012	71.16912675	65.45817305	35.39180352	71.65070985	77.21277308	101.70595	58.95143175	60.87688467	78.14506137	76.33378901	72.90961651	72.96137671
GINS1	47.35146873	44.06821684	44.68402777	44.40104916	41.73073731	44.2488821	43.34134517	39.4380418	55.22368926	52.14753535	44.01715245	39.4062138	46.36371469	37.68466267	41.46002676	42.95134834	45.68996489	42.09032333	44.17128774	40.4014931	41.08560011	46.23790008	42.36368735	54.23531659	41.72211053	47.54590889	42.73265766	38.34400744	45.71124235	58.58531998	41.72873971	40.3781994	43.85192949	43.69201238	45.65710896	37.79057977	39.55792135	43.99612774	40.99004818	56.83760373	47.23811813	45.53057558	39.40282494	50.98420867	45.81597194	40.90400906	40.92830562	38.36702471	47.97547094
TEX10	29.36710274	30.69459574	28.75427954	29.43381292	28.19187826	28.71033385	28.36539751	29.91263189	29.27700935	29.48482518	29.08633657	29.28860884	27.73417486	27.43942499	29.56507998	30.22758261	29.7893158	29.97979502	29.5965953	30.01339895	30.75908589	29.33324721	29.70221237	29.42518945	29.67818816	28.25865164	29.52647019	30.13440418	29.51072968	29.95091831	29.63443095	27.49597988	29.34716926	30.13739006	27.93573441	28.23908785	28.17746017	28.72019231	29.30751362	30.97953009	28.59676347	29.15972055	30.10399653	25.98522921	27.23569097	30.03275126	27.4675378	29.22401039	31.04947084
GARS	48.12562767	51.38855697	45.27761621	44.81430084	44.29493876	44.01837407	45.96849153	43.83632503	52.41514756	46.55239648	47.01088208	48.77276964	49.64021374	54.27057629	49.04962676	44.65295564	45.53256643	45.10223494	43.9971883	48.25139641	47.19163225	48.42385747	49.0954789	50.44345495	46.97018278	55.40377236	47.91136502	48.57877028	45.98543399	49.39655352	47.22224185	48.25425156	49.93725414	48.25108827	47.41748744	45.32626561	48.90586411	46.76002652	43.58448263	62.51921178	49.31074881	45.55919586	45.90274282	53.65195043	42.87160347	47.13503303	49.62062198	54.96523087	48.11248823
TAF1	15.01405564	14.21355815	14.78731868	14.56566131	14.09948969	15.16723446	14.61447174	14.90044382	15.71996563	15.64268671	15.03764557	14.46496293	14.84375558	14.05779638	14.37158337	15.50754738	14.57057884	14.8194181	14.29327137	14.73587525	14.6517997	13.96113449	14.50579809	15.03329783	14.67353763	14.1454723	15.42744969	15.50671773	14.50460631	15.95264199	15.00117589	14.1640189	16.11547681	15.23912512	14.90913187	15.02160663	14.57636727	14.31214402	14.81792512	16.35050185	15.38770728	13.89102152	15.30125121	14.58765486	14.1409606	15.18377059	14.07754856	14.92529376	14.99945596
TRAF4	41.54043947	48.39184587	41.60503652	38.9303582	41.53497102	38.85464578	41.233549	40.88458369	40.02450458	36.66482095	38.4860523	40.63073007	36.39166114	42.19232724	40.35970618	39.1005508	40.26391608	39.16451591	37.10637407	42.26556078	38.55786588	40.32551343	40.59371174	37.81598845	43.21466528	42.18227057	40.21988196	44.54867794	38.9961237	43.00161277	38.29805053	39.58688646	40.68602219	37.63850708	45.35846416	43.07913669	44.81163977	44.05494614	39.59751629	39.85221909	41.51978656	42.03782568	36.5733896	40.10663024	43.65648408	36.2658564	41.44752716	40.21389862	41.95623168
SKAP1	89.16159652	98.706872	80.82973544	91.71151228	80.63797203	81.69578295	71.13269561	68.50847896	80.78971492	87.20727048	78.68688585	87.05907292	74.07740184	92.07817678	93.27324913	86.65231069	80.34069353	89.39000396	92.73494018	79.3080056	90.46623128	85.91523942	87.13943168	77.49374173	69.48861573	87.68123548	81.7079384	71.76375187	82.43404506	73.0262827	86.4657939	95.10728315	88.3031468	75.2014832	73.26467791	87.09233185	81.12937418	68.66566241	80.99127862	89.58606403	84.40346388	60.60871701	88.95701037	87.7377274	90.01909288	89.06236977	70.1216197	101.8179396	63.08386142
ARF1	73.49414412	72.64565228	73.22133238	73.71641171	75.5011561	74.00766777	74.12386109	72.65762304	70.28790011	75.53293135	72.79916134	73.18481895	72.15532054	72.44629406	78.96326552	73.97979304	73.20241403	75.29821439	76.04325481	76.48479735	74.92568687	68.29415454	71.72142304	70.8061145	73.10628414	74.11584207	74.3795338	76.61605569	76.7733828	74.77120613	74.27911362	72.84672119	72.2487326	74.88322534	73.19255479	71.83703092	72.79041989	72.93781591	73.90407187	75.05488422	74.27288937	69.74121978	76.39916358	76.93381904	75.21834842	73.80836334	74.02179874	74.25946548	75.14083597
VTI1A	19.18729517	19.64145955	18.76862445	18.6346189	18.74444904	17.80252794	18.17015961	18.46733096	19.66638745	21.07802892	18.61886892	18.54573282	19.67812746	17.98376719	17.73240639	17.25594458	17.42085477	16.34915344	17.52866827	17.29739692	17.97587383	17.39486823	17.41446732	18.20333616	18.28109915	17.87651515	17.38175635	17.56740498	17.59437506	18.58566783	17.99362409	16.24185485	17.15665832	17.90025051	19.35336928	19.094371	18.19305311	19.40650596	18.72410272	17.63676624	17.65684602	18.78033539	18.36093201	18.77243284	18.83756454	16.94609234	18.81790229	18.69643997	17.80730822
XPNPEP2	23.24138269	32.06150074	33.32783493	26.29915341	20.66622216	21.30579788	32.43073208	32.53508855	32.52882147	27.36155542	27.56211064	22.02507807	29.09280399	24.82677948	28.74885675	27.25081099	23.03492661	32.30329286	23.90757014	28.09366372	25.4601165	27.93414747	30.54080194	33.79210809	27.12991656	27.91225714	29.81884396	22.49176899	26.7481753	26.05854374	26.21958362	28.93074783	27.43507916	32.94036109	32.67633387	58.89544942	25.61163377	31.80571586	26.46645915	30.46828848	32.05105869	30.79556797	26.92300767	25.22830263	38.07589142	24.61046103	36.01967958	31.2150394	29.41128564
PLIN3	78.65685221	71.36332297	74.61374951	72.79192544	71.36688272	71.98017149	65.73057599	70.59632311	83.75061674	77.68961208	66.61060459	67.21460469	73.93603811	72.84291296	67.8000733	60.89009101	62.98363872	61.45567152	63.79800069	61.96988315	66.2537345	83.10888646	69.33777648	76.41651034	65.53508763	72.41857961	71.67786102	61.14163962	62.3268929	79.09840169	65.01351202	72.13128858	83.18795022	68.10461896	76.77143622	65.40672838	69.00511668	76.22198999	67.38320794	68.19829732	71.63589135	72.75017447	65.1777041	75.49120704	75.72486402	68.92481509	69.70802223	81.68193517	65.15935862
SIDT2	21.88971872	22.93173221	23.16309755	23.58946772	23.03921882	20.12916831	23.87848492	24.80306116	23.15222223	24.03223354	24.00139614	22.81468326	24.86295807	23.57774742	22.25666698	23.69529136	23.11941187	23.90589205	21.901666	23.9489145	22.75139076	23.08564031	24.0741705	23.85963425	22.92917909	23.11701251	24.28260275	23.67658051	22.82804585	23.69404312	24.52574725	23.24945909	23.03966751	23.04042503	25.21967394	22.77232187	23.88268015	22.5758721	22.39638722	21.79916312	24.05704164	23.91781458	23.87304305	22.39738261	21.83784105	21.85084744	24.06300155	22.69659146	23.27688824
[truncated: 18,862 more rows]
[truncated: 52 more columns]
