# Supplementary material for: Identification of a basement membrane-based risk scoring system for prognosis prediction and individualized therapy in clear cell renal cell carcinoma
Source: Front Genet. 2023 Feb 3;14:1038924. doi: 10.3389/fgene.2023.1038924 (PMC9935575; doi:10.3389/fgene.2023.1038924)
Supplement: Supplementary file 4 [file DataSheet1.ZIP › E-MTAB_1980_clinical info.txt]

sample	futime	fustat
ccRCC-1	111	0
ccRCC-10	3	1
ccRCC-100	142	0
ccRCC-102	142	0
ccRCC-103	145	0
ccRCC-104	116	0
ccRCC-105	73	0
ccRCC-106	63	1
ccRCC-11	79	0
ccRCC-12	30	0
ccRCC-13	18	1
ccRCC-14	76	0
ccRCC-15	69	1
ccRCC-16	73	0
ccRCC-17	74	0
ccRCC-18	71	0
ccRCC-19	70	0
ccRCC-2	73	1
ccRCC-20	31	0
ccRCC-21	36	0
ccRCC-22	11	1
ccRCC-23	39	0
ccRCC-24	25	1
ccRCC-25	45	0
ccRCC-26	60	0
ccRCC-27	53	0
ccRCC-28	51	0
ccRCC-29	57	0
ccRCC-3	8	1
ccRCC-30	14	1
ccRCC-31	52	0
ccRCC-32	44	1
ccRCC-34	51	0
ccRCC-35	46	0
ccRCC-36	47	0
ccRCC-37	50	0
ccRCC-38	46	0
ccRCC-39	30	0
ccRCC-4	9	1
ccRCC-40	34	0
ccRCC-41	18	1
ccRCC-42	39	0
ccRCC-43	35	0
ccRCC-44	35	0
ccRCC-45	34	0
ccRCC-46	33	0
ccRCC-48	33	0
ccRCC-49	43	0
ccRCC-5	98	0
ccRCC-50	30	0
ccRCC-51	47	0
ccRCC-52	45	0
ccRCC-53	42	0
ccRCC-54	40	0
ccRCC-55	42	0
ccRCC-56	65	0
ccRCC-58	37	0
ccRCC-59	31	0
ccRCC-6	94	0
ccRCC-60	49	0
ccRCC-61	49	0
ccRCC-62	54	0
ccRCC-63	57	0
ccRCC-64	81	0
ccRCC-65	10	1
ccRCC-66	84	0
ccRCC-67	42	1
ccRCC-68	88	0
ccRCC-69	89	0
ccRCC-7	11	0
ccRCC-70	18	1
ccRCC-71	72	0
ccRCC-72	92	0
ccRCC-73	88	0
ccRCC-75	6	1
ccRCC-76	32	1
ccRCC-77	62	0
ccRCC-78	87	0
ccRCC-79	89	0
ccRCC-8	80	0
ccRCC-80	100	0
ccRCC-81	43	1
ccRCC-82	103	0
ccRCC-83	10	0
ccRCC-84	67	0
ccRCC-85	111	0
ccRCC-86	113	0
ccRCC-87	79	0
ccRCC-88	96	0
ccRCC-89	117	0
ccRCC-9	12	1
ccRCC-90	39	1
ccRCC-91	63	1
ccRCC-92	122	0
ccRCC-93	122	0
ccRCC-94	16	1
ccRCC-95	132	0
ccRCC-96	131	0
ccRCC-97	33	1
ccRCC-98	1	0
ccRCC-99	111	0
