# Supplementary material for: Identification of a basement membrane-based risk scoring system for prognosis prediction and individualized therapy in clear cell renal cell carcinoma
Source: Front Genet. 2023 Feb 3;14:1038924. doi: 10.3389/fgene.2023.1038924 (PMC9935575; doi:10.3389/fgene.2023.1038924)
Supplement: Supplementary file 4 [file DataSheet1.ZIP › Patients information.xlsx]

## Sheet: Sheet1
patient	age	gender	laterality	pathology	T	N	M	Stage	Grade	Flowcyto	IHC	sample	type	postion	CD4vsCD8	CD4_Flowcyto	CD8_Flowcyto
P1	51	MALE	Left	sRCC	T4	N0	M0	Stage IV	Grade 4	-	-	P1_N1	Normal	N1	NA
P1	51	MALE	Left	sRCC	T4	N0	M0	Stage IV	Grade 4	-	-	P1_T1	Tumor	T1	NA
P1	51	MALE	Left	sRCC	T4	N0	M0	Stage IV	Grade 4	-	-	P1_T2	Tumor	T2	NA
P1	51	MALE	Left	sRCC	T4	N0	M0	Stage IV	Grade 4	-	-	P1_T3	Tumor	T3	NA
P1	51	MALE	Left	sRCC	T4	N0	M0	Stage IV	Grade 4	-	-	P1_T4	Tumor	T4	NA
P2	71	MALE	Left	ccRCC	T1	N0	M0	Stage I	Grade 2	+	+	P2_T1	Tumor	T1	0.838074	38.3	45.7
P2	71	MALE	Left	ccRCC	T1	N0	M0	Stage I	Grade 2	+	+	P2_T2	Tumor	T2	0.407705	25.4	62.3
P2	71	MALE	Left	ccRCC	T1	N0	M0	Stage I	Grade 2	+	+	P2_T3	Tumor	T3	0.232877	17	73
P2	71	MALE	Left	ccRCC	T1	N0	M0	Stage I	Grade 2	+	+	P2_N1	Normal	N1	0.826389	35.7	43.2
P6	74	MALE	Right	ccRCC	T2	N0	M0	Stage II	Grade 1	+	-	P6_T1	Tumor	T1	1.90173	32.9	17.3
P6	74	MALE	Right	ccRCC	T2	N0	M0	Stage II	Grade 1	+	-	P6_T2	Tumor	T2	2.11373	19.7	9.32
P6	74	MALE	Right	ccRCC	T2	N0	M0	Stage II	Grade 1	+	-	P6_T3	Tumor	T3	1.46212	19.3	13.2
P6	74	MALE	Right	ccRCC	T2	N0	M0	Stage II	Grade 1	+	-	P6_N1	Normal	N1	4.77444	12.7	2.66
P7	58	MALE	Left	ccRCC	T1	N0	M0	Stage I	Grade 2	+	-	P7_T1	Tumor	T1	0.173913	4.8	27.6
P7	58	MALE	Left	ccRCC	T1	N0	M0	Stage I	Grade 2	+	-	P7_T2	Tumor	T2	0.454259	14.4	31.7
P7	58	MALE	Left	ccRCC	T1	N0	M0	Stage I	Grade 2	+	-	P7_T3	Tumor	T3	0.193309	5.2	26.9
P7	58	MALE	Left	ccRCC	T1	N0	M0	Stage I	Grade 2	+	-	P7_N1	Normal	N1	0.464286	16.9	36.4
P8	82	MALE	Right	ccRCC	T1	N1	M0	Stage III	Grade 2	-	+	P8_T2	Tumor	T2	NA
P8	82	MALE	Right	ccRCC	T1	N1	M0	Stage III	Grade 2	-	+	P8_T1	Tumor	T1	NA
P8	82	MALE	Right	ccRCC	T1	N1	M0	Stage III	Grade 2	-	+	P8_N1	Normal	N1	NA
P11	70	MALE	Left	ccRCC	T1	N0	M0	Stage I	Grade 1	+	-	P11_T3	Tumor	T3	3	46.5	15.5
P11	70	MALE	Left	ccRCC	T1	N0	M0	Stage I	Grade 1	+	-	P11_T2	Tumor	T2	3.81714	66.8	17.5
P11	70	MALE	Left	ccRCC	T1	N0	M0	Stage I	Grade 1	+	-	P11_T1	Tumor	T1	2.69748	64.2	23.8
P11	70	MALE	Left	ccRCC	T1	N0	M0	Stage I	Grade 1	+	-	P11_N1	Normal	N1	1.38566	7.15	5.16
