# Supplementary material for: Identification of a basement membrane-based risk scoring system for prognosis prediction and individualized therapy in clear cell renal cell carcinoma
Source: Front Genet. 2023 Feb 3;14:1038924. doi: 10.3389/fgene.2023.1038924 (PMC9935575; doi:10.3389/fgene.2023.1038924)
Supplement: Supplementary file 4 [file DataSheet1.ZIP › Raw data.xlsx]

## Sheet: Sheet1
	P2_N1	P6_N1	P7_N1	P8_N1	P11_N1	P1_N1	P2_T1	P2_T2	P2_T3	P6_T1	P6_T2	P6_T3	P7_T1	P7_T2	P7_T3	P8_T2	P8_T1	P11_T3	P11_T2	P11_T1	P1_T1	P1_T2	P1_T3	P1_T4
DDX11L1	0	1	0	0	0	0	0	0	0	0	0	1	0	0	0	0	0	0	0	0	0	0	0	0
WASH7P	79	187	142	91	52	77	79	112	89	168	177	193	388	197	251	97	230	79	129	55	33	55	49	83
MIR6859-1	0	7	4	6	0	6	2	2	2	12	13	4	21	5	11	4	26	0	0	1	13	8	2	9
MIR1302-2HG	0	1	0	0	0	0	0	0	0	1	1	6	4	1	7	0	3	0	2	0	1	0	0	0
MIR1302-2	0	0	0	0	0	0	0	0	0	0	0	0	0	0	0	0	0	0	0	0	0	0	0	0
FAM138A	0	0	0	0	0	0	0	0	0	0	0	0	0	0	0	0	0	0	0	0	0	0	0	0
OR4G4P	0	0	0	0	0	0	0	0	0	0	0	0	0	0	0	0	0	0	0	0	0	0	0	0
OR4G11P	0	0	0	0	0	0	0	0	0	0	0	0	0	0	0	0	0	0	0	0	0	0	0	0
OR4F5	0	0	0	0	0	0	0	0	0	0	0	0	0	0	0	0	0	0	0	0	0	0	0	0
AL627309.1	0	0	0	0	0	3	0	0	0	0	1	0	0	0	0	0	0	0	0	0	0	0	0	0
AL627309.3	0	0	0	0	0	0	0	0	0	0	0	0	0	0	0	0	0	0	0	0	0	0	0	0
CICP27	2	0	1	6	0	1	0	4	1	2	1	0	4	4	5	0	4	0	0	0	0	3	4	8
AL627309.6	1	6	7	5	6	5	1	13	4	3	1	1	25	8	19	16	16	0	2	2	50	57	36	196
AL627309.7	4	4	10	8	1	1	5	10	1	9	4	1	17	16	14	5	9	1	0	4	34	59	37	127
AL627309.2	0	7	0	1	0	1	0	0	0	3	0	0	2	1	0	0	1	2	0	0	0	2	2	0
AL627309.5	5	1	0	4	0	0	0	5	5	0	4	1	0	3	0	0	5	1	0	7	1	8	4	8
RNU6-1100P	0	0	0	0	0	0	0	0	0	0	0	0	0	0	0	0	0	0	0	0	0	0	0	0
AL627309.4	0	0	0	0	0	0	0	0	0	0	0	0	0	0	0	0	0	0	0	0	0	0	0	0
FO538757.1	0	1	0	0	1	0	0	0	0	2	6	0	0	0	1	0	0	0	0	1	0	0	0	0
WASH9P	243	325	262	246	190	53	194	206	133	341	323	307	507	226	512	245	403	219	197	131	92	69	60	128
MIR6859-2	0	0	0	0	0	0	0	0	0	0	0	0	0	0	0	0	1	0	0	0	0	0	0	0
AP006222.1	0	8	0	2	0	12	1	1	3	15	18	14	5	4	2	4	3	3	0	2	2	5	7	11
AP006222.2	0	0	0	0	0	0	2	1	0	0	0	0	0	0	2	0	0	0	0	0	0	0	0	0
RPL23AP24	0	2	0	0	0	0	0	0	0	2	0	2	0	0	0	0	0	0	0	0	0	0	0	0
AL732372.1	0	0	0	0	0	0	0	0	0	0	0	0	0	0	0	0	0	0	0	0	0	0	0	0
AL732372.2	2	13	8	4	6	6	5	7	3	16	8	7	12	10	12	8	20	2	7	2	36	37	21	45
WBP1LP7	0	0	0	0	0	0	0	0	0	0	0	0	0	0	0	0	0	0	0	0	0	0	0	0
OR4F29	0	0	0	0	0	0	0	0	0	0	0	0	0	0	0	0	0	0	0	0	0	0	0	0
CICP7	0	0	0	0	0	0	0	0	0	0	0	0	0	0	0	0	0	0	0	0	0	0	0	0
AL732372.3	2	1	1	0	0	1	0	0	1	0	0	0	0	0	0	1	1	0	0	0	0	0	0	3
U6	1	1	0	0	1	4	4	4	5	7	7	4	7	7	9	0	7	0	0	2	6	6	4	3
AL669831.3	15	7	2	6	9	16	10	9	13	21	27	16	5	1	16	14	14	7	16	13	16	21	26	8
AC114498.1	0	0	0	0	0	0	0	0	0	0	0	0	0	0	0	0	0	0	0	0	0	0	0	0
MTND1P23	709	190	54	242	54	219	26	133	19	76	84	29	69	17	147	136	35	15	17	28	12	8	11	51
MTND2P28	18945	15551	13853	9266	19040	1803	7845	8094	3749	6705	12849	9492	16284	8367	31136	23888	11254	8263	3212	5167	99	144	150	456
MTCO1P12	9421	5442	1541	2808	1305	2396	1657	2287	936	1780	2729	1092	1800	797	3330	3629	2428	404	669	843	183	182	428	1167
AC114498.2	0	0	0	0	0	0	0	0	0	0	0	0	0	0	0	0	0	0	0	0	0	0	0	0
MTCO2P12	27	36	1	14	17	173	12	8	6	23	12	5	0	0	4	2	0	25	4	31	8	4	14	42
MTATP8P1	1	0	0	0	0	18	0	2	0	0	0	0	0	0	0	0	0	0	0	0	0	0	0	0
MTATP6P1	54208	44774	9398	24134	57261	83118	18477	17920	10792	16858	27283	15347	9202	4534	19655	28053	15308	27729	22331	25690	5023	7751	10020	28144
MTCO3P12	190	264	22	95	146	188	25	38	24	49	118	19	11	3	56	110	8	68	54	125	14	15	20	219
WBP1LP6	0	0	0	0	0	0	0	0	0	0	0	0	0	0	0	0	0	0	0	1	0	0	0	0
OR4F16	0	0	0	0	0	0	0	0	0	0	0	0	0	0	0	0	0	0	0	0	0	0	0	0
CICP3	2	0	3	0	1	3	0	0	1	3	4	7	0	0	3	0	3	1	0	0	2	9	2	1
AL669831.1	82	61	54	51	89	48	50	71	68	128	80	96	98	66	119	160	170	119	50	116	72	82	103	78
RNU6-1199P	0	0	0	0	0	0	0	2	0	0	0	0	0	0	0	0	0	0	0	0	0	0	0	0
AL669831.2	0	0	0	0	0	0	0	0	0	0	0	0	0	0	0	0	0	0	0	0	0	0	0	0
LINC01409	24	15	30	22	30	29	11	33	21	27	26	12	21	27	41	61	79	11	17	20	44	65	84	96
AL669831.6	0	0	0	0	0	0	0	0	0	0	0	0	0	0	0	0	0	0	0	0	0	0	0	0
AL669831.4	2	0	4	3	4	0	1	3	2	3	9	1	5	6	7	13	18	4	1	3	2	0	10	11
FAM87B	2	5	3	1	6	7	4	8	1	11	8	6	0	7	4	5	7	3	10	8	8	4	1	4
LINC01128	182	267	184	158	249	141	274	198	208	572	395	529	157	168	207	233	331	358	255	464	269	257	340	354
LINC00115	29	27	24	33	10	17	23	27	16	65	59	28	57	39	76	124	109	26	19	35	29	78	54	149
FAM41C	0	0	0	1	1	0	0	0	0	3	1	0	0	0	0	0	1	0	1	0	0	0	0	0
TUBB8P11	0	0	0	0	0	0	0	0	0	0	0	1	0	0	0	0	0	0	1	0	0	0	0	0
AL669831.5	0	0	0	0	2	0	0	0	0	3	1	1	0	0	0	0	0	0	0	0	0	0	0	0
AL645608.6	1	2	5	6	0	2	0	0	3	1	1	0	0	3	0	8	0	1	0	0	8	0	3	0
AL645608.2	10	4	5	9	3	11	2	5	1	6	1	2	1	1	4	4	0	0	1	2	4	2	4	0
AL645608.4	0	0	0	0	0	0	0	0	0	0	0	0	0	0	0	0	0	0	0	0	0	0	4	0
LINC02593	120	109	100	310	111	104	179	144	132	225	243	235	73	32	96	712	518	33	39	15	46	49	32	37
SAMD11	371	314	292	557	186	256	592	444	346	534	550	886	177	88	312	912	277	120	217	73	506	447	206	126
NOC2L	674	1305	665	802	539	764	1019	747	842	2045	1434	1675	1126	985	1321	1047	953	896	871	792	1584	1214	1186	1379
KLHL17	112	212	127	113	102	133	155	148	105	233	225	188	445	279	523	322	300	125	73	116	261	299	143	349
PLEKHN1	4	12	11	15	4	4	69	67	64	144	206	150	90	90	144	94	53	32	37	41	72	89	51	77
PERM1	9	33	42	32	7	6	154	2	22	19	40	17	34	41	49	4	2	5	0	0	4	1	0	2
AL645608.7	22	14	26	10	20	17	70	52	51	186	136	88	217	112	285	43	96	39	54	165	179	30	19	58
HES4	522	394	423	374	145	195	1269	894	734	2897	2232	1995	3832	1317	4196	3057	2508	722	652	1147	1391	317	365	582
ISG15	330	353	287	282	155	173	1748	2138	1126	1381	1388	1332	3178	1245	2171	1859	1232	461	531	754	6308	1214	1349	3167
AL645608.3	0	0	0	0	0	0	0	0	0	0	0	0	0	0	1	0	0	0	0	0	0	0	2	0
AL645608.1	2	0	1	0	2	1	0	2	2	1	1	1	4	6	11	0	3	1	1	5	5	0	0	0
AGRN	7550	10060	6770	6201	5969	6209	10409	5154	9213	31301	18431	21094	7065	7551	8569	7938	5176	9374	9001	7388	29548	24772	19340	13379
AL645608.5	0	0	0	0	0	0	0	0	0	0	0	0	0	0	0	0	0	0	0	0	0	0	0	0
AL390719.1	56	60	71	114	35	43	15	25	16	113	94	83	84	26	121	56	82	36	21	34	556	304	147	273
AL645608.8	0	1	2	0	0	0	2	3	0	6	12	12	8	4	8	3	2	2	0	4	119	65	14	26
RNF223	2	10	7	12	15	2	0	0	0	2	3	6	3	0	0	3	0	2	0	0	5	0	4	0
C1orf159	165	184	177	150	104	178	173	223	139	233	268	187	341	232	466	376	485	155	144	151	325	339	190	485
AL390719.3	0	1	0	0	1	2	1	2	0	5	3	0	3	1	2	2	3	1	5	0	3	4	2	6
LINC01342	5	2	0	4	1	10	0	0	1	2	4	1	0	1	0	1	1	1	0	0	0	1	0	2
MIR200B	5	11	1	3	2	1	5	0	1	2	1	0	0	1	1	0	0	1	0	0	2	0	3	9
MIR200A	12	8	3	4	5	0	6	1	0	2	0	3	5	8	1	3	1	4	1	0	0	0	1	4
MIR429	15	4	9	9	6	5	14	1	4	4	10	1	0	0	3	0	0	1	0	0	2	2	1	5
AL390719.2	169	59	96	67	27	81	32	29	24	12	39	10	36	32	21	39	38	3	9	3	16	22	28	16
TTLL10-AS1	1	1	2	0	0	0	0	0	1	2	1	2	4	0	0	2	1	0	0	1	0	1	0	0
TTLL10	7	4	5	8	3	1	5	2	1	14	11	16	7	1	8	13	1	7	1	4	0	0	0	0
TNFRSF18	9	10	8	8	0	3	101	224	80	57	26	48	163	56	185	72	45	11	22	11	52	86	36	235
TNFRSF4	30	38	20	28	7	30	501	270	130	903	612	792	438	543	547	1272	361	107	135	65	323	255	190	694
SDF4	2476	7202	2993	2791	2392	3499	4307	3260	3508	8828	7741	8160	3679	4447	5432	4255	2272	3845	3755	3311	5246	5664	4537	6263
B3GALT6	374	488	294	382	273	294	596	471	433	832	642	833	390	495	633	522	254	435	333	347	534	512	451	666
C1QTNF12	54	226	68	92	41	82	60	31	38	135	129	83	126	57	144	127	94	25	9	32	7	6	1	18
AL162741.1	3	8	5	1	4	14	1	5	6	5	4	4	19	4	14	13	14	0	1	5	2	1	0	6
UBE2J2	671	1177	639	707	463	732	815	792	750	1200	1093	1084	994	818	1267	987	934	567	544	522	832	781	701	1088
LINC01786	10	27	13	4	13	16	10	11	2	21	21	13	39	24	41	19	47	15	7	13	17	16	10	11
SCNN1D	86	147	109	84	112	81	39	53	34	121	159	77	218	92	315	205	537	134	104	126	72	76	57	124
ACAP3	535	1077	550	650	536	852	685	662	559	1570	1256	1002	1164	689	1538	1540	2086	532	447	648	756	737	600	1027
MIR6726	0	0	0	0	0	0	0	0	0	0	0	0	0	0	0	0	0	0	0	0	0	0	0	0
PUSL1	112	148	113	162	72	107	113	148	98	141	119	130	291	130	350	145	102	119	103	114	144	105	94	208
INTS11	1058	1912	1041	1227	828	1053	1192	1277	964	2356	2142	1928	2734	1462	3074	2747	3290	1488	1192	1424	1331	1405	1101	2099
MIR6727	0	0	0	0	0	0	0	0	0	0	0	0	0	0	0	0	0	0	0	0	0	0	0	0
AL139287.1	35	36	30	35	23	29	16	38	17	58	52	38	38	27	50	63	88	38	34	42	34	26	30	32
CPTP	721	991	1031	848	599	877	498	411	325	1019	973	912	940	574	1213	702	430	526	537	540	592	524	310	870
TAS1R3	9	6	7	16	11	4	2	37	16	20	23	10	35	36	79	6	9	1	12	8	11	11	2	15
DVL1	1107	1681	1257	1093	637	1105	970	918	781	2278	1915	1905	1099	824	1377	1333	1459	994	975	1018	1305	1086	1006	1346
MIR6808	0	0	0	0	0	0	0	0	0	0	0	0	0	0	0	0	0	0	0	0	0	0	0	0
MXRA8	1444	1858	1203	1571	1001	905	3506	2772	2292	5165	3510	4783	1739	3054	3427	1231	1090	475	381	270	180	110	230	582
AURKAIP1	1325	3273	2130	1939	766	1736	1242	1157	910	1936	1905	1848	2066	1267	2184	1541	1222	698	785	741	1307	1019	902	1591
NDUFB4P8	0	0	1	3	0	0	0	1	0	0	0	0	2	0	0	0	0	1	2	0	0	0	0	0
CCNL2	2560	2299	1714	1992	1750	1946	2139	2865	1694	3849	4454	2543	7185	2941	8398	7417	12951	2357	1555	2423	1565	2174	1539	3648
MRPL20-AS1	223	371	284	290	154	296	255	245	272	368	219	237	204	254	220	200	177	111	114	106	232	252	184	289
MRPL20	801	1838	1350	1181	639	912	766	723	640	1444	1457	1380	1276	1058	1463	998	719	733	698	692	1013	842	844	1546
RN7SL657P	0	0	0	0	0	0	0	0	0	0	0	0	0	0	0	0	0	0	0	0	0	0	0	0
AL391244.2	42	25	35	33	32	53	36	60	42	42	39	41	42	38	85	83	188	27	33	29	55	52	31	97
ANKRD65	141	146	130	168	96	104	93	83	59	145	89	108	69	55	134	114	76	48	32	39	11	12	7	24
AL391244.1	3	3	5	1	11	0	4	1	0	1	1	5	2	4	11	9	0	3	0	4	0	0	0	1
TMEM88B	32	64	26	25	4	15	1	0	1	7	1	0	4	1	7	2	5	1	0	1	0	0	0	0
LINC01770	11	35	13	22	6	15	29	19	31	48	30	26	70	54	85	88	101	10	1	7	2	1	5	9
VWA1	1766	2398	1675	1638	1126	1625	7330	5297	4068	14482	8503	10134	3979	5198	6105	8236	4438	3195	2233	5623	1023	321	390	1157
ATAD3C	163	244	325	236	179	277	109	66	97	213	162	175	139	137	224	119	152	6	4	9	5	2	6	5
ATAD3B	428	465	344	374	225	335	250	374	260	471	467	267	1201	629	1251	683	1037	240	189	259	444	446	259	637
AL645728.2	7	16	16	11	7	10	4	10	3	14	13	8	15	10	27	19	42	8	9	5	13	2	14	12
ATAD3A	263	557	304	344	168	270	322	330	387	473	306	364	552	424	573	297	286	428	416	320	514	376	368	488
TMEM240	19	10	33	26	1	22	50	48	43	27	13	20	13	16	25	39	59	11	6	8	10	19	7	36
SSU72	1485	2907	1807	1839	1867	1682	1346	1392	1145	1997	2149	2049	1128	931	1432	1315	966	1298	1012	1106	1687	1736	1416	2361
AL645728.1	6	6	20	9	13	5	17	23	11	7	12	18	18	16	24	11	14	16	15	13	19	25	18	23
AL691432.3	0	0	0	0	0	0	0	0	0	0	0	0	0	0	0	0	0	0	0	0	0	0	0	0
FNDC10	83	78	178	173	103	210	137	78	93	51	27	41	31	42	56	105	124	9	7	7	183	144	72	188
AL691432.4	7	10	28	12	10	24	4	2	0	3	1	3	6	3	4	21	33	0	1	1	23	30	10	13
AL691432.2	178	298	224	218	159	236	89	76	75	285	232	278	169	134	197	200	285	101	111	112	94	143	99	131
MIB2	918	1463	933	1068	819	911	875	879	752	2162	1888	1625	862	599	1269	1852	1898	1017	811	992	979	1166	690	1433
MMP23B	4	7	10	16	9	4	26	52	100	30	4	18	20	5	29	31	28	15	19	10	6	12	8	3
CDK11B	377	561	462	478	307	351	676	717	544	860	657	618	706	707	992	691	530	400	419	455	614	501	490	796
FO704657.1	2	0	0	3	1	0	1	3	0	0	4	3	0	6	2	0	0	0	0	0	0	3	0	4
SLC35E2B	742	1289	693	814	890	1114	1145	1007	979	1820	1410	1378	1418	952	2174	2113	3230	1232	1085	1010	955	1197	780	1055
AL691432.1	40	139	22	46	85	29	55	79	61	223	169	139	175	99	186	152	237	111	64	120	38	42	14	35
MMP23A	1	1	1	5	0	0	2	5	4	1	5	2	23	0	2	5	8	0	2	1	5	1	0	0
CDK11A	20	34	10	21	5	21	23	31	26	19	21	10	41	22	60	63	87	17	6	13	32	35	18	89
AL031282.2	20	26	24	22	15	34	34	27	29	54	27	39	53	41	58	19	67	19	15	24	49	66	59	59
AL031282.1	9	3	11	5	1	8	4	6	5	5	3	2	14	3	17	9	18	1	0	3	11	18	14	30
SLC35E2A	155	129	288	118	83	271	204	234	172	155	173	136	419	254	574	315	508	141	89	88	178	217	161	263
NADK	598	1085	717	750	604	731	983	926	1080	1319	900	1176	943	828	1087	636	545	668	695	610	2038	2005	1497	1586
GNB1	2651	7037	4402	3703	4439	4834	5275	3650	5158	11010	6326	9977	3117	5268	3910	2713	1535	6602	6355	6294	9566	9817	8545	8596
AL109917.1	8	5	11	14	6	5	14	2	4	6	5	1	9	4	7	13	15	10	10	17	3	21	4	1
CALML6	4	8	4	1	1	4	0	2	0	3	0	1	5	1	4	5	11	0	1	0	0	4	0	2
TMEM52	23	37	28	25	22	31	6	4	10	16	19	19	10	9	19	13	10	2	5	2	4	1	1	2
CFAP74	1	5	2	2	9	7	36	42	25	74	25	38	38	19	32	31	86	11	10	13	13	3	2	13
AL391845.2	0	1	0	0	0	0	49	14	13	49	28	26	4	10	12	12	29	17	8	6	13	5	0	11
GABRD	10	7	7	12	2	10	611	316	289	989	572	842	365	421	422	301	318	193	244	143	58	28	37	136
AL391845.1	0	2	0	3	0	0	0	0	0	0	0	0	0	0	0	0	0	0	0	0	0	0	0	0
PRKCZ	239	969	344	373	395	320	101	62	120	501	402	538	165	182	202	140	82	265	217	234	144	233	164	150
AL590822.2	0	0	4	1	3	1	2	6	0	1	3	1	3	1	5	0	3	0	2	3	2	0	0	0
PRKCZ-AS1	38	34	34	31	31	22	21	16	20	44	37	35	20	11	39	43	78	27	17	20	17	34	24	44
FAAP20	589	1446	786	779	508	871	688	758	547	1195	1222	1046	1104	708	1344	1017	902	824	604	729	819	811	725	1568
AL590822.1	0	2	4	0	1	2	0	0	0	0	3	0	3	0	2	0	11	0	0	0	0	0	1	0
SKI	805	1353	909	878	1091	1078	3333	2277	2548	5468	3054	4668	996	1534	1793	1722	1034	2618	2429	2581	1427	1819	1310	1409
AL590822.3	85	102	57	54	72	86	59	42	51	107	153	96	72	31	102	145	263	55	36	73	58	57	12	57
MORN1	103	322	157	138	105	218	92	73	84	276	217	197	228	172	242	100	205	182	176	144	149	204	105	187
AL589739.1	2	4	3	1	2	4	0	2	2	7	5	3	0	0	2	2	7	3	0	2	2	0	0	0
AL513477.1	40	86	61	62	58	72	50	49	35	131	113	106	83	57	101	38	43	60	71	53	84	92	55	54
AL513477.2	3	5	11	7	6	8	0	5	1	6	17	4	48	13	43	27	68	4	4	4	5	21	12	14
RER1	1136	2509	1359	1304	1351	1257	1212	1108	1092	2396	2128	2227	1748	1693	2185	1265	1303	1726	1311	1432	1587	1489	1277	1469
PEX10	231	750	320	354	343	315	271	119	246	850	588	767	223	353	342	232	130	498	450	448	285	345	233	243
PLCH2	158	2942	608	163	601	1245	157	190	137	1435	2412	746	239	102	289	320	1467	170	65	231	161	241	96	307
AL139246.1	1	7	1	0	0	2	1	0	1	8	7	0	2	1	0	1	5	1	0	1	3	2	0	6
AL139246.4	0	8	0	2	0	0	2	0	0	15	7	6	3	0	0	1	3	1	0	2	1	9	3	0
PANK4	568	663	443	434	488	452	509	478	463	820	500	610	452	457	675	484	348	454	334	419	468	513	310	437
HES5	1	0	5	1	4	0	42	17	12	164	111	139	21	13	70	274	231	90	70	147	2	14	4	26
AL139246.5	65	118	95	80	25	53	119	95	67	218	154	190	214	77	206	210	257	66	45	115	63	42	35	77
TNFRSF14-AS1	57	145	89	124	59	70	108	96	100	376	443	187	381	130	713	220	318	277	178	369	143	128	60	158
TNFRSF14	896	2280	974	1153	814	1126	1740	1942	1482	4360	5010	3090	4823	2149	6659	3607	4391	3900	2785	4806	2621	2403	1761	3789
AL139246.2	2	3	3	3	1	0	2	1	0	26	34	14	6	6	20	12	12	27	13	55	6	3	8	8
AL139246.3	1	5	5	5	0	2	10	4	2	3	5	5	26	10	28	13	16	15	13	8	11	22	1	24
PRXL2B	365	957	616	600	355	435	609	429	495	1453	1227	1137	753	677	1275	675	617	722	628	762	506	491	401	457
MMEL1	4	9	15	16	7	6	16	17	14	5	5	8	18	11	61	7	7	1	1	3	0	1	0	6
AL831784.1	3	1	1	0	2	0	0	0	0	0	0	0	0	0	0	0	0	0	0	0	0	0	0	0
TTC34	23	69	40	30	54	47	45	20	44	215	214	149	65	33	120	65	128	38	15	59	8	14	13	27
AC242022.2	0	0	1	0	0	0	0	0	0	0	0	0	2	2	5	1	1	0	0	0	0	0	0	0
AC242022.1	5	0	0	0	0	0	0	0	0	0	0	0	0	1	0	1	0	0	0	3	0	0	0	0
AL592464.2	0	0	0	0	0	0	0	0	0	0	0	0	0	0	0	0	0	0	0	0	0	0	0	0
AL592464.3	0	0	0	0	0	0	0	0	0	0	0	0	0	0	0	0	0	0	0	0	0	0	4	0
AL592464.1	0	0	0	0	0	0	0	0	0	0	0	0	0	0	0	0	0	0	0	0	0	0	0	0
AL589702.1	0	0	0	1	0	0	0	0	0	0	0	0	0	0	0	0	0	0	0	0	0	0	0	0
ACTRT2	0	0	0	0	0	0	0	0	0	0	0	0	0	0	0	0	1	0	0	0	0	0	0	0
PRDM16-DT	2434	2256	3610	2251	2299	2780	20	19	27	56	12	21	5	4	11	37	71	16	4	13	2	1	0	15
PRDM16	451	361	703	480	549	509	104	54	99	113	29	64	17	11	26	85	101	50	21	28	2	3	0	3
MIR4251	0	0	0	0	0	0	0	0	0	0	0	0	0	0	0	0	0	0	0	0	0	0	0	0
AL008733.1	1	0	0	0	0	0	0	0	0	0	0	0	0	0	0	0	0	0	0	0	0	0	0	0
AL512383.1	2	5	4	2	0	1	0	0	0	0	0	0	0	0	0	0	0	0	0	0	0	0	0	0
AL590438.1	0	0	2	1	0	0	0	0	0	0	2	0	0	1	4	0	0	0	0	0	0	0	0	0
AL354743.2	0	3	0	1	2	3	1	1	6	12	2	3	1	0	0	0	0	0	1	4	0	0	0	0
AL354743.1	8	1	8	2	0	3	2	0	2	0	0	0	0	0	1	0	3	1	0	0	0	0	0	0
ARHGEF16	549	1081	629	694	509	593	377	114	348	1706	1554	1190	853	616	1404	1127	1366	1100	843	1040	21	60	134	246
AL512413.1	0	3	1	3	2	2	1	3	1	1	0	1	6	1	2	6	7	6	5	6	2	1	1	6
MEGF6	310	745	405	419	342	273	775	670	974	2467	1367	1953	1210	1058	1857	793	1419	676	920	766	183	275	126	402
MIR551A	0	0	0	0	0	0	0	0	0	0	0	0	0	0	0	0	0	0	0	0	0	0	0	0
AL513320.1	16	21	29	22	3	18	15	18	14	30	26	17	64	25	55	86	167	5	1	6	1	5	7	38
TPRG1L	1098	4767	1713	1721	1674	1734	1151	735	927	2072	1813	2078	706	894	964	805	471	1247	1230	1292	720	851	657	743
WRAP73	205	337	298	221	207	211	283	296	208	402	340	342	354	296	490	352	328	221	192	250	343	451	301	522
TP73	6	2	2	1	2	6	43	21	17	10	14	14	8	17	32	5	13	17	10	13	64	57	34	45
AL136528.1	0	0	0	0	0	0	4	0	0	0	0	3	0	0	0	1	2	0	0	0	0	2	0	0
AL136528.2	0	0	0	0	0	0	1	0	0	0	0	0	0	0	0	0	0	0	0	0	0	0	0	0
TP73-AS1	332	568	431	379	411	370	407	340	380	954	685	689	569	431	702	483	691	570	513	540	331	502	306	401
AL136528.3	0	0	0	0	0	0	0	0	0	0	0	0	0	0	0	0	0	0	0	0	0	0	0	0
CCDC27	2	3	1	5	2	3	0	2	0	25	10	24	10	0	3	7	15	2	3	5	0	0	1	0
SMIM1	87	475	149	149	41	110	66	40	57	127	155	116	194	80	231	63	45	25	46	45	5	15	3	16
LRRC47	702	1710	962	920	933	847	662	519	734	1569	1139	1545	683	751	983	574	542	1232	1076	1025	806	738	688	613
RN7SL574P	0	3	5	0	5	6	0	1	0	5	3	2	2	3	1	0	2	6	0	5	1	2	0	3
AL365330.1	12	23	16	9	19	11	18	25	6	25	22	12	43	19	36	34	50	18	19	14	16	9	10	24
CEP104	598	1366	660	699	895	762	598	440	512	1368	754	1058	450	630	607	481	376	991	892	858	734	660	579	485
DFFB	91	179	122	95	132	129	115	112	93	185	90	130	200	135	252	115	225	131	88	96	93	114	105	142
C1orf174	249	340	267	212	223	274	275	305	266	402	338	351	263	310	385	240	219	276	248	253	444	353	356	417
LINC01134	0	34	14	13	6	19	18	11	10	17	9	16	46	32	48	37	48	11	20	6	20	24	18	30
LINC01346	0	0	4	0	2	0	0	0	0	0	0	0	0	0	0	0	0	0	0	0	4	0	5	0
LINC01345	0	0	0	0	0	0	0	0	0	0	0	0	0	0	0	0	0	0	0	0	0	0	2	0
LINC02780	0	0	0	0	0	0	0	0	0	0	0	0	0	0	0	0	0	0	0	0	0	0	0	0
AL805961.1	0	0	0	0	0	0	0	0	0	8	13	5	1	0	0	0	1	15	9	13	1	15	118	0
EEF1DP6	0	0	0	0	0	0	0	0	0	0	0	0	0	0	0	0	0	0	0	0	0	0	0	0
LINC01777	0	0	0	0	0	0	0	0	0	0	0	0	0	0	0	0	0	0	0	0	0	0	0	0
AL355602.1	0	0	0	0	0	0	0	0	0	0	0	0	0	0	0	0	0	0	0	0	0	0	0	0
Z98747.1	0	0	0	0	0	0	0	0	0	0	0	0	0	0	0	0	0	0	0	0	0	0	0	0
LINC01646	0	0	1	0	2	1	0	0	0	0	0	0	1	0	0	0	0	0	0	0	0	0	0	0
AJAP1	414	903	492	284	546	321	103	43	93	336	206	253	80	122	43	63	56	347	345	472	40	8	4	22
Z98886.1	3	1	0	0	3	2	0	0	0	0	0	0	0	1	0	0	0	0	1	0	0	0	2	0
BX005132.1	0	0	0	0	0	0	0	0	0	0	0	0	0	0	0	0	0	0	0	0	0	0	0	0
LINC02781	0	0	0	0	5	0	0	0	0	0	0	0	0	0	0	0	0	0	0	0	0	0	0	0
LINC02782	0	0	0	0	0	0	0	0	0	0	0	0	0	0	0	0	0	0	0	0	0	0	0	0
AL139823.1	12	4	1	1	0	3	0	0	0	0	0	0	0	0	0	0	0	0	0	0	0	0	0	0
Z98259.3	11	25	10	4	10	12	0	0	0	0	0	0	0	0	0	0	0	0	0	0	0	0	0	0
Z98259.2	1	5	0	2	0	1	0	0	0	0	0	0	0	0	0	0	0	0	0	0	0	0	0	0
Z98259.1	0	0	0	0	0	0	0	0	0	0	0	0	0	0	0	0	0	0	0	0	0	0	0	0
Z97988.2	0	0	0	0	0	0	0	0	0	0	0	0	0	0	0	0	0	0	0	0	0	0	0	0
AL365255.1	0	1	1	0	0	0	0	1	0	0	1	1	2	0	0	0	1	0	0	0	0	0	0	0
Z97988.1	0	0	0	0	0	0	0	0	0	0	0	0	0	0	0	0	0	0	0	0	0	0	0	0
MIR4689	0	1	0	0	0	0	0	0	0	0	0	0	0	0	0	0	0	0	0	0	0	0	0	0
NPHP4	218	350	265	191	239	240	176	178	229	528	304	404	309	298	421	266	338	341	268	295	307	309	204	303
KCNAB2	517	2261	550	465	531	1599	651	1053	929	1676	1818	1319	751	583	808	678	525	298	354	351	2759	3006	1523	2740
CHD5	52	55	86	57	33	60	2	1	3	5	0	2	7	6	6	10	4	4	2	2	24	20	39	10
AL031847.2	0	0	0	0	0	0	0	0	0	0	0	0	0	0	0	0	0	0	0	0	0	0	0	0
RPL22	2007	4238	4030	3061	2139	1798	2001	2415	2101	4981	4772	5581	5314	2893	3850	2724	3049	3026	2797	2647	1012	1260	1207	1584
AL031847.1	6	13	13	15	4	13	1	1	1	2	3	5	8	1	7	6	18	5	1	3	5	2	4	8
RNF207	239	365	329	286	291	326	89	121	106	271	243	157	419	221	389	506	776	199	187	247	193	260	200	469
ICMT	1302	3729	1979	1690	1622	1795	2017	1622	1733	2337	1590	2045	928	1602	1339	1136	583	1178	1104	966	1656	1393	1213	1346
LINC00337	2	16	9	4	6	0	0	0	3	1	1	0	1	3	2	2	2	1	0	1	9	4	4	6
HES3	0	0	0	0	0	0	0	0	0	0	0	0	0	0	0	0	0	0	0	0	0	0	0	0
GPR153	65	238	142	75	114	136	364	238	370	166	135	129	145	162	281	53	93	115	105	78	90	69	92	111
ACOT7	316	3704	805	663	719	1232	795	586	530	1407	1632	1097	464	684	583	570	256	790	834	794	1864	1416	1005	1738
AL031848.2	0	0	0	0	0	0	0	0	0	0	0	0	0	0	0	0	0	0	0	0	0	0	0	0
HES2	21	77	43	32	46	58	34	11	56	27	21	41	24	22	38	9	35	28	29	97	4	0	0	9
ESPN	669	3233	694	601	943	1395	132	27	119	543	617	460	89	62	145	131	683	275	175	388	4	3	1	8
MIR4252	3	7	0	0	0	0	0	0	0	0	0	0	0	0	0	0	0	0	0	0	0	0	0	0
AL031848.1	8	18	2	2	8	3	3	0	0	9	2	4	0	0	0	3	9	4	0	2	0	0	0	0
TNFRSF25	140	191	145	173	103	154	306	478	341	340	300	196	732	472	818	591	748	211	181	152	189	344	160	721
PLEKHG5	238	361	300	267	307	293	467	468	383	1414	760	950	393	343	509	542	872	438	326	451	331	993	344	1708
NOL9	208	331	238	241	305	316	324	281	324	557	463	477	335	385	417	204	300	325	298	291	480	393	337	326
RNU6-731P	0	0	0	0	0	0	0	0	0	0	0	0	0	0	0	0	0	0	0	0	0	0	0	0
AL591866.1	3	2	0	0	3	2	1	0	1	4	6	0	0	0	1	0	5	2	4	1	6	1	1	0
TAS1R1	0	4	2	2	2	1	0	1	0	2	4	3	2	6	5	1	1	2	1	8	2	0	4	1
ZBTB48	296	643	331	318	358	250	302	440	275	795	671	580	846	468	957	705	977	376	253	352	323	380	254	607
KLHL21	845	2807	1444	1170	1579	1356	947	739	1101	2030	1216	1968	722	759	1096	818	942	1662	2128	1813	1042	1134	1524	1192
PHF13	379	578	340	299	319	271	373	280	303	629	523	543	342	306	443	362	375	443	459	427	495	437	439	376
THAP3	234	370	299	254	162	197	264	257	193	297	298	349	441	254	434	315	311	321	258	236	233	180	212	267
DNAJC11	359	1231	760	590	569	836	346	233	301	699	386	547	255	326	340	234	338	349	350	385	479	418	338	290
LINC01672	0	0	0	0	0	0	0	0	0	0	0	0	0	0	0	0	0	0	0	0	0	0	0	0
AL591163.1	0	0	0	0	0	0	0	0	1	0	0	0	0	1	0	0	0	0	0	0	0	0	0	0
CAMTA1-DT	12	49	33	20	11	10	8	12	4	9	7	12	9	5	17	31	26	6	6	0	3	5	12	10
CAMTA1	557	1332	757	790	683	682	506	439	399	815	747	790	573	552	746	793	719	588	508	567	381	406	325	543
AL590128.1	0	0	1	0	0	0	0	0	0	0	2	0	0	0	1	0	2	0	0	0	2	0	0	0
AL512330.1	1	0	0	1	0	0	0	0	0	0	0	1	0	0	0	0	0	0	0	0	0	0	0	0
RNU1-8P	0	0	0	0	0	0	0	0	0	0	0	0	0	0	0	0	0	0	0	0	0	0	0	0
CAMTA1-IT1	2	1	0	4	0	0	1	0	0	0	0	0	0	0	1	4	3	0	0	0	1	0	0	0
Z97987.1	0	0	0	0	0	0	0	0	0	0	0	0	0	0	0	0	0	0	0	0	0	0	0	0
AL365194.1	0	0	0	0	0	0	0	3	0	1	0	1	0	0	0	1	0	1	0	0	0	0	0	0
AL359881.3	9	4	0	8	5	0	4	0	0	1	3	0	7	1	1	0	7	3	2	1	0	0	0	0
AL359881.2	3	1	4	0	9	3	2	0	1	10	5	1	5	2	4	18	35	1	0	0	0	1	0	10
AL359881.1	19	2	5	3	2	1	1	3	5	1	3	2	6	6	5	22	54	2	0	4	0	0	0	6
VAMP3	920	2396	1669	1171	1989	1327	1646	1239	1634	3023	2252	3246	1200	1583	1576	1297	780	2786	2225	2387	2669	2874	2654	2828
Z98884.2	11	8	10	8	13	10	3	11	8	20	13	10	15	17	42	25	20	14	17	31	14	20	4	28
PER3	318	778	785	225	659	227	153	125	168	1627	1307	1252	937	570	1341	373	413	892	793	1050	153	189	109	168
Z98884.1	2	24	6	2	1	3	0	1	1	18	12	9	15	10	11	1	7	7	7	11	0	5	0	0
UTS2	1	2	6	5	2	7	15	50	29	25	17	30	114	118	79	30	16	25	25	25	145	187	122	258
TNFRSF9	3	21	0	12	3	4	297	533	293	100	49	54	73	68	61	59	15	27	31	109	1348	1324	1128	1124
AL009183.1	0	0	0	0	0	0	0	0	0	0	0	0	0	0	0	0	0	0	0	0	0	0	0	0
PARK7	2043	5358	3526	3187	1701	2490	2448	2461	1996	3438	3098	3095	3231	2981	3751	2428	1185	1794	1834	1678	2670	2343	2054	3449
Y_RNA	170	166	192	151	175	151	132	225	90	219	269	164	352	247	396	243	435	219	157	217	166	230	183	304
AL034417.4	30	61	11	10	8	3	35	19	28	17	26	14	37	19	45	20	16	4	4	3	17	10	5	50
AL034417.3	2	0	4	0	0	0	0	1	1	0	0	0	1	1	5	1	1	0	0	0	0	0	0	0
ERRFI1	1270	3303	742	595	955	493	2108	1522	2053	5878	7458	5796	1855	2690	2700	1498	825	2466	2158	1891	1553	1826	1522	2557
AL034417.2	3	0	0	0	0	1	0	5	4	12	11	2	5	7	13	2	2	3	1	0	3	11	11	15
AL034417.1	0	0	0	0	0	0	0	0	0	1	0	0	0	0	1	0	0	0	0	0	0	0	0	0
AL358876.1	0	0	0	0	0	0	0	0	0	0	3	2	2	0	0	0	5	0	0	1	0	0	0	0
LINC01714	2	24	2	1	2	0	4	3	4	10	17	12	7	5	6	16	25	9	5	6	1	10	11	9
RNU1-7P	0	0	0	0	0	0	0	0	0	0	0	0	1	0	0	0	0	0	0	0	0	0	0	0
AL358876.2	0	0	0	0	0	0	0	0	0	0	1	0	1	0	0	0	0	0	0	1	0	0	0	0
RNU6-991P	0	0	0	0	0	0	0	0	0	0	0	0	0	0	0	0	0	0	0	0	0	0	0	0
SLC45A1	264	305	155	220	133	128	113	84	96	198	145	125	54	36	54	158	137	69	54	99	46	34	26	96
RERE	1800	4163	2151	1852	2257	3394	2296	1557	2152	4975	2848	3902	2473	1958	3666	1738	1777	2488	2715	2670	2332	2613	1873	1944
RERE-AS1	3	4	2	4	5	1	7	10	0	4	5	6	11	4	6	10	5	2	8	3	6	16	13	49
AL096855.1	0	0	0	1	0	0	0	0	0	0	0	0	0	0	0	1	0	0	0	0	0	1	0	0
AL096855.2	0	0	0	0	0	0	0	0	0	1	1	0	2	0	0	0	4	0	0	0	0	0	0	0
RPL7P11	0	0	0	0	0	0	0	0	0	0	1	0	1	0	1	0	0	0	0	0	2	0	0	0
RPL7P7	0	0	0	0	0	0	0	0	0	0	1	0	0	0	2	3	1	0	0	0	0	0	0	0
AL357552.1	0	0	0	0	0	1	0	0	0	0	0	0	5	0	1	2	0	0	0	0	0	0	1	2
AL357552.2	0	0	0	0	0	0	0	0	0	0	1	0	0	0	2	0	0	0	0	0	0	0	0	0
RPL23AP19	0	1	0	0	0	1	0	0	0	0	0	0	0	0	0	0	0	0	0	0	0	0	0	0
ENO1	11213	27176	15484	14384	12055	14596	13583	9676	13119	55994	59397	56322	18556	24834	22603	17160	8987	46810	46936	44935	44717	36802	38217	34030
MIR6728	0	0	0	0	0	0	0	0	0	4	4	3	3	1	1	2	2	0	2	0	0	0	0	0
ENO1-AS1	2	7	11	9	2	0	0	0	0	2	10	1	4	2	1	4	10	1	0	1	0	1	0	0
RNU6-304P	0	1	3	0	0	0	0	0	0	0	3	0	0	0	0	0	0	0	0	0	0	0	0	1
HMGN2P17	0	1	0	0	0	0	0	0	0	0	0	0	0	0	0	0	0	0	0	0	0	3	0	0
AL139415.1	0	0	3	0	0	0	0	0	0	0	0	0	0	0	0	0	0	0	0	0	1	2	2	4
AL139415.2	0	0	0	0	0	0	0	0	0	0	0	0	0	0	0	0	0	0	0	0	0	0	0	0
CA6	0	2	0	0	0	0	1	0	0	1	1	0	0	0	2	1	0	0	1	0	0	6	0	1
RN7SL451P	0	0	0	0	0	0	0	0	0	0	0	0	0	0	0	0	0	0	0	0	0	0	0	0
SLC2A7	0	0	0	0	0	0	1	0	0	1	7	4	5	7	1	0	0	0	0	1	1	0	0	3
SLC2A5	135	3068	305	146	398	855	429	269	404	8356	10585	7707	1355	817	436	348	289	856	901	1712	2209	1769	1500	2250
AL158048.1	0	0	0	0	0	0	0	0	0	0	0	0	1	0	0	0	0	0	0	0	0	0	0	0
GPR157	142	246	217	149	187	161	78	86	119	353	269	328	213	215	178	77	131	172	151	113	302	409	339	276
MIR34AHG	34	65	41	74	30	33	132	201	155	300	218	147	287	196	492	472	572	142	107	185	160	242	157	525
MIR34A	0	0	0	0	0	0	0	0	0	0	0	0	0	0	0	0	0	0	0	0	0	0	0	0
LNCTAM34A	16	8	6	2	9	2	20	22	24	33	34	27	36	49	60	47	55	49	37	31	12	31	7	44
H6PD	826	1617	756	862	974	1198	1237	1136	1584	5853	3558	5218	787	1330	1085	1021	1054	2240	2372	2406	2355	3595	3158	1844
SPSB1	326	357	244	202	127	162	930	879	1165	1153	714	1129	998	1248	1093	182	179	264	298	256	495	309	464	442
BX323043.1	3	14	3	4	4	3	5	7	4	17	8	5	31	30	18	4	8	47	47	31	0	0	0	0
LINC02606	5	43	28	19	28	23	35	24	37	82	50	51	25	67	36	31	16	126	98	61	6	27	5	11
RNA5SP40	0	0	0	0	0	0	0	0	0	0	0	2	0	1	0	0	0	5	2	5	0	0	0	0
AL928921.1	1	12	6	4	7	3	0	0	0	0	0	0	0	0	0	0	0	0	0	0	0	0	0	0
SLC25A33	199	709	622	413	460	377	87	111	64	180	195	222	64	99	58	84	44	122	62	68	167	150	121	133
AL954705.1	0	4	4	1	3	2	2	1	0	2	2	0	0	1	0	2	1	0	0	2	3	4	4	3
TMEM201	272	297	296	291	276	358	245	189	154	377	272	340	179	138	243	295	234	216	127	169	278	263	198	223
PIK3CD	327	544	260	383	338	362	661	908	700	1154	682	864	773	667	850	899	656	482	476	540	2591	2866	1450	2428
PIK3CD-AS1	0	0	0	0	1	0	0	2	0	2	1	1	1	1	1	4	2	0	2	0	7	16	9	18
AL691449.1	0	0	0	0	0	0	3	0	0	0	0	0	0	1	0	0	0	0	0	0	0	0	0	0
PIK3CD-AS2	13	111	30	39	49	50	69	30	27	77	88	69	99	67	112	33	11	57	58	57	3	2	4	8
CLSTN1	2832	7067	3461	3196	3342	5273	3893	2327	3288	11850	7897	10535	2274	3395	3501	3114	1597	3745	3743	3433	4008	4246	3503	2764
MZT1P1	0	0	0	0	0	0	0	0	0	0	0	2	0	2	0	0	0	0	0	0	0	1	2	0
AL357140.3	0	1	0	0	0	0	0	1	0	0	0	0	0	0	1	0	3	0	0	0	0	0	2	0
CTNNBIP1	478	981	629	631	567	534	278	199	217	533	329	533	253	310	322	288	174	316	293	242	440	488	305	543
AL357140.1	0	0	0	0	0	0	0	0	0	0	0	0	0	0	0	0	0	0	0	0	0	0	0	0
AL357140.4	2	1	0	0	0	1	0	0	5	1	1	2	0	2	0	0	1	0	0	1	0	1	4	3
LZIC	376	944	691	591	727	765	441	366	425	868	647	806	413	431	500	412	269	715	554	614	714	689	535	627
AL357140.2	4	12	6	3	5	4	6	0	2	12	8	8	8	9	14	9	17	8	8	4	7	11	17	0
NMNAT1	167	466	352	234	250	299	137	128	125	283	225	263	187	207	163	117	105	158	169	153	191	170	115	159
RN7SKP269	1	1	1	1	0	1	2	1	0	0	2	0	0	2	2	0	0	0	0	3	0	0	1	5
TMEM274P	0	0	0	1	3	0	0	0	2	5	5	1	0	3	1	1	4	1	1	0	0	0	0	2
MIR5697	0	0	0	0	0	0	0	0	0	0	0	0	0	0	2	0	1	0	0	0	0	0	0	0
AL603962.1	0	0	0	0	0	0	0	0	0	0	0	0	0	0	0	0	0	0	0	0	0	0	0	0
RBP7	56	206	260	121	131	130	146	99	58	746	858	907	156	145	179	1056	349	570	261	487	433	136	217	697
UBE4B	528	1527	679	622	979	885	653	462	573	1322	910	1318	1434	807	1830	518	622	938	873	848	721	998	807	690
AL590639.1	0	0	0	0	0	0	0	0	0	0	0	0	1	0	0	0	1	0	0	0	0	0	1	0
PGAM1P11	0	0	0	3	0	0	1	1	0	2	1	0	0	0	1	0	1	0	3	0	0	0	0	0
RNU6-828P	2	0	0	0	0	0	1	6	0	6	0	1	1	2	2	0	2	1	3	1	1	0	1	0
KIF1B	973	2445	1020	958	1497	1342	897	595	968	2074	1345	1654	1193	1066	1399	572	674	1577	1366	1651	1190	1334	1315	852
AL358013.1	0	0	0	0	0	0	0	0	0	0	0	0	0	0	2	0	0	0	0	0	0	0	0	0
RNU6-37P	0	0	0	1	0	0	0	0	0	0	0	0	0	0	0	0	0	0	0	2	4	1	4	0
RN7SL731P	0	0	0	0	0	0	0	0	0	0	0	0	0	0	0	0	0	0	0	0	0	0	0	0
AL139424.3	4	9	2	3	5	4	2	1	0	2	7	3	6	4	2	1	3	1	4	3	3	0	2	3
AL139424.2	14	20	9	17	19	14	25	11	5	7	15	8	15	10	6	9	24	2	3	3	3	12	6	19
PGD	1093	1770	1391	1283	1036	1263	622	626	704	1013	611	1009	602	839	724	499	367	596	804	693	2386	1912	1780	1619
AL139424.1	0	0	0	0	2	0	0	0	0	0	0	0	0	0	0	1	0	2	0	1	0	0	0	0
CENPS-CORT	2	4	2	1	4	0	0	0	0	0	0	0	2	1	3	2	3	3	1	6	3	0	1	3
CENPS	46	131	107	46	15	14	43	18	23	51	44	31	93	60	88	46	64	16	21	27	33	3	10	8
CORT	5	13	2	6	3	5	0	2	0	5	8	0	0	2	6	9	10	1	3	4	1	2	3	2
DFFA	583	1468	960	699	751	941	605	459	485	972	786	960	591	686	568	318	264	818	657	640	558	591	527	595
AL354956.1	0	0	0	0	0	0	0	0	0	0	0	0	0	0	0	0	0	0	0	0	0	0	0	0
PEX14	317	642	352	387	311	441	369	310	320	609	579	609	396	339	592	412	256	303	315	318	379	453	387	584
AL139423.2	1	11	0	0	3	8	4	4	1	9	10	5	0	6	1	0	0	3	5	1	4	16	3	6
RN7SL614P	0	3	0	0	1	0	0	0	0	0	0	0	0	0	1	0	0	0	4	0	0	4	3	0
CASZ1	418	452	388	425	450	541	72	69	89	213	174	174	82	98	100	107	84	74	81	54	148	183	227	162
AL139423.1	22	27	11	10	21	35	6	12	9	17	11	5	10	4	16	10	21	2	3	0	19	10	14	49
HSPE1P24	0	0	0	0	0	0	0	0	0	0	0	0	0	0	0	0	0	0	0	0	0	0	0	0
C1orf127	0	0	0	0	3	6	8	9	12	19	13	21	17	12	26	34	27	5	1	6	79	52	24	119
CFL1P6	0	1	0	4	0	0	0	2	1	0	1	1	5	1	3	2	0	3	1	0	0	0	0	0
TARDBP	1062	1678	1369	1064	1189	1107	1162	1166	1078	1778	1567	1568	1173	1200	1627	1081	1111	1415	1275	1223	1394	1279	1243	1769
AL109811.3	0	0	0	0	0	0	0	0	1	0	0	0	0	0	0	0	0	0	0	0	0	0	0	0
MASP2	23	22	19	23	30	39	24	16	19	34	34	33	26	15	25	20	30	32	13	19	14	27	18	23
AL109811.2	35	19	33	33	30	40	13	26	15	25	39	31	73	22	65	125	182	24	13	27	20	33	13	24
SRM	314	504	321	406	320	420	630	847	560	821	676	768	1158	742	1174	785	488	762	569	487	1290	1161	1071	2197
EXOSC10	402	764	527	442	593	411	634	568	560	1085	867	1052	669	716	751	645	657	943	713	849	1001	808	891	929
AL109811.1	0	7	3	1	2	5	4	5	1	2	5	3	8	1	7	9	20	1	3	7	5	3	2	18
EXOSC10-AS1	1	8	4	0	1	0	1	4	6	4	7	0	4	8	10	8	1	2	3	2	1	0	6	2
MTOR	714	1734	961	828	1137	1198	822	695	816	1480	777	1148	969	892	1028	593	672	802	700	708	1256	1197	1159	1013
MTOR-AS1	3	0	0	0	0	2	0	2	0	0	2	0	0	0	0	0	3	2	0	1	0	0	0	1
RNU6-537P	0	0	1	0	0	0	0	0	0	0	0	0	0	0	0	0	0	0	0	0	0	0	0	0
ANGPTL7	20	4	3	9	57	0	7	1	0	2	4	4	13	2	2	0	0	0	0	1	0	0	8	0
RNU6-291P	0	0	0	0	0	0	0	2	0	0	0	0	0	2	0	0	0	0	0	0	0	0	0	0
RPL39P6	0	0	0	0	0	0	0	1	0	0	0	0	0	0	0	0	0	0	0	0	0	0	0	0
UBIAD1	197	475	289	252	289	270	283	270	269	603	377	510	197	256	200	184	135	348	283	280	338	315	273	289
UBE2V2P3	1	1	1	1	2	1	0	0	3	2	0	0	1	2	1	0	0	1	0	4	3	2	0	0
AL031291.1	0	0	0	0	0	0	0	0	0	0	0	0	0	0	0	0	0	0	0	0	0	0	0	0
MTCYBP45	0	0	0	0	0	0	0	0	0	0	0	0	0	0	0	0	0	0	0	0	0	0	0	0
DISP3	5	6	1	6	0	12	7	2	4	41	5	23	11	7	31	7	3	30	39	8	6	2	4	2
AL590989.1	0	0	0	0	0	0	0	0	0	0	0	0	0	0	0	0	0	0	0	0	0	0	1	0
LINC01647	0	0	0	0	0	0	0	0	0	0	0	0	0	0	0	0	0	0	0	0	0	0	0	0
AL031731.1	0	1	3	0	3	5	0	0	0	0	0	0	0	1	0	0	0	0	0	0	0	0	0	14
FBXO2	362	472	505	616	236	277	123	76	95	59	33	36	35	32	62	191	108	5	11	11	88	74	41	158
FBXO44	488	1186	733	876	471	694	321	274	335	974	817	784	530	314	611	573	768	443	340	394	394	460	344	515
FBXO6	104	209	136	113	108	124	235	354	249	162	155	175	520	372	650	272	144	285	281	258	1093	619	772	936
MAD2L2	358	457	302	390	237	267	313	338	300	443	423	418	382	338	588	311	165	235	188	186	553	560	523	644
DRAXIN	21	15	22	24	16	16	4	2	10	8	6	1	3	8	7	30	22	1	5	6	9	6	7	6
AGTRAP	522	1494	617	669	619	776	902	598	647	1340	1279	1212	1190	1064	1651	856	556	804	764	750	1411	1507	1224	1429
C1orf167	1	6	4	0	0	1	0	0	0	2	0	1	1	3	7	3	0	0	0	0	1	0	2	1
AL953897.1	0	0	0	0	0	0	0	0	0	0	0	0	0	0	0	0	0	0	0	0	0	0	0	0
MTHFR	480	1218	477	416	521	637	736	569	765	1670	1644	1502	1252	711	1772	494	737	712	609	767	889	1013	963	1014
CLCN6	306	874	401	358	502	459	357	252	288	1122	825	823	821	369	1120	614	626	698	584	716	585	725	484	592
AL021155.3	0	0	0	0	0	0	0	0	0	0	0	0	0	0	0	0	0	0	0	0	0	0	0	0
AL021155.4	0	0	0	0	0	0	0	0	0	0	0	0	0	0	0	0	0	0	0	0	0	0	0	0
NPPA	3	4	2	1	2	1	2	2	0	5	2	1	3	0	10	3	8	1	2	0	11	2	2	11
AL021155.2	0	0	0	0	0	0	0	0	0	0	0	0	0	0	0	0	0	0	0	0	0	0	0	0
NPPB	0	0	0	0	0	0	0	0	0	0	0	0	0	0	0	0	1	0	0	0	0	0	0	2
AL021155.1	0	0	0	0	0	0	0	0	0	0	0	0	0	0	0	0	0	0	0	0	1	0	0	0
AL021155.5	2	6	10	11	3	9	5	6	4	7	9	10	19	7	33	16	19	2	9	1	4	9	7	2
RNU5E-1	0	0	0	0	0	0	0	0	0	0	0	0	0	0	0	0	0	0	0	0	0	0	0	0
RNU5E-4P	0	0	0	0	0	0	0	0	0	0	0	0	0	0	0	0	0	0	0	0	0	0	0	0
KIAA2013	1119	3529	1293	1254	1334	1407	1944	1513	1623	4261	3552	3641	1624	1952	2292	1455	615	1896	1560	1756	2239	2252	1772	2101
PLOD1	754	4294	1224	1085	1499	1689	4048	2275	2456	10489	9349	9380	3219	4310	3732	3352	1896	2798	2738	2790	7550	8736	7050	6957
AL096840.2	0	0	0	0	0	0	0	0	3	0	0	0	0	0	0	0	1	0	0	0	0	0	0	0
MFN2	1557	3930	2028	1836	2163	2192	1268	968	1473	2763	1947	2378	1198	1492	1401	937	909	1467	1478	1503	1921	1952	1591	1292
AL096840.1	2	0	0	0	0	0	0	0	0	0	0	0	0	0	0	0	0	0	0	0	2	0	0	0
MIIP	223	350	199	262	151	171	306	355	297	378	308	306	612	355	775	330	306	135	119	124	632	647	445	842
MIR6729	0	0	0	0	0	0	0	0	0	0	0	0	0	0	0	0	0	0	0	0	0	0	0	0
RN7SL649P	0	0	0	0	0	0	0	0	0	0	0	0	0	0	0	0	0	0	0	0	0	0	0	0
TNFRSF8	13	35	19	15	20	6	24	46	13	26	18	26	39	16	17	14	10	13	11	8	54	58	56	72
RNU6-777P	0	0	0	0	0	0	0	0	0	0	0	0	0	0	0	0	0	0	0	0	0	0	0	0
RPL23AP89	0	0	0	0	0	0	0	0	0	0	0	0	0	0	0	0	0	0	0	0	0	0	0	0
AL357835.1	0	0	0	0	0	0	0	0	1	0	0	0	0	0	0	0	0	0	0	0	0	0	0	0
MIR7846	0	0	0	0	0	0	0	0	0	0	0	0	0	0	0	0	0	0	0	0	0	0	0	0
TNFRSF1B	254	818	311	250	336	328	1660	2078	1861	3744	1671	2544	1105	1170	1016	1124	584	1196	1067	1423	5430	5981	4081	5273
MIR4632	0	2	0	0	0	0	0	0	6	3	0	0	0	0	0	0	0	0	0	0	0	1	0	0
RPL10P17	0	0	0	0	0	0	0	0	0	0	0	0	0	0	0	0	0	0	0	0	0	0	0	0
SNORA70	0	1	1	4	5	1	0	2	2	2	1	1	1	0	4	4	11	2	3	2	4	3	3	0
VPS13D	1083	2240	1247	1072	1753	1591	1000	839	1165	2000	1368	1543	920	1026	1100	621	613	1127	991	1093	892	1207	885	873
SNORA59A	0	6	3	3	1	2	2	2	1	7	1	3	3	4	5	5	9	2	0	2	4	8	1	5
LINC02766	2	3	0	0	0	1	0	1	3	2	4	8	2	0	0	0	1	2	1	0	2	2	3	0
DHRS3	1140	3597	1319	1294	1851	1110	1790	1108	1448	4708	5185	4760	1701	1237	2454	1395	1277	2186	2252	2705	730	1213	677	2155
RNU6ATAC18P	0	8	0	0	7	1	3	0	1	13	22	11	4	1	4	6	3	2	1	4	0	3	0	1
MIR6730	1	0	0	2	0	2	0	0	1	7	13	2	3	0	3	0	1	0	0	4	1	0	0	1
AC254633.1	15	35	10	18	33	9	1	3	16	33	28	30	3	7	17	2	4	21	14	19	2	0	3	5
AADACL4	9	1	5	4	13	2	0	1	2	1	0	0	0	0	0	0	0	0	0	0	0	0	0	0
AC244670.1	0	0	0	0	0	0	0	0	0	0	0	0	0	0	0	0	0	0	0	0	0	0	0	0
AADACL3	0	0	0	0	0	0	0	0	0	0	0	0	0	0	0	0	0	0	0	0	0	0	0	0
C1orf158	2	0	0	0	1	0	0	0	0	0	0	0	0	0	0	0	0	0	0	0	0	0	0	0
PRAMEF12	0	0	0	0	0	0	0	0	0	0	0	0	0	0	0	0	0	0	0	0	0	0	0	0
PRAMEF1	0	0	0	0	0	0	0	0	0	0	0	0	0	0	0	0	0	0	0	0	2	0	0	0
LINC01784	0	0	0	0	0	0	0	0	0	0	0	0	0	0	0	0	0	0	0	0	0	0	0	0
PRAMEF11	0	0	0	0	0	0	0	0	0	0	0	0	0	0	0	0	0	0	0	0	19	29	0	0
PRAMEF30P	0	0	0	0	0	0	0	0	0	0	0	0	0	0	0	0	0	0	0	0	0	0	0	0
HNRNPCL1	0	0	0	0	0	0	0	0	0	0	0	0	0	0	0	0	0	0	2	0	0	0	0	0
PRAMEF2	0	0	0	0	0	0	0	0	0	0	0	0	0	0	0	0	0	0	0	0	0	0	0	0
PRAMEF4	0	0	0	0	0	0	0	0	0	0	0	0	0	0	0	0	0	0	0	0	0	0	0	0
PRAMEF10	0	0	0	0	0	0	0	0	0	0	0	0	0	0	0	0	0	0	0	0	0	0	0	0
PRAMEF7	0	0	0	0	0	0	0	0	0	0	0	0	0	0	0	0	0	0	0	0	0	0	0	0
RNU6-1072P	0	0	0	0	0	0	0	0	0	0	0	0	0	0	0	0	0	0	0	0	0	0	0	0
PRAMEF29P	0	0	0	0	0	0	0	0	0	0	0	0	0	0	0	0	0	0	0	0	0	0	0	0
PRAMEF6	0	0	0	0	0	0	0	0	0	0	0	0	0	0	0	0	0	0	0	0	0	0	0	0
PRAMEF28P	0	0	0	0	0	0	0	0	0	0	0	0	0	0	0	0	0	0	0	0	0	0	0	0
PRAMEF27	0	0	0	0	0	0	0	0	0	0	0	0	0	0	0	0	0	0	0	0	6	18	0	0
HNRNPCL3	0	0	0	0	0	0	0	0	0	0	0	0	0	0	0	0	0	0	0	0	1	1	0	0
PRAMEF25	0	0	0	0	0	0	0	0	0	0	0	0	0	0	0	0	0	0	0	0	87	82	0	0
PRAMEF34P	0	0	0	0	0	0	0	0	0	0	0	0	0	0	0	0	0	0	0	0	0	0	0	0
PRAMEF35P	0	0	0	0	0	0	0	0	0	0	0	0	0	0	0	0	0	0	0	0	0	0	0	0
HNRNPCL2	0	0	0	0	0	0	0	0	0	0	0	0	0	0	0	0	0	0	0	0	0	0	0	0
PRAMEF36P	0	0	0	0	0	0	0	0	0	0	0	0	0	0	0	0	0	0	0	0	0	0	0	0
AC245056.1	0	0	0	0	0	0	0	0	0	0	0	0	0	0	0	0	0	0	0	0	0	0	0	0
PRAMEF26	0	0	0	0	0	0	0	0	0	0	0	0	0	0	0	0	0	0	0	0	40	58	0	0
HNRNPCL4	0	0	0	0	0	0	0	0	0	0	0	0	0	0	0	0	0	0	0	0	0	0	0	0
PRAMEF9	0	0	0	0	0	0	0	0	0	0	0	0	0	0	0	0	0	0	0	0	0	2	0	0
PRAMEF13	0	0	0	0	0	0	0	0	0	0	0	0	0	0	0	0	0	0	0	0	0	0	0	0
PRAMEF18	0	0	0	0	0	0	0	0	0	0	0	0	0	0	0	0	0	0	0	0	0	0	0	0
PRAMEF31P	0	0	0	0	0	0	0	0	0	0	0	0	0	0	0	0	0	0	0	0	0	0	0	0
PRAMEF5	0	0	0	0	0	0	0	0	0	0	0	0	0	0	0	0	0	0	0	0	0	3	0	0
PRAMEF32P	0	0	0	0	0	0	0	0	0	0	0	0	0	0	0	0	0	0	0	0	0	0	0	0
RNU6-771P	0	0	0	0	0	0	0	0	0	0	0	0	0	0	0	0	0	0	0	0	0	0	0	0
PRAMEF8	0	0	0	0	0	0	0	0	0	0	0	0	0	0	0	0	0	0	0	0	12	3	0	0
PRAMEF33	0	0	0	0	0	0	0	0	0	0	0	0	0	0	0	0	0	0	0	0	0	0	0	0
PRAMEF15	0	0	0	0	0	0	0	0	0	0	0	0	0	0	0	0	0	0	0	0	0	1	0	0
AC243961.1	0	0	0	0	0	0	0	0	0	0	0	0	0	0	0	0	0	0	0	0	0	0	0	0
PRAMEF14	0	0	0	0	0	0	0	0	0	0	0	0	0	0	0	0	0	0	0	0	0	0	2	0
PRAMEF19	0	0	0	0	0	0	0	0	0	0	0	0	0	0	0	0	0	0	0	0	0	0	0	0
PRAMEF17	0	0	0	0	0	0	0	0	0	0	0	0	0	0	0	0	0	0	0	0	0	0	0	0
PRAMEF20	0	0	0	0	0	0	0	0	0	0	0	0	0	0	0	0	0	0	0	0	0	0	0	0
LRRC38	2	0	2	4	6	0	0	0	0	0	0	0	0	0	0	0	0	0	0	0	0	0	0	0
AL354712.1	0	0	0	0	0	0	0	0	0	0	0	0	0	0	0	0	0	0	0	0	0	0	0	0
BRWD1P1	0	0	0	0	0	0	0	0	0	0	0	0	0	0	0	0	0	0	0	0	0	0	0	0
PDPN	112	144	99	112	96	96	10	24	36	50	18	33	32	159	6	14	7	8	13	4	5	58	12	56
RNA5SP41	0	0	0	0	0	0	0	0	0	0	0	0	0	0	0	0	0	0	0	0	0	0	0	0
AL359771.1	0	0	0	0	0	0	0	0	0	0	0	0	0	0	0	0	0	0	0	0	0	0	0	0
AL359771.2	0	0	0	0	0	0	0	0	0	0	0	0	0	0	0	0	0	0	0	0	0	0	0	0
PRDM2	521	552	512	450	771	502	604	603	705	1016	704	813	536	584	640	600	593	619	532	566	842	941	788	933
KAZN	757	1056	941	978	804	838	354	179	307	1178	762	999	75	146	201	541	409	631	658	762	57	118	315	129
RNU6-1265P	0	0	0	0	0	0	0	0	0	0	0	0	0	0	0	0	0	0	0	0	0	0	0	0
AL357873.1	0	3	6	1	4	0	1	0	0	2	2	2	2	1	5	0	0	11	7	7	0	2	0	0
KAZN-AS1	0	0	0	0	0	0	0	0	0	0	0	0	0	0	0	0	0	0	0	0	0	0	0	0
TBCAP2	0	0	0	0	0	0	0	0	0	1	0	1	0	0	0	0	0	0	2	0	0	0	1	0
AL031293.1	1	0	0	2	0	0	0	0	1	0	0	0	1	1	0	2	3	0	1	1	0	0	9	0
TMEM51-AS1	132	125	84	86	91	93	30	17	51	185	230	158	64	24	57	85	135	140	78	118	42	43	28	84
TMEM51	1016	1005	604	869	517	754	430	336	414	1290	1191	1229	432	441	471	448	356	554	616	681	701	851	470	1038
C1orf195	3	4	0	1	0	0	2	3	0	3	5	1	0	0	0	1	0	2	1	1	2	2	2	0
AL035405.1	0	0	0	0	0	3	0	0	0	2	0	3	5	0	0	0	1	2	3	1	0	4	0	2
AL391094.1	2	1	2	3	0	1	0	4	0	4	2	2	2	0	1	4	4	1	1	0	2	1	2	8
FHAD1	20	33	22	24	18	11	30	17	25	12	13	21	71	41	52	16	18	28	30	29	48	97	346	214
AL031283.2	0	0	3	1	0	0	0	0	0	1	0	0	0	0	0	0	0	0	0	3	0	0	0	0
AL031283.3	4	0	1	0	0	1	0	0	0	0	0	0	0	0	0	0	0	1	0	2	0	3	6	0
AL031283.1	0	4	0	4	1	1	1	1	1	3	4	5	11	1	10	12	10	28	2	10	5	4	0	4
EFHD2	488	1016	688	674	418	553	1714	2431	1947	2450	1938	2029	2591	2106	2625	2342	1249	975	816	1036	6520	6129	3930	7641
CTRC	2	0	1	1	0	0	0	2	0	1	2	0	0	7	4	0	17	0	0	1	0	2	1	7
CELA2A	0	0	1	0	0	0	0	0	0	0	1	0	7	1	4	0	1	1	1	0	0	0	4	0
CELA2B	2	3	5	0	4	2	2	1	0	0	2	4	3	7	3	0	0	0	2	4	0	0	0	8
CASP9	288	460	339	285	284	388	196	200	166	275	205	256	186	210	212	216	291	211	184	216	221	292	202	245
DNAJC16	333	1898	650	562	891	1102	283	228	291	722	635	640	323	390	386	281	350	574	567	657	391	464	411	414
SCARNA21B	0	0	0	0	0	0	0	0	0	0	0	0	0	0	0	0	0	0	0	0	0	0	0	2
AL121992.3	3	16	11	8	10	1	0	2	1	2	13	5	2	0	1	2	6	13	4	10	0	1	1	2
AGMAT	547	15766	4477	2676	3620	5490	169	68	240	1069	1204	922	75	82	67	43	168	891	894	1011	88	105	66	115
AL121992.1	9	9	3	2	2	4	3	5	1	10	3	3	9	6	11	5	22	9	1	4	11	13	5	4
CHCHD2P6	12	20	25	19	11	12	6	2	12	13	12	15	14	14	12	5	8	8	10	13	2	11	6	21
RNU7-179P	0	0	0	0	0	0	0	0	0	0	0	0	0	0	0	0	1	0	0	0	0	0	0	0
CD24P1	0	0	0	0	0	0	0	0	0	0	0	0	0	0	0	0	0	0	0	0	0	0	0	0
DDI2	355	1139	536	423	691	555	680	565	709	1538	960	1279	649	758	560	387	519	684	634	635	795	875	757	678
RSC1A1	0	0	0	0	0	0	0	0	0	0	0	0	0	0	0	0	0	0	0	0	0	0	0	0
AL121992.2	0	0	0	1	0	0	0	0	0	0	0	0	0	0	0	0	0	0	0	0	0	0	0	5
PLEKHM2	879	1444	771	858	807	899	1415	1226	1504	3161	2086	2590	1453	1306	1772	1351	1356	1484	1324	1332	2190	2504	1676	2341
AL450998.3	4	10	6	6	1	6	3	11	6	18	11	3	12	6	8	3	9	11	4	9	2	36	24	17
SLC25A34	69	341	124	69	177	138	138	102	146	128	143	142	159	69	231	143	201	45	49	63	48	44	9	76
SLC25A34-AS1	3	1	2	0	0	0	0	0	1	2	0	0	4	0	3	2	8	2	0	0	0	0	0	6
TMEM82	82	1169	186	83	175	390	161	24	92	174	306	132	41	17	42	0	7	40	13	67	0	0	0	3
FBLIM1	533	477	400	418	476	297	3080	2633	2698	2979	1382	2371	1183	1445	1532	1050	1031	975	496	520	493	274	371	800
RPL12P14	0	21	6	4	0	15	4	1	4	5	3	1	0	1	1	0	4	1	1	3	0	0	13	3
UQCRHL	54	90	80	48	29	6	39	57	57	47	56	55	51	36	83	47	22	19	17	21	13	6	6	5
AL450998.1	2	8	6	2	0	0	1	1	1	8	4	3	8	4	4	4	6	4	3	3	0	0	0	0
AL450998.2	83	150	156	138	77	117	77	82	73	170	135	148	88	103	153	142	184	85	88	86	38	46	55	119
SPEN	843	1783	1023	898	1392	1394	1472	1101	1468	3255	1701	2320	1273	1240	1830	1100	1034	1648	1718	1695	1569	1900	1893	1433
AL034555.1	0	0	0	0	1	0	0	2	0	0	1	0	1	0	0	0	3	0	0	0	0	2	0	0
ZBTB17	381	517	399	415	355	338	514	553	430	960	679	744	742	468	917	732	669	410	400	415	690	629	637	1075
AL355994.4	0	0	0	0	0	0	0	0	0	0	0	0	0	0	0	0	2	0	0	0	0	0	0	0
AL355994.1	0	0	0	0	0	0	0	0	0	0	0	0	0	0	0	0	0	0	0	0	0	0	0	0
AL355994.5	0	0	0	0	0	0	0	0	0	0	0	0	0	0	0	0	0	0	0	0	0	0	0	0
TBC1D3P6	0	0	0	0	0	0	0	0	0	0	0	0	0	0	0	0	0	0	0	0	0	0	0	0
SRARP	61	30	30	68	18	54	0	0	0	0	0	0	0	0	0	0	0	0	0	0	0	0	2	0
AL355994.3	0	0	0	0	0	0	0	0	0	0	0	0	0	0	0	0	0	0	0	0	0	0	0	0
HSPB7	336	280	429	256	219	408	145	107	189	61	30	47	86	73	70	24	45	31	44	23	4	4	5	17
CLCNKA	1792	1988	3085	1273	1367	2842	4	8	7	14	14	4	125	48	23	12	29	3	3	8	11	11	4	2
AL355994.2	16	29	39	30	21	21	8	0	4	19	21	23	22	31	21	2	3	43	21	31	0	1	0	0
CLCNKB	7192	7148	8246	7689	7805	10707	23	12	17	30	27	31	62	32	54	19	8	4	1	10	0	0	1	0
FAM131C	93	81	202	138	75	88	46	18	36	452	411	396	437	242	356	31	39	385	222	209	84	46	149	83
EPHA2	1107	1249	451	688	590	333	1029	722	764	2947	2719	2234	913	1243	1725	1410	877	1487	1113	1969	534	414	418	486
AL451042.2	6	4	6	6	2	4	6	5	4	12	16	13	1	8	5	8	8	4	5	9	4	6	6	10
AL451042.1	6	3	0	5	1	1	3	2	1	3	7	1	1	5	6	2	7	8	1	7	6	1	4	4
ARHGEF19-AS1	0	0	0	0	0	0	0	0	0	0	0	0	0	0	0	0	0	0	0	0	0	0	0	0
ARHGEF19	61	88	100	101	76	88	72	72	72	231	171	149	115	137	199	173	135	59	52	51	86	101	70	120
ANO7L1	25	42	69	52	28	41	21	20	15	33	36	15	29	25	52	6	21	6	5	11	25	18	14	23
AL109627.1	73	117	122	76	92	100	67	41	34	141	95	134	55	74	68	56	72	123	125	84	78	97	79	72
CPLANE2	59	147	108	86	125	97	56	39	55	217	163	177	30	64	60	37	40	161	138	133	78	57	45	38
MT1XP1	0	17	5	4	8	0	0	0	0	1	2	0	0	3	0	1	3	0	0	0	1	0	2	0
FBXO42	362	457	401	315	413	430	479	408	413	845	708	813	536	444	572	540	598	510	494	469	690	649	492	667
SZRD1	1277	2417	1660	1659	804	1467	2073	1773	1814	3251	2477	3103	1593	1754	1824	1509	869	1091	1231	1217	2484	2531	1851	2556
RPL22P3	0	1	0	0	1	0	0	0	1	0	0	0	1	0	1	0	0	0	0	0	0	0	0	0
SPATA21	0	1	0	4	1	0	0	1	0	1	1	0	37	17	25	7	17	9	5	3	1	2	0	2
NECAP2	647	1096	689	740	445	637	1072	1058	1032	2286	1364	1843	1033	1366	1084	910	751	1019	849	976	2779	2900	2067	2557
LINC01772	13	12	11	16	14	32	13	16	16	29	60	25	41	17	44	32	66	22	17	33	17	40	26	37
CROCCP3	141	183	153	109	111	119	108	134	92	384	290	159	191	124	234	276	599	174	95	167	116	132	67	262
RNU1-1	0	0	0	0	0	0	0	0	0	0	0	0	0	0	1	0	0	0	0	0	0	0	0	0
AL137802.2	0	0	1	1	0	6	0	1	0	3	0	1	1	0	2	3	2	0	0	0	1	0	0	0
AL137802.3	0	0	2	1	0	0	0	0	0	0	0	0	1	0	0	0	0	0	0	0	0	0	0	0
AL137802.1	0	0	0	0	0	0	0	0	0	0	0	0	0	0	0	0	0	0	0	0	0	0	0	0
LINC01783	6	4	22	4	11	4	2	0	2	1	1	2	1	0	0	7	4	2	4	4	0	1	1	0
RNU1-6P	0	0	0	0	0	0	0	0	0	0	0	0	0	0	0	0	0	0	0	0	0	0	0	0
AL355149.1	0	0	0	0	0	0	0	0	0	0	0	0	0	0	0	0	0	0	0	0	0	0	0	0
NBPF1	247	587	394	202	485	804	178	157	245	762	250	491	231	275	300	214	221	471	373	419	471	693	394	737
AL137798.1	4	0	1	1	0	0	0	0	1	0	1	1	3	1	4	0	2	0	0	2	1	0	0	2
CROCCP2	469	666	650	344	457	594	455	546	482	1107	637	632	860	656	1068	438	558	389	314	403	559	663	441	738
AL137798.3	0	0	0	0	0	0	0	0	0	0	0	0	0	0	0	0	0	0	0	0	0	0	0	0
MST1P2	272	396	650	95	581	556	147	91	66	423	476	289	156	59	114	82	218	172	116	192	54	96	87	204
AL137798.2	0	0	0	0	0	1	0	0	0	1	0	0	0	1	0	0	0	0	0	0	0	0	0	0
RNU1-3	0	0	0	0	0	0	0	0	0	0	0	0	0	0	0	0	0	0	0	0	0	0	0	0
AL021920.2	19	32	14	9	20	22	3	0	0	4	11	4	1	0	1	0	11	3	5	6	3	5	4	0
EIF1AXP1	46	160	70	70	61	6	55	61	43	123	58	72	28	63	43	27	14	115	136	86	8	6	5	3
ESPNP	96	286	112	37	88	206	18	1	9	59	79	47	6	10	12	15	78	32	8	26	7	7	6	9
AL021920.1	2	1	4	0	0	1	0	0	0	0	0	0	0	0	0	0	0	0	0	0	0	0	0	0
AL021920.3	0	2	1	1	1	3	0	0	0	0	1	1	0	0	1	1	0	0	0	0	1	0	0	0
CROCC	587	915	495	621	366	542	699	700	560	1227	924	844	650	379	673	1340	2204	458	418	489	444	543	396	768
CROCCP4	1	0	1	0	2	3	2	2	1	3	5	1	0	0	1	0	0	3	0	1	0	0	0	0
RNU1-4	0	0	0	0	0	0	0	0	0	0	0	0	0	0	0	0	0	0	0	0	0	0	0	0
MST1L	1067	1184	2003	419	2882	2788	102	104	77	293	308	217	60	26	91	81	186	203	138	256	40	71	57	162
BX284668.1	0	0	0	0	1	4	0	0	0	0	0	0	0	0	0	0	0	2	0	0	0	0	0	0
BX284668.3	0	0	0	0	0	0	0	0	0	0	0	0	0	0	0	0	0	0	0	0	0	0	0	0
MIR3675	0	0	0	0	0	0	0	0	0	0	0	0	0	0	0	0	0	0	0	0	0	0	0	0
BX284668.2	19	25	27	17	10	31	4	0	4	16	0	8	3	6	5	8	1	7	1	12	3	5	13	2
RNU1-5P	0	0	0	0	0	0	0	0	0	0	0	0	0	0	0	0	0	0	0	0	0	0	0	0
BX284668.5	40	126	66	73	37	54	80	56	33	82	67	81	64	33	32	96	119	45	41	32	23	55	40	81
BX284668.4	0	0	0	0	0	0	0	0	0	0	0	0	0	0	0	0	0	0	0	0	0	0	0	0
RNU1-2	0	0	0	0	0	0	0	0	0	0	1	0	0	0	0	0	0	0	0	0	0	0	0	0
BX284668.6	0	1	1	1	3	2	3	0	0	1	1	0	0	2	0	0	6	0	0	0	0	0	2	0
MFAP2	14	51	38	26	13	16	28	27	63	101	42	74	68	92	24	18	36	15	9	26	2	1	7	19
AL049569.2	0	0	0	0	0	0	0	0	0	0	0	0	0	0	0	0	0	0	0	0	0	0	0	0
AL049569.1	0	0	0	1	0	0	0	0	1	0	0	1	0	0	0	0	0	0	0	0	2	0	0	0
ATP13A2	546	1069	523	561	458	615	944	681	661	1565	1147	1467	415	523	573	848	775	947	740	757	3824	2973	2041	2388
SDHB	962	3216	2253	1486	1554	1999	727	561	629	1220	1233	1428	522	572	565	496	377	860	857	911	1274	1058	1005	1010
PADI2	248	641	749	353	449	644	126	201	170	173	89	133	171	103	188	71	39	76	92	140	130	82	82	115
LINC02783	1	0	0	0	0	0	47	25	33	40	92	25	17	28	8	23	40	99	37	43	65	169	109	171
AL590644.1	0	0	0	0	0	0	0	0	0	0	0	0	0	0	0	0	0	0	0	0	0	0	0	6
PADI1	4	0	4	2	0	0	4336	2513	3668	3	17	8	60	52	23	10	14	71	36	21	7676	4951	451	2244
PADI3	0	0	1	0	0	0	956	270	991	0	0	0	4	0	1	3	0	1	0	0	1	4	1	14
MIR3972	0	0	0	0	0	0	3	3	2	0	0	0	0	0	0	0	0	0	0	0	0	0	0	0
PADI4	4	4	2	1	3	4	3	2	1	7	0	2	1	0	4	5	7	6	2	9	8	0	5	9
PADI6	0	0	0	0	0	0	0	0	0	0	0	0	0	0	0	0	0	0	0	0	1	3	0	0
RCC2	807	996	781	848	717	930	1637	1603	1322	2286	1280	1813	1254	1404	1324	1184	873	1209	1020	1001	2841	2711	2056	2473
RCC2-AS1	0	0	0	0	0	0	0	0	0	0	0	0	0	0	0	0	0	0	0	0	0	0	0	0
ARHGEF10L	1595	3283	1847	1956	1792	2079	828	710	827	2441	2044	2107	877	562	1332	1413	1887	1659	1564	2022	642	1106	762	969
LINC02810	0	0	0	0	0	0	0	0	0	0	0	0	0	0	0	0	0	0	0	0	0	0	0	0
ACTL8	0	0	0	0	0	0	0	0	5	0	0	0	0	0	0	0	0	0	0	0	0	0	0	0
AL357509.1	0	0	0	0	0	0	0	0	0	0	0	0	0	0	0	0	0	0	0	0	0	0	0	0
LINC01654	0	0	0	0	0	0	0	0	0	0	0	0	0	0	0	0	0	0	0	0	0	0	0	0
IGSF21	10	33	15	9	25	29	96	106	98	73	47	24	11	41	13	73	56	43	46	41	279	446	215	557
AL365209.1	0	0	1	0	0	0	2	11	3	2	1	1	0	0	2	2	3	1	0	0	17	17	19	30
IGSF21-AS1	0	0	0	0	0	0	0	0	0	0	0	0	0	0	0	0	0	0	0	0	0	0	0	0
AL591896.1	0	0	0	0	0	0	0	0	0	0	0	0	0	0	0	0	0	0	0	0	0	0	0	0
KLHDC7A	368	2149	960	651	1031	816	800	252	876	1854	1823	1612	60	74	86	103	99	842	415	557	52	81	30	60
DYNLL1P3	0	0	0	0	0	0	0	0	0	0	0	0	0	0	0	0	0	0	0	0	0	0	0	0
AL031737.1	0	0	0	0	0	0	0	0	0	0	0	0	0	0	0	0	0	0	0	0	0	0	0	0
PAX7	0	0	0	0	0	0	0	0	0	0	0	0	0	0	0	0	0	2	0	0	0	0	0	0
TAS1R2	1	1	0	0	0	0	0	0	0	0	0	0	0	0	0	0	0	0	0	0	0	0	0	0
ALDH4A1	3439	34161	6551	4763	8024	11132	656	245	717	3401	3226	2750	171	215	245	239	226	1054	1714	1143	143	217	88	130
MIR4695	0	0	0	0	0	0	0	0	0	0	0	0	0	0	0	0	0	0	0	0	0	0	0	0
MIR1290	0	3	0	0	0	0	0	0	0	0	3	0	0	0	0	0	0	0	0	0	0	0	0	0
IFFO2	354	653	366	493	359	501	723	482	640	1803	1378	1708	377	499	401	447	570	498	472	643	376	623	456	576
AL137127.1	16	20	9	8	9	10	21	16	14	10	21	14	25	6	11	24	44	14	7	16	2	13	5	27
UBR4	1914	5466	1948	1898	3185	3051	2764	2038	3338	4825	3052	3770	1959	2036	2655	2313	2714	3764	3034	3658	3084	3264	3627	2906
EMC1-AS1	1	7	6	10	1	6	3	6	8	16	10	9	5	2	3	7	11	12	4	6	3	9	2	2
EMC1	470	1228	646	519	693	663	784	596	751	2259	1434	1967	363	547	451	600	504	992	976	981	1838	1993	1491	1166
MRTO4	273	544	329	352	306	311	417	515	352	757	783	833	598	422	414	410	438	678	528	490	891	694	710	977
AL035413.2	1	16	10	15	8	4	13	5	7	25	15	22	4	9	10	0	6	10	9	11	8	2	13	1
AKR7L	82	113	97	59	80	128	30	28	35	129	221	123	75	39	90	53	100	97	66	133	7	8	6	11
AKR7A3	392	5435	2112	1059	1449	2261	283	71	286	1347	1900	1441	182	133	272	112	161	1042	993	1510	3	29	8	35
AL035413.1	9	36	22	15	27	22	11	16	9	58	51	31	9	18	7	3	10	42	40	39	11	25	17	8
AKR7A2	736	5375	1874	1418	1484	1864	588	417	621	2837	2447	2859	277	485	492	469	182	2991	2310	2676	873	821	781	651
RNU6-1099P	0	4	0	0	6	2	1	0	0	4	2	4	0	2	0	4	6	4	6	6	3	0	3	17
SLC66A1	230	413	236	220	223	234	236	229	141	470	536	335	310	244	393	285	290	312	243	245	363	360	362	457
CAPZB	1568	3803	2113	2077	2097	2158	3069	3143	2634	4071	3042	3492	1936	2269	2130	2648	1100	2521	2436	2278	7856	8770	7227	12108
RN7SL277P	0	0	0	0	0	0	0	2	0	0	0	0	0	0	0	0	0	0	0	0	0	0	0	0
MICOS10	174	326	362	296	237	243	99	82	105	178	209	171	165	136	132	126	134	145	129	159	97	104	94	125
RNU4-28P	0	0	0	0	0	0	0	0	0	0	0	0	0	0	0	0	0	0	0	0	0	0	0	0
AL031727.2	0	3	0	0	0	2	1	0	0	0	0	0	0	0	0	0	0	0	0	0	0	0	3	4
NBL1	923	1108	646	1018	584	655	1571	1816	1895	1303	1213	949	1496	1216	1288	947	686	1429	1842	1612	3931	5804	3311	8162
MICOS10-NBL1	0	0	0	0	1	0	0	0	0	0	0	0	0	0	0	0	0	0	0	0	0	0	0	0
AL031727.1	7	11	21	29	12	3	5	21	7	19	21	5	65	14	65	75	140	12	14	11	24	24	18	66
HTR6	0	1	0	0	1	1	0	4	2	178	38	141	10	10	18	1	0	116	88	10	188	71	189	11
TMCO4	500	769	498	641	436	508	269	308	254	1150	803	1137	356	292	441	526	434	770	646	496	859	705	743	648
RNF186	156	699	129	143	212	313	9	2	7	351	192	291	5	2	2	8	7	341	228	277	305	126	325	33
AL391883.1	0	23	6	1	0	7	0	0	0	3	2	3	0	0	0	0	1	6	1	7	0	1	0	0
OTUD3	266	388	206	220	271	255	119	174	130	522	514	421	162	137	211	206	353	346	292	332	887	797	1056	734
PLA2G2E	0	0	0	0	0	0	0	0	0	0	0	0	0	0	0	0	0	0	0	0	0	4	0	2
RN7SL304P	0	0	0	0	0	0	0	0	0	0	0	0	0	0	0	0	0	0	0	0	0	0	0	0
PLA2G2A	5	0	4	2	5	0	2	95	114	3	2	1	21	3	15	0	0	0	1	0	42	40	7	67
PLA2G5	3	3	0	5	3	0	12	11	28	92	36	57	0	8	2	19	14	11	1	3	0	2	2	13
PLA2G2D	13	5	0	3	0	0	23	70	32	47	50	61	36	45	9	5	2	12	16	3	368	630	742	168
PLA2G2F	0	1	0	0	0	0	0	2	0	0	0	1	0	0	1	0	0	0	0	0	0	0	0	0
Z98257.1	0	0	1	0	0	2	0	5	1	6	3	7	16	4	4	5	1	7	6	8	9	30	11	45
PLA2G2C	7	1	2	2	1	4	0	0	0	0	4	3	4	3	5	2	4	0	0	7	4	0	0	3
UBXN10-AS1	9	15	9	17	4	9	1	6	0	18	34	21	7	8	21	9	21	10	19	28	0	2	4	3
UBXN10	111	206	154	182	189	176	86	58	95	740	610	697	183	176	216	251	273	452	437	619	146	198	141	190
LINC01757	0	0	0	0	0	0	0	0	0	0	0	0	0	0	0	0	0	0	0	0	0	0	0	0
Z98257.2	0	0	0	0	0	0	0	0	0	0	0	0	0	0	0	0	0	0	0	0	0	0	0	0
VWA5B1	130	94	72	135	124	136	2	3	3	0	1	5	0	0	3	0	0	0	0	1	2	0	0	0
AL020998.1	0	0	0	0	0	0	0	0	0	0	0	0	0	0	0	0	0	0	0	0	0	0	0	0
LINC01141	1	0	0	3	5	2	25	23	16	18	9	12	9	8	39	31	51	13	7	11	7	7	1	16
AL139254.1	0	0	0	0	0	0	0	0	0	0	0	0	0	0	0	0	0	4	0	0	0	0	0	0
AL139254.2	0	0	1	0	0	0	0	0	0	0	1	0	0	0	0	0	0	0	1	3	0	0	0	0
AL139254.3	0	1	0	4	1	3	0	0	0	0	2	3	2	0	0	3	0	0	0	1	0	0	0	0
CAMK2N1	2193	3012	2104	2569	2864	3155	1499	1165	898	2754	2441	3134	1065	965	1541	1385	1117	2755	1980	2538	919	1292	243	1153
MUL1	725	1118	619	729	780	732	509	328	498	1046	851	1138	165	310	300	297	190	720	702	640	497	433	350	307
RPS4XP4	0	0	0	0	0	0	0	0	0	0	0	0	0	0	0	0	0	1	0	0	0	0	0	0
FAM43B	28	20	73	49	31	34	34	26	30	21	0	16	38	9	56	18	20	9	13	15	0	0	0	14
CDA	156	171	68	195	102	161	144	94	106	125	97	89	79	41	78	129	78	43	26	24	51	43	11	39
PINK1	640	2655	1179	966	920	1283	779	437	789	1890	1147	1379	136	400	214	251	146	672	575	685	328	342	206	152
MIR6084	0	0	0	0	0	0	0	0	0	0	0	0	0	0	0	0	0	0	0	0	0	0	0	0
PINK1-AS	36	87	37	59	54	73	41	54	44	147	138	133	45	44	37	51	61	81	83	76	105	95	80	108
DDOST	1564	4065	2136	1890	2025	2212	3061	2274	2791	6606	5376	6426	1542	2553	2362	2163	956	3894	3839	3209	6041	7233	5528	5677
KIF17	39	113	84	55	41	42	159	96	105	157	94	133	51	73	37	84	29	40	28	84	53	23	31	32
AL663074.2	0	0	0	0	0	0	0	0	0	0	0	0	0	0	0	0	0	0	0	0	0	0	0	0
SH2D5	5	11	0	19	8	16	18	16	56	105	92	124	14	9	26	3	13	60	57	67	15	5	13	4
AL663074.1	0	0	0	0	0	0	0	0	0	0	1	0	0	0	0	0	0	1	1	0	0	0	0	3
HP1BP3	2054	4107	2708	2294	3144	2973	2333	2316	2082	4979	3621	4658	1707	1914	2289	3409	3943	3341	2697	3269	3270	3576	3043	3915
EIF4G3	646	1588	962	738	912	1084	1401	1125	1307	2437	1474	1990	774	909	818	1210	1284	1292	1199	1185	1285	1374	1218	1600
RNU7-200P	0	0	0	0	0	0	0	0	0	0	0	0	0	0	0	3	0	0	0	0	0	0	0	0
MIR1256	0	0	0	0	0	0	0	0	0	1	0	0	0	0	0	0	0	0	0	0	0	0	0	0
RPS15AP6	0	0	0	0	0	0	0	0	0	0	0	0	0	0	3	0	0	0	0	0	0	0	0	0
AL627311.1	0	0	0	0	0	0	0	0	0	0	0	0	0	0	0	0	0	0	0	0	0	0	0	0
HSPE1P27	0	0	1	0	0	0	0	0	0	0	0	0	4	0	0	1	0	0	0	1	0	0	0	0
AL031005.2	3	0	0	1	0	0	0	0	1	0	1	3	0	3	2	0	0	1	2	0	0	5	0	1
ECE1	1486	2635	1749	1451	1623	1738	7022	4720	3894	9085	5521	7459	2208	3198	3263	3726	1857	2560	2212	2110	8254	7415	5189	4746
AL031005.1	1	0	0	0	2	0	0	1	0	0	0	1	0	0	1	1	0	1	0	0	3	0	3	5
AL031728.1	2	3	2	3	2	0	1	7	2	6	6	1	12	2	12	6	8	1	0	0	8	15	8	38
PPP1R11P1	0	0	0	0	0	0	0	0	0	0	0	0	0	0	0	0	0	0	0	0	0	0	0	0
AL592309.1	0	0	0	0	0	0	0	0	0	0	0	0	0	0	0	0	0	0	0	0	0	0	0	0
AL592309.2	0	0	0	0	0	0	0	0	0	0	0	0	0	0	0	0	0	0	0	0	0	0	0	0
NBPF2P	16	8	13	13	12	3	20	11	13	16	10	11	4	9	17	6	14	10	7	8	1	0	2	0
HS6ST1P1	3	6	0	5	1	1	3	2	1	4	2	4	4	0	2	2	2	0	6	3	0	0	0	0
CROCCP5	0	3	0	1	0	0	0	0	0	0	0	1	0	1	1	0	2	0	0	0	0	0	0	0
NBPF3	54	349	199	99	201	145	56	34	97	375	218	317	83	82	87	51	91	256	198	199	17	42	39	29
PFN1P10	0	0	0	0	0	0	0	0	0	0	0	0	0	0	0	0	0	0	0	0	0	0	0	0
ALPL	237	3942	983	516	1054	2608	97	106	150	3741	4541	3852	65	77	79	500	261	1242	1895	1461	96	5	15	76
LINC02596	0	16	3	1	0	5	0	0	0	0	1	0	0	0	0	0	2	0	0	0	0	0	0	0
RAP1GAP	3899	3798	5680	3437	3355	3980	187	57	129	1088	1412	1012	170	103	380	143	523	406	440	352	71	29	30	26
USP48	536	904	702	548	942	527	746	790	735	1486	1207	1349	785	721	955	926	1472	1309	959	1210	1009	889	929	1109
AL590103.1	0	0	0	0	0	0	5	0	0	0	0	0	1	0	0	0	3	0	0	0	0	0	0	0
LDLRAD2	7	10	14	7	17	11	23	7	20	58	26	21	15	15	4	17	44	12	7	14	13	3	3	0
HSPG2	1374	4335	2448	1574	3913	2304	16187	6757	18945	65203	12529	32413	1498	7638	2816	4151	5084	15436	11528	15426	3781	2335	1222	1771
AL590556.1	0	0	0	0	1	0	0	0	0	0	1	0	0	0	0	1	1	0	0	0	0	0	0	0
AL590556.2	0	0	0	0	0	0	0	0	0	0	0	0	0	0	0	0	0	0	0	0	0	0	0	0
CELA3B	0	0	0	0	0	0	0	0	0	0	0	0	0	0	0	0	0	0	0	0	0	0	0	0
AL590556.3	0	0	0	0	0	0	0	0	0	0	0	0	0	0	0	0	0	0	0	0	0	0	0	0
RN7SL386P	0	0	0	0	0	0	0	0	0	0	0	0	0	0	0	0	0	0	0	0	0	0	0	0
RNU6-1022P	0	0	0	0	0	0	0	0	0	0	0	0	0	0	0	0	0	0	0	0	0	0	0	0
CELA3A	0	0	0	0	2	0	0	0	0	0	0	0	0	0	0	0	0	0	0	0	0	0	0	0
RN7SL186P	0	0	0	0	0	0	0	0	0	0	0	0	0	0	0	0	0	0	0	0	0	0	0	0
RNU6-776P	0	0	0	0	0	0	0	0	0	0	0	0	0	0	0	0	0	0	0	0	0	0	0	0
LINC01635	0	0	4	0	0	0	0	0	1	1	3	1	0	2	1	0	0	0	0	0	0	0	0	4
LINC00339	24	22	35	23	23	39	21	30	23	50	45	22	42	29	35	30	79	25	19	20	36	33	19	28
CDC42	2233	4886	3349	2865	2834	2929	2773	2594	2659	4764	3574	4816	2352	3088	2047	1861	1489	3353	3040	3187	6132	6102	5349	4830
CDC42-AS1	10	11	7	5	17	14	8	10	11	17	23	15	22	12	18	34	89	12	5	8	5	20	7	20
AL031281.2	0	0	0	0	0	0	0	0	0	0	0	0	0	0	0	0	0	0	0	0	0	0	0	0
CDC42-IT1	0	1	0	1	2	3	0	1	0	0	3	4	3	1	0	0	3	0	0	1	0	2	1	4
AL031281.1	1	0	0	0	0	0	0	0	0	1	0	0	0	2	1	0	2	0	0	0	1	2	0	3
WNT4	27	25	20	9	17	5	61	63	64	4	2	11	212	179	410	7	0	12	5	2	5	8	12	30
AL445253.1	0	4	0	4	1	0	0	2	4	0	0	0	7	4	2	0	1	0	0	0	1	2	0	0
MIR4418	0	0	0	0	0	0	0	0	0	0	0	0	0	0	0	0	0	0	0	0	0	0	0	0
PPIAP34	0	0	0	0	0	0	0	0	0	0	0	0	0	0	0	0	0	0	0	0	0	0	0	0
AL591122.1	0	0	0	0	0	0	0	0	0	0	0	0	0	0	0	0	0	0	0	0	0	0	0	0
ZBTB40	382	728	488	488	573	646	579	587	552	1274	669	924	628	524	675	591	813	626	668	610	538	598	517	520
ZBTB40-IT1	0	6	1	1	1	4	1	3	3	5	3	0	0	3	2	6	3	1	3	1	5	3	10	0
EPHA8	2	6	3	1	1	5	0	0	0	0	0	1	1	0	0	1	0	3	0	2	0	2	10	2
MIR6127	0	0	0	0	0	0	0	0	0	0	0	0	0	0	0	0	0	0	0	0	0	0	0	4
C1QA	166	862	433	556	337	706	5599	8902	6255	7879	3552	5205	3878	3700	2558	2625	706	1194	1449	1653	46424	38594	24764	57454
C1QC	99	482	249	228	407	433	4379	6370	5594	6974	2671	4028	2630	3759	2126	2025	461	1500	1636	1749	47755	46496	28217	43159
C1QB	111	446	220	217	320	582	4451	7282	5340	6412	2589	4469	3520	3507	2371	2350	724	1206	1840	1880	68256	58848	37410	60406
EPHB2	108	83	155	121	88	125	90	98	193	154	50	87	66	65	44	47	32	39	50	31	273	383	121	261
MIR4684	0	0	0	0	0	0	0	0	0	0	0	0	0	0	0	0	0	0	0	0	0	0	0	0
AL512444.1	0	0	0	0	0	0	0	0	0	0	0	0	0	0	0	1	0	0	0	0	0	0	0	0
MIR4253	0	0	0	0	0	0	0	0	0	0	0	0	0	0	0	0	0	0	0	0	0	0	0	0
LACTBL1	0	0	0	0	0	0	0	0	0	0	0	0	0	0	0	0	0	0	0	0	0	0	0	0
TEX46	0	0	0	0	0	2	0	0	0	0	0	0	2	0	0	0	2	0	2	0	0	0	0	0
KDM1A	664	1077	735	676	859	878	762	673	719	1258	899	1198	575	610	682	561	674	849	715	767	977	861	947	852
AL031428.1	0	0	0	0	0	3	0	0	0	0	0	0	1	0	0	0	0	1	0	0	0	0	2	0
MIR3115	0	0	0	0	0	0	0	0	0	1	0	0	0	0	0	1	0	0	0	0	0	0	0	0
AL031428.2	0	0	0	0	0	0	0	0	0	1	0	0	0	0	1	0	0	0	0	0	0	0	0	0
LUZP1	678	1156	729	725	909	949	1088	735	1082	2516	1278	1953	456	717	564	491	525	1137	936	1173	722	715	554	406
AL161672.1	0	0	0	1	0	0	0	0	0	0	1	0	0	0	1	4	0	0	0	0	0	0	0	0
RNU6-514P	0	0	0	0	0	0	0	0	0	0	0	0	1	0	0	1	1	0	0	0	0	0	0	0
RNU6-135P	0	0	0	0	2	0	0	0	0	0	0	0	1	0	1	2	1	0	0	0	0	0	0	0
HTR1D	0	0	0	0	1	0	6	0	3	0	0	2	4	10	5	0	0	0	3	0	1	1	0	5
AL109936.1	0	0	0	0	0	0	0	0	0	0	0	0	0	0	0	0	0	0	0	0	0	0	0	0
LINC01355	137	43	73	90	86	99	79	161	46	64	143	78	210	65	298	407	659	79	38	68	117	178	108	430
AL109936.6	5	1	2	4	2	5	0	6	1	6	5	8	2	6	5	4	2	4	3	4	4	6	8	9
HNRNPR	1083	2281	1815	1441	1297	1477	1567	1337	1636	3155	1710	2561	1014	1693	1208	742	562	1461	1404	1427	2815	2725	2534	1551
ZNF436	148	211	213	173	247	210	316	304	369	567	301	448	157	234	273	171	147	673	589	554	319	352	307	288
ZNF436-AS1	57	37	62	73	37	49	56	57	28	81	90	54	74	48	111	115	213	127	91	100	56	77	42	129
AL109936.2	6	13	10	8	11	8	20	14	4	7	34	24	14	6	12	28	49	27	10	11	2	2	3	2
TCEA3	791	2021	1581	1190	1139	1115	1491	698	1218	3491	3796	4103	1363	1012	2115	1471	1264	3493	3071	3160	869	902	708	561
AL357134.1	1	1	1	0	0	3	0	0	0	5	5	2	8	9	6	0	3	4	1	1	1	0	4	0
ASAP3	581	966	614	615	720	726	198	236	281	458	440	520	159	123	239	219	220	109	95	94	137	232	97	205
E2F2	1	3	11	4	0	2	66	87	44	43	30	15	53	44	54	18	18	13	22	19	249	203	146	123
AL021154.1	5	5	2	1	2	0	0	3	2	3	1	3	7	8	12	9	4	5	5	1	0	0	1	2
ID3	1010	1141	2277	1595	1571	552	5836	4506	3184	7189	3993	4902	2615	2654	3581	5798	3056	2654	2726	2625	905	341	598	1346
AL450043.1	2	1	5	2	0	3	15	5	5	7	3	0	3	2	3	13	0	1	2	1	0	0	0	0
MDS2	2	1	0	1	1	1	19	8	3	7	2	10	22	24	9	18	11	7	4	7	6	2	0	1
AL451000.1	0	0	0	0	0	0	0	0	0	0	0	0	0	0	0	0	0	0	0	0	0	0	0	0
RPL11	5673	10756	9564	9079	3038	6925	7408	8752	7468	15329	13501	17668	8313	7277	8290	8030	5173	7315	10422	8107	9524	9444	9961	15355
ELOA-AS1	14	31	17	9	19	11	3	5	8	26	29	34	18	12	13	15	50	27	17	21	18	9	24	18
ELOA	400	759	485	486	510	565	542	423	481	958	709	902	440	414	532	435	477	659	611	606	1031	947	840	698
PITHD1	563	981	683	649	418	508	473	476	462	842	712	811	481	468	612	468	434	498	458	455	872	910	633	869
LYPLA2	934	2142	1308	1234	767	1320	918	807	696	1474	1370	1205	755	772	849	830	631	674	613	721	1222	1139	924	1482
GALE	395	1470	476	518	515	570	518	393	428	1625	2089	1516	744	456	647	603	620	921	735	857	986	727	672	1139
HMGCL	832	5078	1872	1457	1699	1741	715	456	713	1660	1754	1684	536	585	589	589	475	957	892	1016	802	753	587	754
FUCA1	1162	2405	1421	1083	1574	1648	682	501	997	4483	2673	3942	503	649	648	629	386	1960	1530	1535	2190	2658	1996	2033
CNR2	4	3	0	6	8	0	2	16	13	2	2	9	16	9	11	4	2	5	11	0	7	6	2	0
BTBD6P1	0	0	0	0	1	0	0	1	0	1	0	1	0	2	0	0	0	2	5	0	0	0	0	0
AL590609.3	0	1	0	0	0	0	0	0	0	0	0	0	0	0	0	0	0	0	0	0	0	0	0	0
MIR378F	0	0	0	0	0	0	0	0	0	0	0	0	0	0	0	0	0	0	0	0	0	0	0	0
AL590609.2	0	0	0	0	0	0	0	0	0	0	0	0	0	0	0	0	0	0	0	0	1	0	1	0
PNRC2	2142	3359	2707	2252	2565	2274	1248	1432	1312	2411	1772	2234	871	932	1036	1248	952	1874	1791	1898	1998	1749	1651	2195
SRSF10	1281	1606	1393	1193	1582	1311	948	1104	1030	1929	1458	1534	991	1151	1271	1077	1383	1558	1299	1639	1987	1946	1863	1991
AL590609.1	0	0	0	0	0	0	0	0	0	0	0	0	0	0	0	0	0	0	0	0	0	0	0	0
AL591178.1	1	0	0	2	1	0	0	1	1	0	1	0	1	0	0	0	4	0	0	0	0	0	0	0
MYOM3	404	5309	776	790	1294	2157	623	300	624	891	901	689	708	388	675	521	1083	1031	953	919	329	334	32	115
AL591178.2	1	1	0	0	1	3	0	0	0	0	0	0	0	0	1	0	1	0	0	0	0	0	0	0
IL22RA1	10	147	15	25	23	37	107	36	117	324	308	271	39	61	60	31	35	46	90	76	77	48	21	42
IFNLR1	124	322	169	128	145	151	39	65	80	298	216	249	115	76	155	148	136	142	128	158	68	54	97	67
LINC02800	0	0	1	0	0	0	0	0	2	0	0	0	0	0	0	0	0	0	0	0	0	0	0	0
AL138902.1	0	0	2	2	2	0	0	0	0	0	0	0	0	0	3	0	0	0	0	0	0	0	2	0
GRHL3	14	6	3	15	4	2	5	13	5	24	7	10	11	7	11	0	3	2	0	2	4	1	8	6
STPG1	178	259	211	246	154	162	85	91	81	232	202	169	102	108	106	141	112	160	201	211	263	239	182	211
NIPAL3	624	1022	746	655	790	834	427	402	629	1630	1026	1475	339	525	436	287	218	931	1139	1014	1034	941	847	643
RCAN3AS	0	0	0	4	2	0	0	2	1	2	0	2	5	6	1	10	0	1	4	3	2	5	1	6
RCAN3	270	241	249	242	246	226	156	370	231	445	312	487	253	267	276	190	114	377	319	286	426	513	380	392
NCMAP-DT	6	0	0	0	0	1	0	0	0	3	2	0	0	0	0	0	0	0	0	0	0	0	0	0
NCMAP	40	53	38	40	11	20	4	13	10	57	14	35	14	11	8	1	0	15	20	10	0	0	1	3
AL445686.1	0	0	0	0	0	0	0	0	2	0	2	0	0	0	0	0	0	0	0	1	0	0	0	0
SRRM1	882	1299	1069	836	1165	1189	839	826	832	1745	1200	1391	805	818	993	1739	2391	1388	1433	1564	1783	1859	1697	1632
AL445648.1	1	0	0	0	0	0	0	0	0	0	0	0	0	0	0	0	0	0	0	1	0	0	0	0
CLIC4	2110	15813	6292	4009	7776	5266	6837	4472	5875	11325	6343	10735	2297	4440	2568	3752	2150	12277	12846	11656	3649	4404	2923	2230
RNU6-1208P	0	0	0	0	0	0	0	0	0	0	1	0	0	0	0	0	0	0	0	0	0	0	0	0
RUNX3	20	134	56	53	45	32	525	960	733	707	282	518	340	530	545	406	212	251	271	307	1604	1351	768	1200
MIR6731	0	0	0	0	0	0	0	2	0	0	0	0	0	2	0	2	1	0	0	1	1	0	0	0
AL445471.1	0	0	0	0	0	0	0	5	1	0	0	0	3	2	8	1	3	0	1	3	2	1	1	0
AL445471.2	0	0	0	0	0	0	0	0	0	2	1	0	0	0	0	0	0	0	0	0	3	3	2	0
MIR4425	0	0	0	0	0	0	0	0	0	0	0	0	0	0	0	0	0	0	0	0	0	0	0	0
LINC02793	0	0	0	0	0	0	0	0	0	0	1	0	2	0	2	0	1	2	0	0	0	0	0	0
AL050344.1	0	0	0	0	0	0	0	0	0	0	0	0	0	0	0	0	0	0	0	0	0	0	0	0
AL121994.1	0	0	0	0	0	0	0	0	0	0	0	0	0	0	0	0	0	0	0	0	0	0	0	0
AL031432.1	0	0	0	0	0	0	0	0	0	0	0	0	0	0	0	0	0	0	0	0	0	0	0	0
SYF2	685	1258	1190	884	750	818	891	755	687	1273	1026	1372	640	678	807	721	438	1158	999	1114	830	799	876	977
AL031432.4	26	9	26	12	13	34	10	43	12	31	24	14	48	23	49	54	128	5	11	16	24	30	23	57
AL031432.5	3	2	7	6	2	6	3	5	5	2	5	0	2	9	2	5	13	8	2	4	4	10	2	4
RSRP1	1459	1697	1396	1310	1465	1305	1126	1628	1017	2048	1746	1206	1327	1073	1736	2407	2835	1845	1602	2052	1389	1690	1459	3102
AL031432.3	4	4	9	3	1	9	5	5	3	7	6	5	0	1	3	4	9	0	2	0	0	4	6	2
AL031432.2	15	13	10	12	15	15	15	14	26	65	12	18	29	21	39	16	28	41	41	46	27	37	58	61
RHD	16	33	21	20	26	30	22	63	30	68	60	46	51	28	56	92	90	61	30	41	42	38	26	95
SDHDP6	26	88	40	33	47	15	33	10	28	60	39	47	21	21	31	26	35	31	26	23	22	5	10	18
AL928711.1	3	0	2	2	2	3	0	2	2	7	2	1	2	1	2	0	3	0	5	2	6	5	7	2
TMEM50A	941	1946	1240	1131	1199	1246	1839	1614	1412	2763	2404	2486	1416	1333	1579	1575	820	1624	1378	1404	2402	2338	2396	3326
RHCE	2	7	1	7	8	7	5	4	6	4	4	3	1	4	2	4	1	11	4	1	6	0	1	4
AL031284.1	4	1	0	3	3	0	0	2	2	4	1	6	3	0	1	2	0	0	2	2	0	0	0	0
MACO1	384	774	413	383	458	412	453	434	408	784	734	796	374	416	570	474	449	609	601	679	492	469	445	511
LDLRAP1	334	491	480	462	450	495	275	348	346	546	455	473	236	333	326	364	296	199	148	182	335	407	337	420
AL606491.1	5	2	4	3	5	7	0	6	0	6	2	2	3	7	3	0	11	7	4	4	2	3	5	2
MAN1C1	716	2624	781	800	1027	2951	278	336	449	409	264	285	100	159	142	77	65	153	72	79	552	855	439	590
AL031280.1	0	10	3	5	0	0	0	3	0	0	2	1	2	1	4	8	8	0	0	0	0	5	4	8
SELENON	1239	2748	1551	1392	1832	2077	1537	1229	1627	4088	2223	3146	721	1004	987	1405	913	1582	1170	1194	2271	2167	1626	1448
AL020996.2	0	0	0	0	0	0	0	0	0	0	0	0	0	0	0	0	0	0	0	0	0	0	0	0
AL020996.1	5	22	9	4	9	5	3	3	4	17	6	18	2	3	8	12	17	7	2	3	8	12	11	1
MTFR1L	803	1763	1062	1356	1354	1595	580	577	441	1047	1106	1079	540	357	617	992	1248	805	682	842	391	481	415	552
AL020996.3	0	0	0	0	0	0	0	0	0	0	0	0	0	0	0	0	0	0	0	0	0	0	0	0
AUNIP	6	3	5	2	6	10	15	7	7	7	11	11	6	8	6	7	7	2	7	6	49	6	26	18
AL033528.2	0	0	5	0	0	1	0	5	2	4	3	1	1	0	0	3	4	1	1	0	0	0	0	2
PAQR7	495	2630	688	621	819	991	145	119	130	457	389	369	119	80	178	219	336	268	278	262	233	155	143	136
STMN1	664	1080	931	709	727	747	797	839	778	955	765	902	750	712	757	490	282	931	663	782	2650	1994	1562	2463
SNRPFP2	0	0	0	0	0	0	0	0	0	0	0	0	0	0	2	0	0	0	0	0	0	0	0	0
AL033528.1	0	0	0	0	0	0	0	0	0	0	0	0	0	0	2	0	0	0	1	0	0	0	0	0
MIR3917	0	0	0	0	0	0	0	0	0	0	0	0	0	0	0	0	0	0	0	0	0	0	0	0
PAFAH2	342	1511	621	571	699	714	269	169	302	631	413	585	318	258	307	257	261	449	405	432	343	337	251	336
RNU6-110P	0	0	0	0	0	0	0	0	0	0	0	1	0	2	0	0	0	0	0	0	0	0	0	0
AL592064.1	0	0	0	0	0	0	0	0	0	0	0	0	0	0	0	0	0	0	0	0	0	0	0	0
AL592064.2	0	0	0	0	0	0	0	0	0	0	0	0	0	0	0	0	0	0	0	0	0	0	0	0
EXTL1	17	31	17	12	13	10	16	25	32	30	9	11	5	3	5	17	2	21	21	14	1	0	1	0
SLC30A2	258	2217	345	200	469	808	35	5	39	65	51	49	56	15	74	0	1	38	18	48	1	0	0	0
AL391650.2	29	45	30	4	6	21	0	0	1	0	1	0	2	1	13	0	0	7	2	2	0	0	0	0
TRIM63	23	47	35	21	6	29	0	0	1	7	6	3	0	0	0	4	0	1	0	0	0	0	0	0
PDIK1L	151	222	277	157	205	206	168	163	174	297	143	242	122	155	155	119	83	181	143	125	309	309	256	232
FAM110D	78	257	111	126	110	69	242	200	180	486	317	334	103	106	91	345	210	167	74	143	61	13	16	58
C1orf232	0	0	0	0	0	0	3	0	0	0	0	0	0	0	4	0	0	0	0	0	0	0	0	0
AL391650.1	5	3	6	1	0	0	3	10	4	6	5	1	0	0	0	1	0	2	0	6	4	3	2	0
ZNF593	0	0	0	0	0	0	0	0	0	0	0	0	0	0	0	0	0	0	0	0	0	0	0	0
CNKSR1	156	146	213	239	140	122	12	21	10	3	2	1	27	16	36	21	24	5	1	7	24	12	10	28
CATSPER4	0	1	168	0	1	0	0	0	0	0	0	0	59	27	44	0	0	0	0	0	0	0	0	0
AL355877.1	123	238	405	228	188	199	4	1	3	51	37	33	22	6	15	16	37	20	11	20	1	0	0	3
AL355877.3	0	0	0	0	0	0	0	0	0	0	0	0	0	0	0	0	0	0	0	0	0	0	0	0
CEP85	166	244	171	170	134	211	150	98	130	179	128	155	117	145	130	79	169	129	109	129	339	425	353	307
AL355877.2	0	3	1	0	2	0	0	4	0	0	0	0	1	0	0	0	1	0	0	0	2	3	1	1
SH3BGRL3	590	1033	792	731	466	854	1999	2907	1614	1907	1742	1894	2539	1494	2625	2498	1022	917	748	782	7676	6656	5703	12221
UBXN11	406	827	472	482	345	428	647	822	458	1128	1219	713	945	430	871	1362	2036	565	427	517	828	962	622	1583
CD52	78	144	79	164	27	54	429	929	431	415	384	679	998	873	821	603	209	129	180	167	893	533	533	1425
CRYBG2	12	20	11	13	8	26	30	36	19	46	18	16	51	49	56	15	12	7	25	4	19	16	3	37
AL451139.1	0	0	0	0	1	0	0	0	0	0	2	0	0	1	0	0	0	0	0	0	0	0	0	0
ZNF683	1	14	3	6	11	3	49	107	41	62	19	68	95	75	143	63	42	17	17	31	17	6	13	61
LIN28A	0	0	0	0	0	0	0	1	0	0	0	0	0	0	0	0	0	0	0	1	0	0	0	2
DHDDS	349	1082	515	494	560	708	326	252	372	829	667	640	332	356	385	315	300	628	649	617	559	560	447	353
AL513365.1	0	1	5	0	0	5	0	0	1	4	5	1	2	1	1	1	0	2	0	3	5	0	0	2
AL513365.2	10	11	3	5	5	10	2	2	2	8	8	7	6	2	5	2	12	3	2	1	5	4	5	23
HMGN2	1863	3119	2785	2312	2130	2193	2759	2426	2353	4609	4145	5187	1783	1839	2054	1826	1359	3392	2477	2765	6665	5194	4308	4541
DPPA2P2	0	0	0	0	0	0	0	0	0	0	0	0	0	0	0	0	0	0	0	2	0	0	0	0
RPS6KA1	754	1676	858	958	704	809	574	788	640	1105	861	1044	960	787	1051	1072	623	712	615	706	1711	1592	1065	2044
MIR1976	0	0	0	0	0	0	0	0	0	0	0	0	0	0	0	0	0	0	0	0	0	0	0	0
RN7SL679P	0	0	0	0	0	0	0	0	0	0	0	0	0	0	0	0	0	0	0	0	0	0	0	0
RNU7-29P	0	0	0	0	0	0	0	0	0	0	0	0	0	0	0	0	0	0	0	0	0	0	0	0
AL627313.1	0	0	0	0	0	0	0	0	0	0	0	0	0	0	0	0	0	3	0	0	0	0	0	0
AL627082.2	0	0	0	0	0	0	0	0	0	0	0	0	0	0	0	0	0	0	0	0	0	0	0	0
AL627082.1	0	0	0	0	0	0	0	0	0	0	0	0	0	0	0	0	0	0	0	0	0	0	0	0
AL512408.1	11	15	8	4	6	7	7	8	5	11	11	9	9	1	5	13	6	4	2	6	8	7	13	22
ARID1A	746	1661	959	928	1285	1419	1509	1022	1359	3057	1363	1924	614	1088	965	683	782	1450	1202	1317	1956	2302	1754	1413
PIGV	194	617	335	244	463	333	225	145	228	570	490	635	177	183	218	228	157	382	353	429	198	208	199	181
RN7SL165P	0	0	0	0	0	1	0	0	0	2	0	0	0	0	0	0	1	0	0	0	0	1	0	0
AL034380.2	0	0	0	0	0	0	0	0	0	0	0	0	0	0	0	0	1	0	0	0	0	0	0	0
ZDHHC18	323	473	273	306	236	332	597	734	569	884	570	749	481	413	593	497	404	353	394	380	1196	1252	778	1214
SFN	109	99	13	26	9	6	48	37	94	15	29	12	55	112	149	7	13	1	2	6	1370	1006	1171	1094
GPN2	482	839	516	546	468	491	552	509	509	935	792	779	358	370	457	447	515	588	593	543	570	585	610	615
AL034380.1	0	0	0	0	0	0	0	0	0	0	0	0	0	0	0	0	0	0	0	0	0	0	0	0
GPATCH3	133	243	147	176	127	136	154	116	138	323	225	284	134	150	183	189	132	155	136	143	211	182	160	240
NUDC	1039	1990	1502	1548	697	1236	1187	1167	956	1920	1834	1846	1173	846	1219	1369	884	873	1058	1033	2095	1554	1583	2250
NR0B2	125	456	175	313	263	130	0	0	0	0	0	0	0	0	0	3	0	0	0	0	0	0	0	0
KDF1	213	285	224	231	201	223	54	16	42	160	198	149	19	27	35	23	31	61	56	60	2	0	7	2
RPL12P13	0	0	0	0	0	1	0	0	0	0	0	1	0	0	1	0	0	0	0	0	0	0	0	0
AL356390.1	0	2	0	0	2	0	0	0	0	0	0	0	0	0	0	0	0	0	0	0	0	0	0	0
OSTCP2	0	0	0	0	0	0	0	0	0	0	0	0	0	0	0	0	1	0	0	1	0	0	0	0
TRNP1	366	321	446	409	329	381	125	143	164	83	59	78	164	210	209	39	30	24	26	15	356	208	289	244
TENT5B	125	271	238	69	167	64	94	75	111	62	50	89	72	92	88	8	22	2	5	7	16	5	25	6
SLC9A1	447	492	492	502	494	582	853	500	572	906	503	740	319	483	445	415	234	369	377	370	748	665	531	696
AL590640.2	0	0	0	0	0	0	0	0	0	0	0	0	0	0	0	0	0	0	0	0	0	0	0	0
CHCHD3P3	3	10	1	0	0	0	5	0	5	5	6	5	1	5	3	0	0	2	5	6	0	0	0	0
NPM1P39	0	2	0	2	0	0	0	0	0	0	0	1	0	0	0	0	1	2	1	1	0	1	1	0
SNRPEP7	0	0	0	0	0	0	0	0	0	0	0	0	0	0	0	0	0	0	0	0	0	0	0	0
AL590640.1	0	0	0	0	0	0	0	0	0	0	0	0	1	0	0	0	0	0	0	0	0	0	0	0
WDTC1	1114	2248	1470	1306	1359	1989	1052	923	942	1927	1360	1808	463	645	809	938	579	874	974	926	1160	1570	1366	1888
FO393419.3	4	5	3	2	0	4	0	2	0	1	2	1	1	2	3	5	4	0	0	0	0	0	2	0
TMEM222	471	1053	582	600	474	636	582	537	480	1322	1162	1253	494	409	656	798	619	668	662	727	718	689	639	784
RNU6-48P	2	6	1	1	1	0	0	0	0	5	4	1	3	4	1	0	1	2	5	2	1	0	4	0
ACTG1P20	1	7	4	3	5	3	4	1	6	11	2	2	2	5	0	4	4	2	8	10	6	2	11	9
SYTL1	93	122	87	95	64	93	149	468	147	182	99	132	451	247	572	377	318	73	44	96	313	411	124	534
MAP3K6	482	620	491	335	606	269	1032	866	938	2001	1192	1497	925	535	931	819	895	741	573	690	421	410	346	429
FCN3	226	485	2191	437	405	331	443	502	234	1312	1082	1065	976	517	991	963	426	376	253	489	78	2	22	49
CD164L2	4	8	2	3	1	1	1	1	1	0	2	2	1	4	11	0	0	0	0	0	0	0	0	0
FO393419.1	0	0	0	0	0	0	0	0	0	0	0	1	0	0	0	0	0	0	0	0	0	0	0	0
GPR3	84	42	13	23	23	5	167	71	44	98	86	107	32	40	43	35	15	30	10	36	19	6	12	52
WASF2	1359	2579	1582	1479	1615	2045	2866	1935	2862	5845	3557	5569	1414	1743	1871	1514	1039	3566	3397	3215	4413	4725	3835	3282
FO393419.2	1	0	0	0	0	1	0	0	0	0	0	0	0	0	0	0	0	1	0	0	0	0	0	0
BX293535.1	3	0	2	5	3	3	0	2	1	1	1	2	1	2	4	2	5	0	0	3	1	3	5	0
AHDC1	638	808	973	557	781	804	1250	784	1025	2157	1063	1320	780	798	1201	907	779	1082	832	941	709	679	727	856
FGR	96	217	144	117	104	107	301	502	420	506	359	470	412	226	318	575	422	171	148	198	654	614	408	604
AL031729.1	9	34	10	15	7	0	18	12	14	29	6	20	24	2	20	19	2	4	20	9	0	0	0	0
LINC02574	0	0	0	0	0	0	0	0	0	1	0	1	0	1	0	0	0	0	0	0	0	0	0	0
IFI6	593	845	565	500	274	544	1738	1394	1895	2507	2050	2020	724	805	650	757	308	710	773	806	5519	2586	1933	1971
AL445490.1	0	0	4	0	0	1	7	2	3	0	6	4	1	0	5	0	2	3	2	7	10	11	0	3
RNU6-949P	0	0	0	0	0	0	0	0	0	0	0	0	0	0	0	0	0	0	0	0	0	0	0	2
CHMP1AP1	0	0	0	0	0	0	0	0	0	0	0	0	0	0	0	0	0	0	0	0	0	0	0	0
RNU6-424P	0	0	0	0	0	0	0	0	0	0	0	0	0	0	0	0	0	0	0	0	0	0	0	0
AL020997.5	1	0	1	0	0	0	0	0	0	0	0	0	0	1	0	0	0	0	0	0	0	0	2	0
FAM76A	158	268	200	167	176	170	170	199	158	237	229	250	169	157	172	178	173	206	175	196	191	197	261	218
AL020997.1	2	1	0	0	0	1	3	0	0	2	0	2	10	0	1	6	2	1	0	1	0	8	0	5
RPEP3	0	0	0	0	0	0	0	0	1	0	1	2	1	0	1	0	0	0	0	0	0	0	1	0
STX12	660	1604	1089	772	1184	968	1033	874	1091	1611	1141	1689	530	818	668	619	470	1450	1279	1349	1630	1620	1595	1591
AL020997.2	0	1	3	1	0	0	0	2	0	1	0	2	0	0	0	0	5	0	0	1	3	0	2	2
AL020997.3	0	1	2	7	3	7	1	2	6	5	0	2	5	5	6	5	9	2	4	4	6	3	1	1
RNU6-1245P	0	0	0	0	0	0	0	0	0	0	0	0	0	0	0	0	0	0	0	0	2	0	0	0
AL020997.4	0	0	0	0	0	0	0	0	0	0	0	0	0	1	0	0	1	0	0	2	0	0	0	0
PPP1R8	371	703	504	531	421	438	674	612	656	889	669	874	300	500	407	377	216	548	518	462	738	636	653	613
SCARNA1	0	0	1	0	0	0	1	3	0	0	0	0	0	0	0	0	0	2	0	0	0	0	0	0
THEMIS2	103	212	97	137	121	103	768	1078	1202	1146	530	856	521	565	529	296	212	399	323	606	2758	3495	2846	3481
RPA2	305	678	514	486	441	351	625	601	568	818	659	878	344	442	535	527	260	692	685	605	879	860	811	866
SMPDL3B	47	275	52	74	93	116	120	60	134	161	110	144	92	144	142	61	24	179	172	121	6	2	11	9
AL512288.1	0	1	7	0	1	0	0	0	0	0	0	0	0	0	0	0	3	0	0	0	0	0	0	0
XKR8	157	253	176	141	173	166	205	167	161	249	193	229	166	125	218	172	193	179	185	190	273	252	206	275
EYA3	620	877	545	734	915	754	386	287	350	629	406	567	272	321	340	348	296	648	785	659	608	673	513	504
AL512288.2	0	0	3	8	1	1	3	3	2	3	1	1	0	0	0	2	7	0	1	1	1	0	0	5
RN7SL559P	0	0	0	0	0	5	0	0	0	0	0	1	1	0	0	0	0	0	0	1	0	0	0	0
SPCS2P4	58	178	140	48	46	14	43	49	35	120	162	306	33	57	20	21	10	130	143	234	20	38	22	16
AL137792.2	0	2	0	0	0	0	0	0	0	0	0	0	0	0	0	0	0	0	0	0	0	1	2	0
AL137792.1	0	0	0	0	0	0	0	0	0	0	0	0	0	0	0	0	0	1	2	0	0	0	0	0
RNU6-176P	0	0	0	2	2	0	0	2	0	1	0	0	0	0	0	0	0	0	0	0	0	0	0	0
PTAFR	147	134	67	149	93	107	230	282	503	715	244	502	181	264	125	149	96	161	137	136	1002	1683	709	788
DNAJC8	872	1820	1393	1134	1057	1220	1282	1195	1081	1712	1347	1793	978	910	1031	1123	508	1437	1282	1392	1849	1837	1927	2574
ATP5IF1	1451	4652	3189	2634	1281	2300	1372	1301	917	1695	1943	1395	1604	877	1316	1751	2374	856	820	834	841	694	698	1689
AL353622.1	38	86	86	45	119	192	25	76	37	64	59	49	108	35	110	253	560	34	31	37	71	98	47	185
AL353622.2	0	0	1	0	0	2	0	0	2	1	0	0	1	0	0	0	1	0	0	0	0	0	0	0
SESN2	294	2373	539	577	754	955	483	328	473	814	446	676	195	241	241	305	340	449	430	550	566	727	545	555
MED18	160	308	242	207	176	210	259	420	236	262	284	261	344	159	151	182	174	155	135	142	310	275	238	213
PHACTR4	657	1464	877	910	1051	1100	829	649	779	1481	1062	1417	482	655	572	644	696	1096	1272	1109	1279	1370	1215	994
CR391992.1	0	0	0	3	0	0	0	0	0	0	0	0	0	0	1	0	0	0	0	0	0	0	0	1
RNU6ATAC27P	0	1	0	1	1	0	5	3	0	0	0	0	1	0	1	0	1	0	1	1	1	0	1	0
RCC1	96	202	121	188	110	140	410	329	314	394	266	313	268	370	307	177	142	453	478	395	1159	852	699	803
SNHG3	148	180	186	132	144	123	264	398	293	211	221	181	248	246	298	425	512	218	154	232	392	519	573	850
SNORA73A	0	0	0	0	0	0	0	0	0	0	0	0	0	0	0	0	0	0	0	0	0	0	0	0
SNORA73B	6	2	1	0	1	2	12	4	4	7	6	4	9	4	2	8	5	2	2	2	9	2	8	34
PRDX3P2	0	1	0	1	0	0	4	0	4	0	0	0	1	1	3	3	0	0	0	1	0	4	0	1
AL513497.1	2	1	2	2	1	3	2	11	3	0	3	4	8	3	9	6	2	7	4	16	4	9	2	6
TRNAU1AP	159	279	215	199	137	170	301	277	258	430	384	394	574	337	620	372	418	330	334	327	438	414	356	440
SNHG12	168	236	118	168	74	79	418	502	379	385	370	367	709	475	706	555	474	491	454	527	400	459	438	887
SNORD99	3	1	1	3	0	0	1	14	2	6	0	5	27	12	21	9	42	2	3	1	13	16	18	53
SNORA61	0	0	0	0	0	0	0	0	0	0	0	0	0	0	0	0	0	0	0	0	0	0	0	0
SNORA44	0	0	0	0	0	0	0	0	0	0	0	0	0	0	0	0	0	0	0	0	0	0	0	0
SNORA16A	0	0	0	0	0	0	0	0	0	0	0	0	0	0	0	0	0	0	0	0	0	0	0	0
TAF12	110	343	268	215	135	257	283	271	258	316	332	346	237	254	253	276	132	240	244	239	414	401	413	560
RAB42	12	17	8	15	16	11	59	160	117	242	162	228	876	1320	894	186	118	647	1151	640	926	1098	713	807
LINC01715	1	6	3	6	2	4	5	1	2	13	6	5	2	4	4	1	4	5	5	1	17	5	3	1
RNU11	0	0	0	0	0	0	0	0	0	0	0	0	0	0	0	0	0	0	0	0	0	0	0	0
AL360012.1	0	0	0	0	0	0	0	0	0	0	0	0	0	0	0	0	0	0	0	0	0	0	0	0
GMEB1	158	216	172	160	139	168	300	219	232	359	217	290	200	173	216	170	171	149	154	142	400	350	271	293
AL645729.1	0	0	0	0	0	1	0	0	0	0	0	0	0	0	0	0	0	0	0	0	0	0	0	0
YTHDF2	717	1197	850	803	763	838	1033	900	1006	1242	1281	1502	694	803	864	807	758	911	787	858	1128	1103	1049	1163
OPRD1	2	4	5	0	0	0	7	13	4	10	12	11	28	15	37	2	1	17	8	9	0	5	6	3
AL009181.1	0	0	0	0	3	3	1	2	1	3	3	1	2	2	3	0	0	4	3	0	0	2	0	0
EPB41	424	946	575	481	747	717	1729	1075	2284	1158	844	1056	2321	1363	2540	341	690	1412	1338	1205	1187	1231	1207	682
AL138785.1	0	0	0	0	0	0	0	0	0	0	0	0	0	0	0	0	0	0	0	0	0	0	0	0
Metazoa_SRP	32	56	38	57	31	31	23	48	26	80	76	46	89	63	82	67	121	33	34	52	47	83	55	69
TMEM200B	122	364	130	148	111	152	521	285	589	576	405	433	215	531	365	168	174	381	391	316	175	184	51	131
AL357500.1	0	1	0	0	0	0	0	1	0	1	1	0	1	0	0	0	1	0	0	0	0	0	1	0
SRSF4	1187	1784	1142	1197	1054	1227	2113	2008	1790	2810	2382	2173	1936	1716	2553	2022	2344	1667	1374	1657	1899	1957	1921	2173
AL357500.2	0	0	0	0	0	0	0	0	0	0	0	0	0	0	0	0	0	0	0	0	0	0	0	0
MECR	207	583	365	351	304	296	307	251	276	466	452	403	271	288	334	294	209	252	201	197	176	181	145	200
AL590729.1	0	6	2	0	2	0	0	1	2	1	9	2	0	1	7	0	3	4	4	1	2	0	0	2
PTPRU	212	241	225	284	200	175	778	336	883	2186	1262	1932	268	312	576	546	583	530	560	575	74	127	23	30
LINC01756	0	0	0	0	0	0	0	0	0	0	0	0	0	0	0	0	0	0	0	0	0	0	1	0
AL671862.1	0	0	0	0	0	0	0	0	0	0	0	0	0	0	0	0	0	0	0	0	0	0	0	0
AC092265.1	0	0	0	0	0	0	0	0	0	0	0	0	0	1	0	0	0	0	0	0	0	0	0	0
AL645944.2	0	0	0	0	0	0	0	2	3	0	0	0	0	0	0	2	7	0	0	0	1	0	0	0
AL645944.1	0	0	0	0	0	0	0	0	0	0	2	0	0	0	0	0	0	0	0	0	0	0	0	0
LINC01648	0	0	0	4	0	0	3	0	0	6	0	2	0	0	1	0	0	3	4	3	1	0	0	0
AL137076.1	0	0	0	0	0	0	0	0	0	0	0	0	0	0	0	0	0	0	0	0	0	0	0	0
AL021921.1	1	0	0	0	0	0	0	0	0	0	0	0	0	0	0	0	0	0	0	0	0	0	0	0
AL161638.2	0	0	0	0	0	0	0	0	0	0	0	0	0	0	0	0	0	0	0	0	0	0	0	0
AL161638.1	0	0	0	0	0	0	0	0	0	0	0	0	0	0	0	0	0	0	0	0	0	0	0	0
MATN1	0	2	1	0	2	5	4	1	4	14	12	5	7	6	7	13	10	3	1	12	8	11	1	3
MATN1-AS1	12	16	20	7	15	4	24	34	29	84	65	33	67	28	82	50	94	47	13	59	32	35	18	49
AL137857.1	0	0	0	0	0	0	0	0	0	1	0	0	0	0	0	0	0	0	0	1	0	0	0	0
LAPTM5	278	905	350	476	402	362	3849	6115	5227	7007	3281	5015	4763	4082	3448	3689	1998	2114	2313	2103	20235	22197	12623	16994
MIR4420	0	5	0	0	0	0	0	1	1	2	1	1	1	3	0	0	0	4	0	0	1	12	7	13
AL137027.1	0	0	0	0	0	0	0	0	0	0	0	0	0	0	0	0	0	0	0	0	0	0	0	0
LINC01778	0	0	0	0	0	0	1	0	0	0	0	3	1	1	2	0	0	2	0	2	0	0	1	1
RN7SKP91	0	0	0	0	0	0	0	0	0	0	0	0	0	0	0	0	0	0	0	0	0	0	0	0
AL445235.1	0	0	0	0	0	0	0	0	0	0	0	0	0	0	0	0	0	0	0	0	0	0	0	0
SDC3	955	723	483	752	568	463	2121	1938	2289	3872	1909	2742	771	1154	864	1063	614	996	918	966	10687	13917	6755	9677
RN7SL371P	0	0	0	0	0	0	0	0	0	0	0	0	0	0	0	0	0	0	0	0	0	0	0	0
PUM1	1072	2545	1298	1175	2072	1873	1529	1280	1603	3049	1681	2627	2490	2032	3336	1051	897	2426	1951	2001	1518	1634	1707	1479
AL356320.2	0	0	0	0	0	0	0	0	0	0	1	0	0	0	0	2	0	0	1	0	0	0	0	0
AL356320.1	0	0	0	0	0	0	0	0	0	1	0	1	0	0	0	0	1	1	0	0	0	0	0	0
SELENOWP1	0	0	0	0	0	0	0	0	0	0	0	0	0	0	0	0	0	0	0	0	0	0	0	0
AC114495.1	0	0	0	0	0	0	0	0	0	0	0	0	0	0	0	0	0	0	0	0	0	0	0	0
NKAIN1	3	6	1	3	1	1	2	1	2	5	6	12	5	10	16	0	5	44	48	43	22	0	1	5
SNRNP40	223	382	310	278	283	237	313	307	287	413	240	374	175	288	196	129	121	275	211	255	571	473	447	323
AC114495.2	0	7	7	4	3	0	3	7	4	11	0	2	4	5	2	1	5	1	3	2	5	6	7	9
ZCCHC17	350	530	506	404	329	283	465	360	350	551	519	509	357	294	404	277	170	314	284	275	410	308	330	424
AL451070.1	0	0	0	1	0	2	0	0	0	0	2	0	0	0	0	0	3	0	0	0	0	0	0	0
FABP3	715	2783	1383	988	749	913	146	65	185	519	712	533	172	113	272	195	176	1394	767	783	58	95	41	109
SERINC2	2017	3039	2059	1819	2245	2130	3545	1340	3213	2155	2625	2127	2483	1694	4315	1421	735	5367	4036	3740	77	87	118	331
AC209007.1	0	0	0	0	0	1	0	0	0	0	0	0	0	0	0	0	0	0	0	0	0	0	0	0
RNU6-40P	0	1	0	0	0	0	0	0	0	0	0	0	0	0	0	0	0	0	0	0	0	0	0	0
LDC1P	16	18	4	17	8	8	0	0	2	0	0	0	0	0	1	0	0	0	0	0	0	0	1	0
LINC01226	25	25	10	17	23	9	1	4	8	7	2	2	2	4	9	3	9	6	3	6	1	3	3	0
AC114488.1	12	21	8	8	12	10	11	14	9	28	8	8	8	4	2	3	15	8	11	12	0	0	0	0
TINAGL1	3400	4820	3097	2968	3259	2503	7878	6675	5388	8254	5472	6068	1994	1428	2888	7018	4472	4438	3384	5160	616	301	480	1189
HCRTR1	3	2	4	0	4	2	5	7	4	1	2	1	0	0	5	3	2	3	0	3	0	2	0	0
PEF1	785	1740	1087	1061	977	1031	1168	839	1005	1424	1310	1511	732	868	1111	886	594	1164	865	956	1201	955	972	1257
AC114488.2	3	2	4	0	4	4	5	2	6	1	2	2	5	2	8	8	14	2	2	2	7	0	2	1
AC114488.3	1	2	1	0	0	1	0	1	0	2	0	0	1	0	0	0	0	0	1	1	0	0	2	0
COL16A1	300	309	395	366	387	158	1408	1738	3028	1640	542	1162	956	811	1440	553	899	691	554	335	14	37	152	247
ADGRB2	128	164	93	140	71	59	83	63	132	35	33	34	81	78	427	40	47	51	42	20	4	21	6	34
MIR4254	0	0	0	0	0	0	0	0	0	0	0	0	0	0	0	0	0	0	0	0	0	0	0	0
AL354919.2	0	0	0	0	0	0	0	0	1	0	0	0	0	0	2	0	0	0	0	0	0	0	0	0
SPOCD1	10	4	1	7	3	3	40	57	65	64	43	62	34	34	42	25	33	6	4	5	4	14	5	45
AL354919.1	0	6	1	0	1	4	0	2	0	1	0	0	0	1	0	0	0	0	0	0	0	0	0	1
AL136115.2	0	1	0	1	0	0	1	3	0	1	4	0	10	5	7	0	6	0	1	0	1	14	6	13
PTP4A2	1942	2965	2168	2012	2287	2141	2210	2252	2619	2840	2308	2917	1680	2316	2009	1203	871	2125	1768	1851	6596	6019	5518	5052
AL136115.1	7	3	2	3	0	2	0	0	1	2	4	2	3	4	5	2	2	2	1	3	7	3	5	3
AL136115.3	0	0	0	0	0	0	0	0	0	0	0	0	0	0	0	0	0	0	0	0	0	0	0	0
KHDRBS1	1304	3030	1857	1629	1677	1634	2334	1752	2314	4633	2937	4395	1598	2339	2022	1198	742	3193	2885	2709	3006	2650	2206	2184
AL445248.1	4	0	0	3	0	2	0	0	0	4	2	4	7	1	4	1	3	3	2	4	0	4	1	2
TMEM39B	158	207	132	145	137	124	294	250	244	460	312	354	230	206	266	283	275	194	178	183	449	322	291	303
MIR5585	0	0	0	0	0	0	0	0	0	0	1	0	0	0	0	0	0	0	0	0	0	0	0	0
KPNA6	922	1675	922	864	1146	1266	1211	829	1206	1967	1181	1773	574	912	879	587	370	1247	1078	1129	1705	1581	1475	961
AL049795.2	0	0	1	0	0	0	0	0	0	0	0	0	0	0	0	0	0	0	1	0	0	0	0	0
TXLNA	821	1349	845	928	807	1073	1520	1306	1518	1673	1379	1542	1078	1129	1564	805	634	982	979	951	2036	1988	1684	1753
CCDC28B	45	111	131	180	60	90	110	160	78	117	78	94	209	153	232	130	113	90	36	62	105	61	63	184
AL049795.1	4	14	8	2	2	3	0	6	1	6	7	2	8	3	8	11	25	5	1	11	8	3	0	4
IQCC	39	47	69	43	42	50	59	66	53	85	89	76	162	73	191	42	98	73	43	60	51	51	32	61
DCDC2B	6	2	5	6	5	14	2	15	1	17	15	5	6	6	16	7	14	7	12	11	4	6	6	10
TMEM234	98	226	162	160	100	114	298	199	267	342	320	261	416	344	464	286	397	181	155	155	182	259	299	370
EIF3I	1246	2987	1733	1568	1502	1486	2633	2392	2215	2890	2630	3032	2591	2040	3131	2048	1213	2661	2140	2108	2492	2286	2588	3535
MTMR9LP	230	285	240	240	194	163	311	387	297	532	364	350	264	224	382	938	1063	229	132	288	151	220	132	336
FAM167B	117	289	131	135	121	222	687	469	373	1057	970	883	192	148	284	948	343	278	152	367	243	97	121	213
LCK	24	118	50	69	49	26	371	751	370	439	172	288	390	480	531	394	185	167	231	195	1737	1578	1134	1844
HDAC1	1094	1649	1345	1241	1093	1184	2149	1827	1545	2704	2028	2398	1533	1801	1979	1849	1359	1368	957	1191	2329	1669	1679	2330
MARCKSL1	456	585	443	607	442	518	1913	1279	910	3563	1819	2885	938	1548	1159	1422	449	1257	829	1320	1227	359	575	1288
AL109945.1	2	3	1	4	1	5	1	4	1	0	0	0	0	0	0	2	1	0	2	0	0	1	0	5
TSSK3	1	2	8	5	5	6	0	4	4	15	16	11	5	4	9	5	12	5	0	2	4	5	3	10
FAM229A	229	149	118	185	89	120	66	96	83	148	172	110	293	79	428	317	504	82	71	132	93	91	80	198
BSDC1	935	2328	1179	1175	1168	1307	1451	954	1429	2548	1869	2241	1140	1305	1434	945	949	1521	1539	1716	1396	1329	1166	1166
GAPDHP20	0	0	0	0	0	0	0	0	0	3	0	2	0	0	0	0	1	3	0	0	0	0	0	0
AL356986.1	0	0	0	0	0	0	0	0	0	0	0	0	0	0	0	0	0	0	0	0	0	0	0	0
LRRC37A12P	0	0	0	0	0	0	4	0	0	0	0	0	0	0	0	0	0	0	0	0	0	0	0	0
RN7SL122P	0	0	0	0	0	0	0	0	0	0	0	0	0	0	0	0	0	0	0	0	0	0	0	0
AL033529.1	0	0	0	0	0	0	0	0	0	0	0	0	0	0	0	0	0	0	0	0	0	0	0	0
ZBTB8B	3	1	4	2	5	4	0	0	0	4	0	0	4	0	0	1	0	0	0	0	0	0	0	0
ZBTB8A	88	88	103	64	108	71	122	90	122	117	92	86	96	107	132	64	68	66	80	51	41	37	30	27
ZBTB8OS	182	332	247	246	174	223	306	263	249	256	261	233	320	264	351	239	250	194	151	183	264	354	283	431
RBBP4	881	1528	1191	962	1106	1199	1068	812	987	1751	1183	1812	647	1096	1137	645	529	1601	1574	1366	1538	1728	1552	1247
SYNC	29	25	19	24	21	13	38	37	53	33	9	15	5	11	8	12	5	17	13	8	2	2	6	0
AC114489.1	0	3	0	0	0	0	0	0	0	0	0	0	0	0	0	0	1	0	0	0	0	0	0	0
KIAA1522	2029	2972	2247	1991	1848	2825	1175	568	1277	1844	1694	1601	1088	1201	1598	461	425	947	969	863	366	291	662	355
YARS	416	921	484	545	504	539	963	827	827	1027	841	977	825	903	1022	656	556	962	730	740	1807	1718	1799	1922
S100PBP	199	354	292	204	416	252	417	448	407	649	457	550	523	524	669	477	588	517	507	535	658	840	680	893
FNDC5	55	57	42	65	67	69	8	4	5	13	7	7	28	15	20	12	17	3	7	6	14	2	16	38
HPCA	3	7	4	2	1	2	10	7	9	91	88	72	78	32	80	24	42	23	18	3	26	43	13	33
TMEM54	192	305	165	263	91	241	524	583	471	1171	1139	1165	796	691	1087	381	253	491	481	254	671	719	594	914
AL031602.2	8	5	7	3	13	9	10	7	2	13	4	6	22	18	22	12	13	4	11	20	5	7	8	12
RNF19B	411	1244	402	489	499	541	464	399	629	1330	795	1182	303	468	449	214	203	892	1055	987	1126	1024	1245	810
AL031602.1	1	0	0	3	0	1	0	0	0	0	2	0	10	3	6	1	2	3	0	2	1	1	0	7
AL355864.1	0	0	0	0	0	0	0	0	1	1	2	2	3	0	2	0	2	4	2	0	3	0	0	1
AL355864.2	3	0	2	2	1	2	1	6	0	0	2	2	11	4	4	3	1	1	4	5	4	1	1	0
AL020995.1	2	3	0	0	0	0	0	0	0	0	5	5	0	0	1	0	2	2	1	3	3	0	3	0
AK2	1706	5662	3243	2396	2992	3459	2052	1561	1954	3262	3136	3075	1463	1658	1847	1443	1358	2455	2157	2426	3070	2905	2965	2557
AZIN2	87	219	134	121	124	110	168	171	206	310	276	281	209	135	244	190	252	109	121	123	40	67	47	141
AL662907.1	6	6	6	3	4	7	22	12	16	12	7	10	17	2	22	16	23	16	6	5	7	9	7	6
TRIM62	97	144	85	94	92	109	340	213	178	343	148	236	112	136	155	185	125	175	103	147	180	186	142	158
AL662907.2	3	6	3	2	6	2	5	8	4	14	10	8	8	5	4	5	9	5	1	5	5	21	2	4
AL662907.3	0	0	0	0	0	0	0	0	0	1	0	0	0	0	0	0	2	0	0	0	0	0	0	0
ZNF362	285	795	456	534	552	778	762	525	587	1270	707	1028	410	457	642	528	576	484	444	477	509	502	279	546
AL513327.3	1	1	4	1	2	2	1	0	1	5	1	2	0	0	4	0	8	1	1	2	1	6	0	6
A3GALT2	0	0	0	1	1	1	0	0	1	3	2	2	2	4	0	5	10	3	0	2	1	0	0	10
AL513327.1	44	50	20	28	60	68	59	84	48	67	135	33	79	44	70	63	90	54	70	134	40	52	34	61
PHC2	1949	2949	2137	2144	2029	2579	3618	2718	2950	5250	4354	5410	1932	2472	2486	2203	1484	2836	2970	3144	2587	2583	2023	2481
MIR3605	1	1	3	0	0	3	0	1	2	2	2	2	2	3	0	5	16	0	1	2	0	1	0	2
RN7SKP16	1	6	1	5	7	4	6	1	6	10	7	5	5	6	4	0	3	7	12	20	4	7	2	0
AL513327.2	0	0	2	0	1	0	0	2	2	0	2	1	0	0	0	0	0	3	0	2	0	0	0	0
TLR12P	0	0	0	0	1	0	1	0	2	1	0	0	1	1	3	0	2	3	1	0	0	0	0	0
ZSCAN20	24	60	46	52	38	60	92	45	74	141	58	103	77	94	90	20	34	66	43	54	54	45	83	50
AC115285.1	0	0	1	0	2	2	0	0	0	0	0	0	2	3	1	0	2	0	1	2	0	1	0	0
CSMD2	7	13	10	23	18	9	47	19	48	94	55	65	18	13	50	38	25	35	14	10	10	2	1	12
HSPD1P14	0	0	0	0	0	0	0	0	0	0	0	0	0	0	0	0	0	0	0	0	0	0	0	0
HMGB4	0	0	0	0	0	0	0	0	0	0	0	0	0	0	0	0	0	0	0	0	0	0	0	0
CSMD2-AS1	0	0	0	0	0	0	0	0	0	0	0	0	0	0	0	0	0	0	0	0	0	0	0	0
RNA5SP42	0	0	0	0	0	0	0	0	0	0	0	0	0	0	0	0	0	0	0	0	0	0	0	0
C1orf94	0	0	0	0	0	0	0	0	0	0	0	0	0	0	0	0	0	0	0	0	0	0	0	0
AC115286.1	0	0	0	0	0	0	0	0	0	0	0	0	0	0	0	0	0	0	0	0	0	0	0	0
AC099565.1	0	0	0	0	0	0	0	0	0	0	0	0	0	0	0	0	0	0	0	0	0	0	0	0
MIR552	0	0	0	0	0	0	0	0	0	0	0	0	0	0	0	0	0	0	0	0	0	0	0	0
SMIM12	473	936	586	632	426	517	592	465	489	987	823	753	345	494	365	317	205	368	366	450	677	578	498	544
GJB5	0	3	0	2	0	0	3	1	9	7	4	6	3	11	4	13	0	1	2	2	0	0	0	0
GJB4	0	1	0	1	2	0	6	8	4	1	0	0	3	7	6	0	0	0	0	2	0	0	0	2
AL121988.1	0	0	0	0	1	0	0	0	0	1	0	0	0	0	0	0	0	0	0	0	0	0	0	0
GJB3	4	2	4	0	0	3	14	16	28	2	2	0	4	15	12	4	1	0	0	0	41	16	439	208
GJA4	376	810	596	389	389	275	2214	1523	1043	4424	2392	2952	631	854	1075	1853	710	1291	1053	1294	433	172	239	415
AL122010.1	0	0	0	0	0	0	0	0	0	0	0	0	0	0	0	0	0	0	0	0	0	0	0	0
DLGAP3	18	34	53	52	34	58	20	13	13	29	22	32	37	29	56	21	19	8	14	18	26	29	15	55
AC114490.3	8	12	15	5	27	8	14	36	23	32	40	34	45	23	48	35	48	15	14	10	17	22	8	21
AC114490.1	9	15	11	9	2	11	20	12	6	19	14	14	19	17	12	13	18	1	4	5	10	13	6	1
AC114490.2	0	0	0	0	0	0	0	0	0	0	1	0	0	0	0	0	0	0	0	0	0	0	0	0
TMEM35B	0	0	0	2	0	0	1	5	0	2	3	2	0	0	2	4	1	0	0	0	2	0	0	0
ZMYM6	236	280	238	239	304	233	210	257	203	265	322	259	415	223	381	480	632	244	215	264	261	262	239	425
ZMYM1	162	141	127	102	237	136	160	177	138	265	190	269	362	239	472	227	360	238	173	196	161	147	151	228
RPL12P45	0	0	0	0	0	0	0	0	0	0	0	0	0	0	0	0	0	0	0	0	0	0	0	0
EFCAB14P1	0	0	0	0	2	0	0	0	0	0	0	0	0	1	0	0	0	0	0	0	0	0	0	0
AL590434.1	5	19	32	11	9	9	1	1	0	0	0	2	2	0	1	0	2	0	0	0	1	2	3	0
SFPQ	2996	3688	2681	2867	2896	2721	2679	3137	2735	5441	4563	4259	3148	3120	4113	3916	4500	3189	2759	3924	4639	4475	3487	5164
ZMYM4	629	974	695	598	953	738	941	779	878	1381	980	1194	986	853	1134	761	954	947	874	815	959	920	947	874
RN7SL503P	0	0	0	0	0	0	0	0	0	0	0	0	0	1	0	2	0	0	0	0	0	0	0	0
SNORA62	0	0	0	0	0	0	0	0	0	0	1	0	0	0	1	0	1	0	0	0	0	0	0	0
RPL5P4	6	11	4	7	26	0	11	11	10	16	25	31	10	5	25	18	12	49	46	44	0	2	1	7
ZMYM4-AS1	0	2	0	0	0	0	1	0	0	0	1	0	0	0	2	0	1	0	2	0	0	0	0	0
KIAA0319L	1009	2895	1228	1081	1508	1641	1491	958	1460	2683	2125	2488	1302	1222	1887	926	1221	1402	1308	1486	1720	1573	1448	1214
AC004865.1	0	0	0	0	0	0	0	0	0	0	0	0	0	0	1	0	1	0	0	0	0	0	0	1
NCDN	272	869	427	420	341	502	899	637	876	966	579	886	267	269	382	380	329	329	384	340	509	423	403	491
AC004865.2	4	3	1	3	3	1	14	29	13	9	11	8	15	8	25	7	22	5	5	11	31	51	16	54
TFAP2E	9	9	17	9	2	3	19	27	18	18	18	8	22	15	24	34	25	8	13	15	35	64	34	47
PSMB2	721	1600	963	868	931	900	1783	1512	1536	1780	1572	1962	1262	1291	1596	970	507	1226	970	1002	3297	2721	3029	3361
C1orf216	125	100	108	88	66	93	447	367	402	396	191	345	198	282	284	206	149	148	106	137	355	405	218	411
CLSPN	12	11	8	6	3	11	102	69	66	140	68	92	40	61	63	26	18	44	39	46	430	265	191	170
AL354864.1	0	0	0	0	0	0	0	0	0	0	0	0	0	0	1	0	0	0	0	0	0	0	0	0
AGO4	288	365	256	250	327	320	487	495	506	967	551	723	573	460	639	502	632	363	377	472	864	974	690	834
AGO1	397	890	498	447	633	622	837	615	793	1301	789	1071	660	647	994	527	455	770	929	729	625	705	665	654
AL139286.1	0	0	0	0	0	0	0	0	0	0	0	0	0	2	0	0	0	0	0	0	0	0	0	0
AL139286.3	0	0	0	0	0	0	0	0	0	0	0	1	0	5	0	0	2	0	0	2	0	0	0	1
AL139286.2	0	0	0	0	0	0	0	0	0	0	0	0	0	0	0	0	0	0	0	0	0	0	0	0
AGO3	384	451	300	237	442	441	490	529	397	676	523	683	710	604	829	423	579	523	484	532	449	561	534	537
AL138787.2	0	1	0	1	0	1	1	3	4	1	2	1	4	4	9	0	1	0	3	1	1	2	0	7
AL138787.1	0	0	0	0	1	3	0	0	0	0	0	0	0	0	1	5	2	9	8	9	1	0	3	2
TEKT2	35	41	22	35	25	43	5	8	5	40	36	20	0	1	8	62	58	79	77	77	2	4	1	0
ADPRHL2	374	739	345	435	287	380	712	561	671	1069	1003	942	767	755	952	494	430	616	638	675	1121	932	711	994
COL8A2	33	28	39	17	35	20	148	177	419	219	102	138	115	164	121	49	44	51	58	60	61	120	78	99
TRAPPC3	543	1283	802	715	566	641	825	748	794	1035	915	1032	736	814	869	550	416	611	502	618	799	795	785	924
MAP7D1	1260	1427	1222	1274	753	1002	2571	2426	2391	3623	2014	2611	1590	2378	2206	1579	970	915	909	898	3768	3324	2376	3018
RN7SL131P	0	0	0	0	0	0	0	0	0	0	0	0	1	1	0	0	0	0	0	0	0	0	0	0
THRAP3	1163	2458	1660	1578	1460	1818	1907	1489	2069	3544	2262	3061	1403	1973	1783	1329	1538	1818	1833	1942	2861	2657	2407	2338
UBE2V2P4	1	0	0	0	0	1	0	0	0	0	0	0	0	0	0	0	1	0	0	0	0	0	0	0
SH3D21	368	469	416	367	400	458	236	251	222	688	659	481	358	252	403	559	839	347	286	358	400	355	294	312
EVA1B	0	0	0	0	0	0	0	0	0	0	0	0	0	0	0	0	0	0	0	0	0	0	0	0
AL591845.1	9	5	4	5	6	6	9	8	9	5	3	0	18	3	19	15	16	12	12	5	9	5	0	11
STK40	1141	1869	1106	1028	977	1124	1062	875	1249	1900	1534	1621	545	716	725	481	383	905	760	912	1642	1407	1216	1002
LSM10	293	711	426	475	318	375	422	480	378	363	308	368	491	412	533	297	162	249	255	212	586	502	415	796
RNU4-27P	0	0	0	0	0	0	0	0	0	0	0	0	0	0	0	0	0	0	0	0	0	0	0	0
OSCP1	155	442	229	193	196	193	132	64	94	240	224	251	256	147	239	130	131	244	205	251	57	74	61	96
SNORA63C	1	0	0	0	0	4	0	1	0	1	0	5	1	0	1	3	3	0	0	2	0	2	0	1
MRPS15	570	1736	1001	860	667	868	861	944	731	827	861	811	1179	656	1148	946	842	680	600	585	855	657	549	1321
CSF3R	59	402	30	42	73	122	226	375	351	512	241	318	389	258	457	729	591	193	193	425	996	1148	652	1474
FTLP18	0	0	0	0	0	0	0	0	0	0	0	0	0	0	0	0	0	0	0	0	0	0	0	0
AL596257.1	0	0	1	0	1	0	0	0	0	0	1	0	0	0	0	0	0	0	0	0	0	0	0	0
AC117945.2	0	0	0	0	0	0	0	0	0	0	0	0	0	0	0	0	0	0	0	0	0	0	0	0
AC117945.1	0	0	0	0	0	0	0	0	0	0	0	0	0	0	0	0	0	0	0	0	0	0	0	0
GRIK3	9	11	15	16	9	19	443	166	97	2107	833	1843	57	235	192	1456	356	456	272	704	88	44	96	157
AL031430.1	0	0	0	0	0	0	0	0	0	0	0	0	0	0	0	0	0	0	0	0	0	0	0	0
AL353604.1	0	0	0	0	0	0	0	0	0	0	0	0	0	0	0	0	0	0	2	0	0	0	0	0
MIR4255	0	0	0	0	0	0	0	0	0	0	0	0	0	0	0	0	0	0	0	0	0	0	0	0
RNU6-636P	0	0	0	0	0	0	0	0	0	0	0	0	0	0	0	0	0	0	0	0	0	0	0	0
RNA5SP43	0	0	0	0	0	0	0	0	0	0	0	0	0	0	0	0	0	0	0	0	0	0	0	0
RPS29P6	0	0	0	0	1	0	0	0	0	0	0	0	0	0	0	0	0	0	0	0	0	0	0	0
LINC01137	70	141	95	66	45	63	104	96	86	216	229	275	228	138	186	127	100	143	110	113	101	88	80	112
ZC3H12A	281	639	168	309	362	165	322	374	405	656	1177	741	432	361	452	214	203	316	439	511	523	521	404	476
MIR6732	0	0	0	0	0	0	0	0	0	0	0	0	0	0	0	0	0	0	0	0	0	0	0	0
MEAF6	828	1135	913	806	852	735	895	810	765	1032	880	1110	839	893	977	768	488	1136	933	953	980	995	919	1126
MIR5581	9	2	1	4	3	2	2	6	4	3	3	2	0	1	1	1	4	0	0	2	1	1	2	0
SNIP1	204	242	218	199	227	219	269	243	276	422	367	428	259	289	299	187	199	211	198	260	291	270	250	190
FTH1P1	3	3	2	3	1	1	0	2	1	0	1	0	3	1	1	2	0	1	0	0	2	3	1	2
AL034379.1	0	0	0	0	0	0	0	0	0	0	0	0	0	0	0	0	0	0	0	1	0	0	0	0
DNALI1	390	1028	546	466	531	599	338	278	261	730	545	633	1788	1235	324	432	372	481	638	614	25	12	15	34
GNL2	346	556	396	455	333	409	741	849	666	905	832	842	1199	831	1092	699	564	796	756	681	967	806	846	1438
AL513220.1	0	0	0	0	0	0	0	0	0	0	0	0	0	0	1	0	1	0	0	0	0	0	0	0
RSPO1	8	0	1	22	17	5	0	2	11	3	0	0	1	0	1	0	0	0	1	0	0	0	0	0
C1orf109	188	432	268	255	298	257	306	212	311	457	272	397	227	263	336	223	182	406	321	323	245	172	262	177
CDCA8	3	11	15	10	9	16	107	68	76	52	35	37	79	70	82	21	26	68	42	31	610	295	340	310
EPHA10	5	15	4	10	6	10	70	10	59	7	2	6	202	154	103	16	56	13	24	0	38	13	20	6
ACTN4P2	0	0	0	0	0	0	0	0	0	0	0	0	0	0	0	0	0	0	0	0	0	0	0	0
AL929472.1	0	0	0	0	0	0	0	0	0	0	0	0	0	0	0	0	0	0	0	0	0	0	0	0
MANEAL	33	75	71	69	82	65	27	16	17	127	93	117	19	24	53	16	5	145	207	77	230	158	187	61
AL929472.3	0	0	0	0	0	0	0	0	0	0	0	0	0	0	0	0	0	0	0	0	0	0	0	0
YRDC	148	275	181	166	141	104	229	182	191	258	328	251	187	205	220	121	82	208	175	160	188	161	147	177
C1orf122	514	1565	876	951	498	666	594	408	542	782	490	552	350	441	509	310	260	351	362	290	453	458	311	466
MTF1	199	418	236	312	340	261	386	247	453	750	380	529	112	261	185	146	107	293	298	315	537	573	454	270
AL929472.4	0	1	0	0	0	0	0	0	0	0	0	0	2	0	0	0	0	0	0	0	0	0	0	0
INPP5B	279	447	266	289	332	321	440	435	413	734	437	554	398	433	502	577	709	262	257	287	419	507	432	495
AL929472.2	0	0	0	0	0	0	0	0	0	0	0	0	0	0	0	0	0	0	0	0	0	0	0	0
SNORA63	0	2	0	0	2	0	1	1	0	4	0	0	4	1	4	3	10	7	4	3	0	6	0	1
RNU6-584P	0	3	2	2	2	3	0	4	6	5	1	2	3	1	1	2	10	0	0	2	7	2	2	4
SF3A3	631	1043	822	778	745	729	948	758	872	1310	1046	1384	827	878	989	867	865	1092	1143	993	1475	1197	1075	1054
RNU6-510P	3	0	2	1	0	0	5	8	3	6	1	0	2	7	10	6	3	4	4	4	4	5	1	7
FHL3	177	117	143	129	125	113	824	604	471	528	377	505	515	424	590	512	263	300	240	231	275	209	190	393
UTP11	260	354	294	266	273	227	435	348	326	392	318	399	329	306	301	282	170	322	223	286	487	412	382	489
POU3F1	0	2	11	0	1	2	19	37	20	21	6	5	13	19	12	33	10	16	10	22	38	50	15	6
MIR3659HG	0	0	4	4	0	0	3	0	3	6	1	7	0	2	9	6	6	5	1	0	1	0	1	2
AL139158.1	0	0	0	0	0	0	0	0	0	0	0	0	0	0	0	0	0	0	0	0	0	0	0	0
MIR3659	0	0	0	0	0	0	0	0	0	0	0	0	0	0	0	0	0	0	0	0	0	0	0	0
LINC02786	0	0	0	0	0	0	0	0	0	0	0	0	0	0	0	0	0	0	0	0	0	0	0	0
AL390839.1	0	0	0	0	0	0	0	0	0	0	0	0	0	0	0	0	0	0	0	0	0	0	0	0
AL390839.2	0	0	0	0	0	0	0	0	0	0	0	0	0	0	0	0	0	0	0	0	0	0	0	0
LINC01343	0	0	0	0	0	0	0	0	0	0	0	0	0	0	1	0	0	0	0	0	0	0	0	0
AL513479.1	0	1	0	0	0	0	0	0	0	0	0	0	0	0	0	0	0	0	0	0	0	0	0	0
RNU6-753P	0	0	0	0	0	0	0	0	0	0	0	0	0	0	0	0	0	0	0	0	0	0	0	0
LINC01685	2	7	3	3	3	0	0	0	0	0	0	0	0	0	0	0	0	0	0	0	0	0	0	0
AL354702.1	0	0	0	0	2	1	0	0	0	7	1	3	0	0	0	0	0	1	0	0	2	4	3	1
AL354702.2	0	8	2	2	1	4	0	0	0	0	0	0	0	0	0	0	0	0	0	0	0	0	0	0
RRAGC	189	541	315	223	295	273	389	335	382	409	478	545	392	476	598	220	206	555	519	608	583	489	489	560
AL139260.2	0	0	0	0	0	0	0	0	0	0	0	0	0	0	0	0	0	0	0	0	0	0	0	0
AL139260.1	4	38	14	6	5	23	9	15	6	26	9	25	11	10	12	18	7	26	25	27	18	9	15	7
MYCBP	260	344	345	241	274	264	248	210	242	234	180	218	182	199	265	134	115	158	142	109	310	290	224	358
AL139260.3	0	2	0	1	0	1	0	1	0	0	1	1	1	1	1	2	2	1	0	0	0	3	0	3
GJA9	0	0	0	0	1	1	0	0	0	1	1	0	0	0	0	0	0	0	0	2	1	2	0	0
RHBDL2	16	16	8	11	3	12	48	23	22	37	18	39	31	69	55	23	27	17	23	15	52	51	48	50
RNU6-605P	0	0	0	0	0	0	0	0	0	0	0	0	0	0	0	0	0	0	0	0	0	0	0	0
EIF1P2	0	0	0	0	0	0	0	0	0	0	0	0	0	0	0	0	0	0	0	0	0	0	0	0
AKIRIN1	1362	1736	1080	1132	1167	1060	689	731	753	1073	854	1027	312	626	388	290	230	492	434	552	975	968	727	627
NDUFS5	1090	3312	2295	1951	1319	1633	1489	1602	1012	2551	2776	2522	4212	2187	3254	1888	1606	1795	1566	1672	1800	1571	1791	3455
MACF1	3472	7206	3516	3766	5697	4808	7062	4994	7573	11793	5137	8475	3543	5106	4446	3501	4572	5965	5592	5354	6042	6160	5262	4968
RNU6-608P	0	0	0	0	0	0	0	0	0	0	0	0	0	0	0	0	0	0	0	0	1	0	0	0
RNA5SP44	0	0	0	0	0	0	0	0	0	0	2	0	0	0	0	0	0	0	0	0	0	0	0	0
AL356055.1	1	0	0	0	0	0	4	2	0	1	0	0	2	1	3	3	1	0	2	0	0	0	0	0
AL442071.2	0	1	0	0	0	0	0	0	0	0	1	0	2	0	0	0	0	0	0	0	0	0	1	0
AL442071.1	0	0	0	0	0	0	0	0	0	1	0	0	0	0	0	0	0	0	0	0	0	0	0	0
HSPE1P8	0	0	0	0	0	0	0	0	0	0	0	1	1	0	0	0	0	0	0	0	0	0	0	3
BMP8A	62	60	62	55	44	50	976	611	537	351	110	271	303	243	585	239	205	327	264	174	50	85	40	141
OXCT2P1	4	10	3	5	9	3	29	11	13	34	21	41	5	8	13	11	4	9	8	11	6	1	2	3
PPIEL	102	136	101	82	120	121	97	124	68	211	230	108	166	107	189	308	417	125	72	145	88	132	68	221
PABPC4	1076	1727	1149	1172	1297	1129	2541	2248	2508	3392	2569	3511	2057	1882	2438	1688	1078	2744	2158	2435	2120	2313	2232	2918
PABPC4-AS1	11	8	1	5	7	8	3	3	8	14	5	5	16	5	6	2	15	10	4	9	6	8	4	3
SNORA55	0	8	0	0	1	1	1	6	3	8	5	4	6	2	6	0	1	1	1	10	3	1	4	1
HEYL	426	193	354	227	310	280	6162	3869	3477	5351	2415	4214	1197	1773	2433	2874	1228	2652	2005	1916	354	172	350	378
AL035404.2	0	0	1	0	0	0	5	1	0	5	0	4	1	2	2	4	9	0	2	2	0	0	0	0
NT5C1A	11	12	17	9	5	13	13	0	2	5	0	0	1	0	2	0	1	0	2	0	0	4	0	0
HPCAL4	386	348	188	253	302	374	5	4	5	5	6	1	4	5	7	2	0	27	7	7	2	1	0	1
PPIE	353	751	615	618	461	410	712	561	658	817	715	935	757	652	819	966	1002	793	729	641	782	630	551	748
AL035404.1	0	0	0	0	0	0	0	0	0	0	0	0	0	0	0	0	0	0	0	0	0	0	0	0
RNU7-121P	0	0	0	0	0	0	0	0	0	0	0	0	0	0	0	0	0	0	0	0	0	0	0	0
BMP8B	100	71	85	40	75	13	269	234	205	25	8	32	169	262	264	48	40	376	283	226	26	26	10	11
OXCT2	7	2	2	1	2	0	10	11	14	10	9	4	0	3	14	9	14	5	2	2	11	3	0	1
BMP8B-AS1	0	0	0	0	0	0	0	0	0	0	0	0	0	1	1	0	0	0	1	8	0	0	0	0
AL033527.3	9	2	5	1	0	1	3	1	8	2	0	0	9	13	22	7	15	9	4	1	5	13	1	3
AL033527.1	0	0	0	0	0	0	0	0	0	0	0	0	0	0	0	0	0	0	0	0	0	0	0	0
AL033527.4	2	3	0	4	0	4	15	8	19	6	6	16	60	39	72	19	18	6	5	4	33	47	82	66
LINC02811	0	1	1	0	0	0	0	0	1	1	0	0	6	6	0	0	2	0	0	0	0	2	5	0
TRIT1	167	333	265	196	260	225	264	248	254	353	276	282	315	241	363	270	367	354	290	302	263	259	250	263
MYCL	27	49	51	50	34	49	45	74	86	60	12	39	24	35	34	28	28	41	45	34	80	65	78	91
AL033527.2	0	0	0	0	1	0	0	1	0	2	0	0	0	0	0	0	0	0	0	2	2	0	0	0
MFSD2A	92	69	23	23	11	65	43	52	72	53	40	49	36	21	24	21	15	34	17	19	63	82	50	89
AL663070.1	1	4	0	3	0	3	9	1	3	1	0	0	0	0	0	0	0	1	1	3	0	1	2	0
CAP1	833	2755	1444	1188	987	1301	2566	1537	2587	4123	2041	3405	594	2281	871	733	322	1564	1479	1672	5181	4640	3807	1924
PPT1	1191	2178	1758	1411	1577	1862	1716	1605	1823	4231	2989	4308	1617	2192	2021	1535	733	2279	1972	2136	7130	7887	4840	5480
AL512599.1	0	0	0	0	0	0	0	0	0	0	0	0	0	0	0	0	0	0	0	0	2	0	0	0
RLF	258	374	256	195	319	216	360	390	387	823	811	792	503	451	576	585	762	744	605	720	448	523	560	571
RNU6-1237P	0	0	0	0	0	0	0	0	0	0	2	0	0	0	0	0	0	0	2	0	0	0	0	0
TMCO2	0	0	1	0	0	0	0	0	0	0	1	0	0	1	2	0	1	1	2	0	0	2	0	0
AL050341.2	134	182	226	178	165	126	119	163	113	140	150	150	186	113	275	177	288	84	73	83	63	78	48	144
ZMPSTE24	1061	2019	1102	934	1339	1251	846	665	965	1462	1009	1419	973	1267	1059	661	409	1146	1319	981	861	845	826	712
AL050341.1	0	0	1	0	0	4	0	0	1	0	1	2	2	3	2	0	0	1	0	4	1	0	0	0
COL9A2	550	766	546	677	348	302	91	123	68	71	57	54	214	147	309	204	147	117	178	106	55	62	49	117
AL031985.2	0	0	0	0	0	0	0	0	0	0	0	0	0	0	0	0	0	0	0	0	0	0	0	0
SMAP2	284	674	361	357	376	445	1003	1173	979	1430	720	1071	688	807	821	681	397	597	589	620	2017	2261	1528	2220
AL031985.1	0	0	0	0	0	0	0	2	0	0	0	0	0	0	0	2	0	0	0	0	0	2	0	0
AL031985.4	1	1	1	0	0	1	0	1	0	0	0	0	1	1	0	0	0	0	0	0	0	3	0	2
ZFP69B	13	10	18	8	7	3	35	16	29	46	14	35	9	16	18	14	10	28	15	18	44	33	31	33
AL031985.3	15	3	1	11	10	3	34	25	25	30	17	30	27	34	38	17	16	47	15	23	23	38	33	34
AL603839.4	5	0	2	2	1	0	4	2	3	3	1	0	2	4	6	1	5	1	2	2	0	1	0	0
ZFP69	72	56	57	63	42	59	104	98	73	102	82	117	104	85	122	119	120	53	55	58	122	122	95	119
AL603839.3	3	7	12	10	5	6	4	4	0	6	5	1	16	4	9	8	14	0	1	3	0	5	2	6
EXO5	57	103	49	52	49	38	69	73	66	120	87	95	43	73	57	67	59	46	42	45	78	76	47	64
AL603839.1	0	0	0	0	1	0	0	0	0	0	0	0	0	0	1	0	0	0	0	0	0	4	0	0
AL603839.2	6	11	8	4	15	5	2	2	3	13	7	9	6	6	5	9	15	11	5	6	4	0	6	2
ZNF684	116	168	193	109	164	179	86	79	70	111	86	81	71	62	74	92	97	73	51	66	52	38	34	86
AL356379.2	0	0	0	0	0	0	0	0	0	0	0	0	0	0	0	0	0	0	0	0	0	0	0	0
AL356379.1	0	0	0	0	0	0	0	0	0	0	0	0	0	0	0	0	0	0	0	0	0	0	0	0
GTF2F2P2	0	0	0	0	0	0	0	0	0	0	0	0	0	0	0	0	0	0	0	0	0	0	0	0
RIMS3	76	132	91	86	46	78	96	104	131	74	28	60	20	31	38	19	16	32	22	24	163	158	79	94
AL031289.2	0	1	0	0	3	1	0	0	0	0	0	0	1	0	0	0	1	0	0	0	1	2	0	2
AL031289.1	4	10	7	4	1	2	1	2	1	3	1	7	8	4	6	6	11	7	0	3	1	0	2	0
NFYC-AS1	41	27	65	25	39	47	39	55	34	33	39	26	31	49	77	65	49	33	26	58	30	27	12	46
NFYC	576	1232	925	832	789	811	903	703	674	1225	1049	1104	766	608	1004	957	818	765	633	834	819	742	683	1085
MIR30E	0	0	0	0	0	0	0	0	0	0	0	0	0	0	0	0	0	0	0	0	0	0	0	0
MIR30C1	0	0	0	0	0	1	0	0	0	0	0	0	0	0	0	0	0	0	0	0	0	0	0	0
KCNQ4	15	12	27	14	19	17	74	49	82	31	19	14	23	38	44	12	15	44	11	29	13	5	9	7
RN7SL326P	0	0	0	0	0	0	0	0	0	0	0	0	0	0	0	0	0	0	0	0	0	0	0	0
CITED4	656	585	270	533	190	320	836	540	399	1308	1419	1630	1455	1413	2023	982	335	493	637	593	258	127	160	488
AC119677.1	0	0	0	0	0	0	0	0	0	0	0	0	1	0	0	0	0	0	0	0	2	0	0	0
AL391730.1	0	0	0	0	0	0	0	0	0	0	0	0	0	0	1	0	0	0	0	0	0	0	0	0
AL391730.2	0	0	0	0	2	0	0	0	0	0	0	0	0	0	0	0	0	0	0	1	0	0	9	0
UBE2V1P8	0	0	0	0	0	0	0	0	0	0	0	0	0	0	0	0	0	0	0	0	0	0	0	0
CTPS1	212	439	200	142	195	153	329	273	328	360	339	357	145	255	178	142	193	132	135	134	408	308	251	284
SLFNL1-AS1	18	29	14	3	12	8	14	11	4	32	47	15	19	11	24	31	43	34	20	66	4	19	7	12
SLFNL1	7	3	9	2	9	6	5	9	7	14	6	6	9	7	6	2	10	8	4	12	7	3	2	5
SCMH1	407	974	407	558	511	628	766	584	655	1528	1289	1515	664	493	893	855	1082	1193	1052	1065	412	613	604	538
RPL23AP17	0	0	1	0	0	0	1	0	1	1	1	0	0	0	0	0	0	1	1	0	0	0	0	0
AC093151.8	6	3	0	1	2	1	0	5	1	3	1	1	4	1	3	7	0	0	0	0	0	0	2	2
AC093151.3	3	3	2	4	0	4	1	4	1	5	3	3	7	2	4	0	1	2	0	3	0	6	9	6
AC093151.1	0	0	0	0	0	0	0	0	0	0	0	0	0	0	0	0	0	0	0	0	0	0	0	0
AC093151.6	0	0	2	3	0	0	0	0	0	4	0	3	1	1	0	8	5	0	0	0	0	0	0	0
FOXO6	27	9	34	28	17	6	27	34	25	57	61	70	40	32	85	66	69	20	22	19	13	39	41	42
AC093151.2	5	0	2	0	2	0	4	0	0	3	10	3	1	1	1	5	15	1	1	1	5	1	1	4
RNA5SP45	0	0	0	0	0	0	0	0	0	0	0	0	0	0	0	0	0	2	0	0	0	0	0	0
EDN2	93	202	32	62	114	12	24	7	31	2038	1763	1634	145	73	200	345	70	211	311	119	3	1	22	18
HIVEP3	90	99	78	99	80	91	214	236	265	318	203	277	114	147	102	161	111	109	79	90	1089	937	995	922
AL445933.2	0	0	0	0	0	0	0	0	0	0	0	0	0	0	1	0	0	0	0	0	0	0	0	4
AL445933.1	3	0	1	0	3	0	1	5	1	0	0	0	5	0	3	6	1	0	2	3	5	0	4	4
AC119676.1	0	0	0	0	0	0	0	0	0	0	0	0	0	0	0	0	0	0	0	0	0	0	0	0
AL158216.1	0	0	1	2	0	0	0	0	0	0	0	0	0	0	0	0	0	0	0	0	0	0	0	0
HNRNPFP1	0	0	0	0	0	0	0	0	0	0	0	0	0	0	0	0	1	0	0	0	0	0	0	0
AC114492.1	0	0	0	0	0	0	0	0	0	0	0	0	0	0	0	0	0	0	0	0	0	0	0	0
GUCA2B	0	5	0	0	0	1	100	73	43	31	43	18	1601	1043	827	1	2	15	8	6	0	0	0	6
GUCA2A	0	0	2	0	0	0	5	0	0	0	0	0	0	0	1	0	0	1	0	0	0	0	0	0
FOXJ3	587	979	736	590	827	703	2291	1343	2227	1640	1141	1550	3081	3850	4469	864	1321	2915	1682	2691	900	1089	1221	974
AC096540.1	10	14	4	8	1	4	6	0	2	10	9	7	15	12	11	5	13	1	6	3	6	5	2	3
RIMKLA	40	124	68	82	87	98	77	26	67	597	487	567	236	293	267	132	196	497	613	585	301	187	454	156
AL513331.1	1	0	0	0	0	1	0	0	0	1	1	2	0	0	2	1	0	0	1	5	0	0	0	0
ZMYND12	67	254	160	97	163	174	39	12	20	52	45	58	8	6	13	44	33	74	55	68	24	17	21	34
PPCS	782	2236	1450	969	1021	1196	1034	823	996	1189	1044	1096	894	1113	928	441	359	1100	1043	967	1173	1128	1005	1089
CCDC30	182	365	220	196	303	245	115	133	131	219	201	178	425	231	461	239	349	274	251	266	41	81	76	124
AL445669.1	0	0	0	0	0	0	0	0	0	0	0	0	2	0	1	0	1	0	0	0	0	0	0	0
TMSB4XP1	0	0	0	0	2	0	0	0	0	0	0	1	0	0	0	0	3	0	0	0	1	1	0	0
RNU6-536P	0	0	0	0	0	0	0	0	0	0	2	0	0	0	0	0	0	0	0	0	0	0	0	0
AL445669.2	0	0	0	0	0	0	0	0	0	0	2	0	1	0	2	0	0	0	0	1	0	0	1	0
PPIH	112	162	125	118	83	80	227	227	202	206	180	166	305	245	250	161	129	104	132	122	293	210	186	321
AC098484.4	34	34	39	28	43	47	37	39	38	60	48	29	76	38	92	71	130	49	39	64	55	80	61	67
AC098484.2	2	1	6	0	2	1	2	0	2	1	1	1	7	2	8	5	3	0	0	2	3	1	8	4
YBX1	3789	9630	8044	6489	2610	6757	8626	7168	8640	12097	8089	11158	4759	7432	6420	4371	1945	4218	5230	4635	22138	17204	15091	15560
CLDN19	262	962	1839	454	968	1251	14	4	12	4	4	0	8	23	4	3	1	0	7	4	2	0	0	0
P3H1	294	461	327	316	248	300	1184	1086	827	1492	981	1166	1224	1123	1455	1007	813	774	651	645	1286	1586	896	1591
C1orf50	31	70	88	51	83	45	27	26	27	121	75	88	43	50	43	20	38	47	48	48	46	31	34	63
AC098484.3	0	0	0	0	0	0	0	0	0	0	0	0	0	0	0	0	0	0	0	0	0	0	0	0
AC098484.1	0	0	0	0	0	0	0	0	0	0	0	0	0	0	0	0	0	0	0	0	0	0	0	0
TMEM269	6	8	6	8	2	7	3	9	8	8	6	13	18	10	17	5	7	14	11	13	4	5	5	18
SVBP	111	164	133	125	43	78	184	158	115	204	137	169	165	134	201	224	97	77	98	103	134	125	100	229
ERMAP	135	341	216	172	247	195	164	143	208	451	258	458	163	221	176	167	202	286	299	297	202	268	166	183
AL512353.1	8	49	41	33	22	34	12	12	14	30	35	31	17	33	34	15	33	39	39	37	12	15	8	11
ZNF691	153	144	156	161	140	162	214	206	177	259	220	235	264	193	317	261	360	160	164	224	211	193	166	353
AL512353.2	0	0	0	0	0	0	0	0	0	2	0	0	0	0	2	0	1	0	0	0	0	0	0	0
AL512353.3	0	0	0	0	0	0	0	0	0	0	0	0	0	0	1	0	0	0	0	0	0	0	0	0
ATP6V1E1P1	6	28	15	11	5	0	2	4	13	7	2	2	1	10	4	2	0	3	12	7	0	0	0	0
SLC2A1	531	1386	783	563	649	506	4011	1720	4702	12074	9807	12115	4410	9704	6716	2014	960	7280	7364	4850	12686	12323	15624	8120
ATP6V0CP4	0	1	1	1	1	0	2	6	2	2	10	6	2	4	5	3	2	8	4	7	7	3	4	8
SLC2A1-AS1	4	6	14	14	9	6	39	42	25	34	35	38	72	39	69	38	54	26	19	24	9	26	18	31
AC099795.1	0	0	2	0	0	0	4	2	4	11	6	4	11	9	2	0	0	5	4	1	2	8	5	3
RNU6-880P	0	0	0	0	0	0	0	0	0	0	0	0	1	2	3	3	2	0	1	1	0	0	0	0
AL161637.1	0	0	0	0	0	0	0	0	0	0	0	0	0	0	0	0	0	0	0	0	0	0	0	0
FAM183A	13	18	10	17	7	26	12	26	11	59	77	42	80	18	84	58	72	25	18	20	0	1	7	5
EBNA1BP2	475	1275	710	667	661	636	652	420	612	760	661	778	583	675	594	358	351	609	422	526	708	503	635	645
MIR6733	0	0	0	0	0	0	0	0	0	0	0	0	0	0	0	0	0	0	0	0	0	0	0	0
CFAP57	19	81	41	14	38	29	28	22	26	45	61	31	62	29	61	31	65	37	7	35	6	5	5	0
RNA5SP46	0	2	2	0	0	2	0	0	0	0	0	1	0	0	0	1	0	2	0	0	0	0	0	0
TMEM125	175	481	339	208	231	221	92	19	69	321	410	332	82	103	218	177	242	135	25	131	0	0	0	0
C1orf210	150	777	393	321	415	361	93	11	112	185	232	150	68	64	71	39	51	307	211	299	0	0	0	1
TIE1	313	976	822	496	759	573	1769	1076	1101	4507	2272	3359	666	1146	859	1608	1014	1581	1075	1419	441	69	157	476
MPL	1	4	2	2	8	5	6	0	3	9	9	4	2	2	1	5	4	3	8	3	3	0	4	3
AL139289.3	0	0	2	3	0	0	0	0	0	1	0	0	0	0	0	2	2	0	1	0	0	1	0	0
AL139289.2	11	12	17	15	6	17	3	2	2	4	3	1	3	4	2	7	9	1	3	6	3	8	9	17
CDC20	23	46	27	16	9	25	115	150	133	86	44	55	214	159	150	45	30	60	60	47	1146	605	644	682
ELOVL1	644	1626	856	795	747	852	1271	1050	1175	1722	1447	1543	931	1385	1382	830	509	1121	997	867	2037	1519	1598	1612
MIR6734	0	0	0	0	0	0	0	0	0	0	0	0	0	0	0	0	0	0	0	0	0	0	0	0
MED8	266	628	331	294	313	419	514	460	458	524	485	535	462	386	532	322	245	395	342	372	657	568	611	662
AL139289.1	7	9	7	4	6	7	10	6	5	4	5	5	23	13	28	10	11	5	10	8	10	15	7	19
SZT2	564	1084	498	469	625	680	762	789	766	1634	1136	1182	1560	835	1612	1121	1388	754	680	791	915	1037	790	1156
SZT2-AS1	0	0	0	0	0	0	0	0	0	0	0	0	0	0	0	0	0	0	0	0	0	0	0	0
MIR6735	0	0	0	0	0	0	0	0	0	0	0	0	0	0	0	0	0	0	0	0	0	0	0	0
HYI	0	0	0	0	0	0	0	0	0	0	0	0	0	0	0	0	0	0	0	0	0	0	0	0
HYI-AS1	4	1	1	0	2	2	1	3	0	0	1	1	2	0	7	2	3	0	0	1	0	0	2	0
PTPRF	2314	5052	2659	2938	3051	3068	3074	1359	4662	12688	8244	10474	3957	5459	4657	1062	1653	4492	3487	3546	5669	6016	6084	2271
AL451062.3	0	0	0	0	0	0	0	0	0	0	0	0	0	0	0	0	0	0	0	0	0	0	0	0
KDM4A	185	558	309	264	318	304	374	282	317	575	433	442	447	421	442	273	267	319	328	304	319	295	258	292
KDM4A-AS1	15	12	10	11	13	7	15	36	11	30	41	18	55	29	71	44	58	37	10	33	17	24	20	56
ST3GAL3	16	19	15	10	24	9	11	23	13	27	38	25	42	25	39	41	70	19	22	9	41	50	40	97
AL451062.1	0	0	0	0	0	0	2	0	0	0	0	0	0	0	0	0	2	0	0	0	0	0	0	0
AL451062.2	0	0	0	2	0	0	0	0	0	0	0	0	0	0	0	0	0	0	0	0	0	0	0	0
MIR6079	0	0	0	0	0	0	0	0	0	0	0	0	0	0	0	0	0	0	0	0	0	0	0	0
SHMT1P1	0	0	0	0	0	0	0	0	0	0	0	1	0	0	2	0	0	0	0	1	0	0	0	0
ARTN	44	41	33	40	20	55	57	45	43	23	18	25	17	19	16	29	36	6	9	7	77	123	87	117
AL357079.1	17	27	27	21	16	35	19	34	21	77	94	39	68	29	80	85	216	44	43	40	45	32	59	86
IPO13	645	2287	938	871	992	1356	475	477	477	669	513	542	548	452	604	393	457	428	457	405	774	747	865	785
AL357079.2	9	12	5	11	3	12	3	0	1	1	3	0	0	0	4	0	1	0	1	1	0	0	2	0
DPH2	138	354	267	249	195	252	251	198	281	316	206	267	209	242	173	151	285	204	148	189	452	347	314	287
ATP6V0B	3293	4733	3132	3374	2111	2652	2093	1360	1857	2331	2284	2311	2224	1946	2384	1447	1078	908	820	957	2189	2180	1664	3225
B4GALT2	492	756	629	542	410	486	782	716	852	1246	1033	1119	896	736	927	558	699	427	443	343	1181	1015	857	1202
CCDC24	247	392	328	241	217	313	257	320	215	184	304	182	484	226	528	522	581	119	130	132	150	213	135	334
SLC6A9	57	79	82	84	67	87	273	197	175	298	101	230	79	74	159	246	256	124	158	123	163	131	107	182
AL139220.2	3	13	11	10	8	2	19	9	9	5	3	6	10	19	24	8	11	7	2	1	7	19	17	30
AL139220.1	0	0	0	0	0	0	0	0	0	0	0	0	0	0	0	0	0	0	0	0	0	0	0	0
KRT8P47	0	0	0	0	0	0	0	0	0	0	0	0	0	0	0	0	0	0	0	0	0	0	0	0
RN7SL479P	0	0	0	0	0	0	0	0	0	0	0	0	0	0	0	0	0	0	0	0	0	0	0	0
KLF17	0	0	1	0	0	0	0	1	1	0	0	0	1	0	5	0	0	0	0	0	0	0	3	2
AL356653.1	0	0	0	0	0	0	0	0	0	0	0	0	0	0	0	0	0	0	0	1	0	2	0	0
KLF18	0	0	0	0	0	0	0	0	0	0	1	0	0	0	0	0	0	0	0	0	0	0	0	0
AL359839.1	0	0	0	0	0	0	0	0	0	0	0	0	0	0	0	0	0	0	0	0	0	0	0	0
OOSP1P1	0	0	0	0	0	0	0	0	0	0	0	0	0	0	0	0	0	0	0	0	0	0	0	0
AL035417.1	0	0	0	0	0	0	0	0	0	0	0	0	0	0	0	0	0	0	0	0	0	0	0	0
AL035417.2	0	0	1	0	0	0	0	0	0	0	1	0	6	0	0	1	1	0	0	1	0	0	0	0
DMAP1	521	927	654	677	562	541	713	745	619	1089	1102	979	956	534	1029	1127	1465	768	540	651	613	647	431	858
ERI3	574	2315	907	900	978	1266	803	546	758	1395	1013	1287	482	646	705	786	529	949	838	732	741	725	542	846
ERI3-IT1	2	3	0	3	1	10	0	0	2	7	0	4	0	2	2	0	0	6	2	1	0	1	3	0
RNU6-369P	0	0	0	0	0	0	0	0	0	0	0	0	0	0	0	0	0	0	0	0	0	0	0	0
RNF220	860	1258	887	1221	495	853	895	830	831	1242	963	1091	855	768	1111	706	703	498	497	480	915	1038	702	1154
MIR5584	0	0	0	0	0	0	0	0	0	0	0	0	0	0	0	0	0	0	0	0	0	0	0	0
TMEM53	228	494	254	290	283	278	128	88	149	258	207	236	140	111	125	75	70	100	77	92	137	122	99	122
ARMH1	25	14	22	17	20	24	19	33	11	16	12	25	72	15	53	56	38	10	11	23	104	96	71	172
RNU5F-1	0	1	1	0	0	0	0	0	0	0	0	0	1	0	0	0	0	0	2	0	0	0	0	0
RNU5D-1	0	1	0	1	0	0	0	2	0	0	0	0	0	0	0	0	0	0	0	0	0	0	1	0
KIF2C	12	24	16	22	8	13	86	95	111	51	47	62	134	132	111	19	28	51	53	51	817	469	550	437
AL592166.1	0	1	0	0	2	4	0	0	1	1	1	3	1	0	1	0	2	1	0	3	1	2	0	0
RPS8	7496	13712	11283	11668	7890	6891	16478	16725	15428	24506	22396	29737	25567	20159	25961	14557	9448	32539	24676	22328	11249	11602	15399	22112
SNORD55	0	0	0	0	0	0	0	0	0	0	0	0	0	0	0	0	0	0	0	0	0	0	0	0
SNORD46	0	3	1	6	1	1	1	7	3	5	2	2	2	5	8	1	6	0	3	6	8	9	7	19
SNORD38A	0	0	0	0	0	0	0	0	0	0	0	0	0	0	0	0	0	0	0	0	0	0	0	0
SNORD38B	0	0	0	0	0	0	0	0	0	0	0	0	0	0	0	0	0	0	0	0	0	0	0	0
RPS15AP11	0	0	0	0	0	0	0	0	0	2	0	0	0	0	0	0	0	0	0	0	0	0	0	3
BEST4	11	7	13	7	6	2	27	43	18	24	31	31	65	40	52	14	22	20	13	9	18	16	22	26
PLK3	247	549	165	273	233	90	339	499	366	1194	1153	942	451	401	545	507	306	372	286	499	406	490	338	671
TCTEX1D4	6	16	6	13	4	2	1	8	10	23	23	13	32	16	31	12	9	6	5	16	1	10	0	0
BTBD19	90	242	88	95	114	124	205	204	170	367	310	196	397	342	461	217	672	250	211	239	87	153	90	160
PTCH2	25	20	24	20	24	21	197	139	244	152	59	103	92	46	97	215	420	109	82	49	34	39	19	66
RNU5E-6P	0	0	0	0	0	0	0	0	0	0	0	0	0	0	0	0	0	0	0	0	0	0	0	0
AL136380.1	5	0	0	0	0	0	2	0	0	0	0	0	0	0	0	1	0	0	0	0	1	0	0	7
EIF2B3	150	426	259	203	210	186	256	283	255	424	322	350	258	273	327	195	161	347	236	237	300	235	381	261
RNA5SP47	0	0	0	0	0	0	0	0	0	0	0	0	2	0	0	0	0	0	0	0	0	0	0	0
CCNB1IP1P1	0	0	0	0	0	0	0	0	0	0	0	0	0	0	0	0	7	0	0	0	0	0	0	0
PPIAP35	0	0	0	0	0	2	0	0	0	0	0	0	0	0	0	0	0	0	0	0	0	0	0	0
MRPS17P1	0	0	0	1	0	0	0	0	0	0	0	0	1	0	1	0	3	0	1	0	0	0	0	0
HECTD3	472	1336	674	605	718	865	1134	845	1012	1326	1061	1085	1023	800	1375	799	691	1023	766	929	1137	1141	1043	1203
UROD	716	2413	1305	1026	903	1039	1349	1110	919	1826	1748	1622	1353	1017	1612	1284	1093	1385	1208	1154	1160	1047	1081	1392
ZSWIM5	136	341	165	181	182	199	50	37	75	250	247	245	179	225	255	132	191	353	358	366	36	25	201	6
OSTCP5	0	0	0	0	0	0	0	0	0	0	0	0	0	0	0	0	0	0	1	0	0	0	0	0
LINC01144	21	27	36	28	21	35	5	16	7	41	60	35	58	13	62	41	108	18	21	18	7	21	10	17
HPDL	6	4	23	12	6	6	17	18	13	7	6	3	3	5	4	1	12	5	2	2	10	4	7	5
MUTYH	6	11	17	7	9	8	13	9	12	13	13	15	18	31	21	24	27	11	11	6	8	12	16	9
AL451136.1	0	0	0	0	0	0	0	0	0	0	0	0	0	0	0	0	0	0	0	0	0	0	0	0
TOE1	101	150	110	128	117	101	169	167	183	216	173	190	156	154	184	150	149	98	122	124	207	143	127	129
TESK2	30	96	52	46	95	61	90	94	92	160	101	124	50	50	54	88	86	96	59	91	94	85	83	119
PPIAP36	0	0	0	0	0	0	1	0	1	0	0	0	0	0	0	0	0	0	0	0	0	0	0	1
CCDC163	32	17	7	2	19	8	44	51	40	25	20	28	36	35	48	22	21	13	20	15	43	36	29	33
MMACHC	74	201	206	197	126	238	93	105	93	136	100	128	142	114	109	87	92	91	143	115	118	100	88	182
PRDX1	1904	6303	3054	2477	2679	2850	3178	2306	3149	3186	3088	3811	1537	2556	1849	1880	615	2907	3200	3109	6843	4948	4823	4517
HMGB1P48	0	0	0	0	0	0	0	0	0	0	1	0	1	0	0	0	0	0	0	0	0	0	0	0
AKR1A1	1075	11889	3310	2247	2907	3340	3004	2102	2499	3497	3793	3323	2577	1954	2733	1754	1526	2385	2487	2600	3471	3096	2537	3955
AL355480.3	0	0	0	0	0	0	0	0	1	3	0	1	0	2	4	0	0	0	0	0	0	1	2	1
AL355480.1	0	0	2	0	2	0	1	0	1	2	7	4	1	2	0	0	0	0	2	2	1	0	4	0
NASP	930	1072	744	775	837	695	1506	1426	1033	2322	2068	1830	1556	1281	1873	1790	2029	1241	1022	1246	2033	1987	1891	2919
AL355480.2	0	0	1	0	0	0	0	0	0	0	0	0	0	0	0	0	0	0	0	0	0	0	0	0
AL355480.4	0	0	0	0	0	0	0	0	0	0	0	0	1	0	0	0	0	0	0	0	0	0	0	0
CCDC17	30	45	27	19	41	29	19	27	27	36	39	12	43	8	68	52	66	5	7	10	32	37	14	57
GPBP1L1	1111	2169	1712	1434	1693	1851	1464	1173	1539	2190	1673	2183	1341	1322	1761	1091	1073	1488	1361	1441	2063	2274	2332	1972
RPS15AP10	3	3	1	2	4	2	1	2	2	2	4	1	0	2	1	0	2	2	3	3	0	4	3	13
AL604028.2	6	1	2	1	12	8	1	5	2	17	12	8	2	7	12	10	3	20	3	6	1	20	6	5
TMEM69	173	429	369	268	361	342	396	258	289	397	397	450	358	252	476	396	290	406	330	321	430	355	471	469
IPP	160	513	309	231	261	211	231	169	184	397	328	439	151	214	156	95	160	261	268	253	153	177	201	89
AL604028.1	47	64	44	53	35	41	33	34	32	48	45	58	58	36	64	47	41	41	39	32	12	22	13	17
AL603882.1	0	0	0	0	0	0	0	0	0	0	0	0	0	0	0	0	0	0	0	0	0	0	0	0
MAST2	408	883	360	296	397	422	923	765	813	892	678	648	1640	1015	1834	776	1302	436	368	431	584	695	667	755
TMA16P2	0	1	0	0	0	0	0	0	0	0	0	0	0	0	0	0	0	0	0	0	0	0	0	0
PIK3R3	387	816	449	380	407	488	1307	974	1031	2291	1375	1549	385	600	534	1037	533	845	612	1158	812	364	303	668
AL358075.4	0	0	0	0	0	0	0	0	0	0	0	0	0	0	0	0	0	0	0	0	0	0	0	0
AL358075.1	0	0	0	1	0	0	3	0	2	0	2	0	1	0	0	1	6	0	0	2	0	0	2	0
AL358075.3	0	0	0	0	0	0	0	0	0	0	0	0	0	0	0	0	0	0	0	0	0	0	0	0
AL358075.2	4	2	4	1	0	0	0	2	0	0	0	0	2	0	1	3	2	0	0	0	1	0	0	0
TSPAN1	2294	10645	1916	2388	2492	4040	2792	427	2061	12393	18373	14324	2244	2252	3143	566	237	3559	1967	2328	126	124	47	108
P3R3URF	0	1	0	0	0	0	0	0	0	0	0	0	0	0	0	0	0	0	0	0	0	0	0	0
POMGNT1	998	2736	1251	1180	1120	1257	1163	829	1225	3521	3020	3067	1242	1138	1471	909	1117	1738	1461	1736	1206	1272	1290	1247
LURAP1	109	93	96	73	76	94	15	13	13	43	20	39	27	38	43	13	30	45	27	44	7	9	6	5
RAD54L	5	8	6	14	6	8	44	63	44	28	27	22	88	94	80	39	105	22	10	21	120	73	103	89
LRRC41	909	1783	1018	920	1015	979	3261	2301	2733	4365	4416	4178	4386	2152	5869	5387	8927	3078	2364	2540	1463	2261	2730	1523
UQCRH	1865	3824	3784	2960	885	2532	1389	1410	1195	1598	1619	1787	1655	1383	1664	939	775	340	274	294	1962	978	551	1248
NSUN4	297	757	379	334	367	405	412	296	440	728	469	567	398	498	483	203	230	466	378	451	514	518	635	346
AL122001.1	1	0	0	0	0	0	2	0	0	0	3	0	0	0	0	0	0	0	0	0	0	0	0	0
FAAH	623	1987	648	563	688	820	624	267	489	2427	2775	2117	670	330	873	589	957	686	581	790	145	184	274	242
FAAHP1	40	30	14	10	27	17	19	10	2	78	124	33	65	33	64	63	93	26	23	37	12	2	2	11
LINC01398	0	0	2	5	2	1	0	0	0	0	1	2	1	0	0	0	2	2	0	1	0	0	0	0
DMBX1	0	0	0	0	0	0	0	0	0	0	0	0	2	0	1	0	0	0	0	0	1	0	2	2
TMEM275	0	0	1	0	0	0	0	0	0	0	0	0	0	0	0	0	0	0	0	0	0	0	0	0
MKNK1-AS1	8	16	7	2	4	10	3	3	12	16	13	5	4	11	5	3	1	8	5	10	13	18	13	13
KNCN	0	0	0	0	0	0	0	0	0	0	0	0	0	0	0	0	0	0	0	0	0	0	0	0
MKNK1	351	449	302	317	369	379	422	482	444	894	646	681	688	511	760	897	1113	436	414	509	1257	1647	1113	1868
MOB3C	386	553	375	419	374	290	646	585	627	890	589	678	439	421	531	434	400	417	331	447	824	806	709	754
ATPAF1	1144	2880	2064	1447	1775	2150	842	553	829	1096	981	1157	572	582	703	500	461	943	945	870	794	757	950	750
NENFP1	0	0	0	0	0	0	0	0	0	1	0	0	0	0	0	0	0	0	0	1	0	0	0	0
TEX38	2	2	3	0	1	1	3	6	0	3	1	4	4	1	10	0	4	2	0	0	0	0	0	0
EFCAB14-AS1	0	4	1	0	2	1	0	1	1	4	2	3	4	1	0	4	4	1	0	5	1	11	2	7
EFCAB14	2461	3816	2760	2470	3601	3281	2349	1534	2220	4875	2689	4522	1387	2105	1963	1606	967	3574	2804	2706	3110	3435	3463	2380
AL593856.1	0	0	0	0	0	0	0	0	0	0	0	0	0	0	0	0	0	0	0	0	0	0	0	0
CYP4B1	11	26	33	22	38	24	0	0	2	19	17	15	1	2	1	7	1	32	7	12	0	2	3	1
CYP4Z2P	0	0	2	1	0	2	0	0	0	1	0	2	0	0	1	0	3	1	0	4	0	0	0	0
AL731892.1	0	0	0	0	0	0	0	0	0	0	0	0	0	0	1	0	1	0	0	0	0	0	0	0
CYP4A11	438	11235	1191	426	2788	4656	1383	47	537	662	801	281	5	4	3	17	841	1019	409	1398	0	0	0	0
CYP4A26P	0	0	0	0	0	0	0	0	0	0	0	0	0	0	0	0	0	0	0	0	0	0	0	0
CYP4A43P	0	0	0	0	0	0	0	0	0	0	0	0	0	0	0	0	0	0	0	0	0	0	0	0
CYP4A27P	0	0	0	0	0	0	0	0	0	0	0	0	0	0	0	0	0	0	0	0	0	0	0	0
CYP4A44P	0	0	0	0	0	0	0	0	0	0	0	0	0	0	0	0	0	0	0	0	0	0	0	0
CYP4X1	85	171	204	101	206	167	126	76	88	174	141	163	58	46	53	196	146	77	86	102	18	13	8	30
CYP4Z1	0	14	4	1	4	1	0	1	0	3	5	1	2	5	1	1	14	2	1	5	0	0	2	3
AL450996.1	0	1	1	0	0	0	0	0	0	0	0	0	0	0	0	0	0	0	0	0	0	0	0	0
CYP4A22-AS1	7	34	9	4	21	13	6	2	9	2	14	1	24	19	8	0	11	5	3	5	5	0	7	1
CYP4A22	50	2370	194	129	1460	154	161	3	56	6	3	9	0	1	0	2	91	165	55	208	0	2	0	0
MTND1P34	0	0	0	0	0	0	0	0	0	0	0	0	0	0	0	0	0	0	0	0	0	0	3	0
LINC00853	6	56	14	6	29	33	7	3	5	15	14	14	9	4	18	4	15	12	6	12	7	3	12	7
PDZK1IP1	3354	43382	6427	4997	8523	13020	9320	3247	6831	7845	11532	7247	7714	7225	8981	4817	2532	7258	7863	8377	1291	3849	5246	3196
TAL1	101	126	129	91	79	73	149	159	162	455	257	289	94	119	111	213	346	95	112	222	14	8	5	26
AL135960.1	8	4	11	7	3	7	12	7	19	29	14	17	14	12	7	29	46	11	9	14	0	0	0	2
STIL	14	20	23	24	31	20	75	97	91	76	59	63	136	132	126	37	77	69	68	79	442	236	388	215
CMPK1	1013	3328	2219	1570	2128	1954	2278	1835	2312	2753	2029	2746	1412	2100	1930	1161	861	2428	2228	2171	2941	3019	3400	2602
LINC01389	4	9	6	2	4	2	4	6	1	13	6	14	10	5	13	32	20	5	11	5	3	8	8	8
FOXE3	5	3	3	13	1	10	0	0	0	1	0	0	1	0	3	4	0	0	0	0	0	0	1	3
FOXD2-AS1	24	38	43	52	42	59	133	115	93	157	74	111	128	67	173	229	188	109	91	91	149	178	124	207
FOXD2	139	130	135	234	64	126	316	195	128	342	109	216	112	84	157	201	96	94	101	94	82	97	106	69
AL356458.1	0	0	0	0	0	0	0	0	0	0	0	0	0	0	0	0	0	0	0	0	0	0	0	0
RPL21P24	0	0	0	0	0	0	0	0	0	0	4	4	0	0	0	2	0	0	2	1	0	0	0	0
ATP6V0E1P4	0	0	0	0	0	0	0	0	0	0	0	0	0	0	0	1	0	0	0	0	0	0	0	0
LINC01738	0	6	5	13	0	2	20	12	3	104	56	126	20	8	13	85	61	20	17	24	0	0	1	0
TRABD2B	661	2042	793	706	784	1323	1517	729	1985	2673	2867	2597	770	947	1472	756	835	959	1031	941	192	278	154	348
AL691459.1	0	0	0	0	0	0	0	0	0	0	0	0	0	0	0	0	0	0	0	0	0	0	0	0
AC096541.1	5	5	4	4	0	2	6	10	18	12	26	39	19	16	20	24	26	6	9	11	5	6	3	3
LINC02794	4	4	3	1	1	6	5	3	7	5	8	10	4	0	2	5	8	3	0	1	0	0	0	0
AL356289.1	2	1	0	0	0	0	0	0	0	0	0	0	0	0	0	2	0	0	0	0	0	0	0	0
CYP46A4P	1	0	0	0	0	0	2	0	0	1	2	0	1	0	0	0	0	2	1	0	0	0	0	0
SKINT1L	5	2	3	6	1	0	5	8	1	2	7	3	16	3	5	25	30	1	7	10	1	1	0	14
AL356289.2	0	1	1	2	2	5	1	0	0	3	0	0	0	0	0	1	1	0	0	0	0	0	0	1
AL109659.1	0	8	3	2	0	6	1	1	3	11	7	2	6	0	2	2	6	10	0	3	0	0	0	0
SLC5A9	152	1164	177	100	299	403	291	106	212	650	595	494	1257	511	1885	203	444	620	465	443	10	25	4	12
AL109659.2	1	6	3	1	7	1	6	0	1	4	4	7	1	2	5	33	45	10	1	13	1	9	5	5
AL109659.3	1	1	1	1	0	3	0	1	1	1	0	1	3	0	0	6	18	2	3	0	0	0	1	1
SPATA6	211	378	297	219	310	227	184	88	162	402	363	488	315	190	396	250	314	312	262	338	147	219	170	242
PPP1R8P1	0	0	0	1	0	1	1	1	0	1	1	3	0	0	0	0	7	3	0	1	0	3	0	9
RNU6-723P	0	0	0	0	0	0	0	0	0	0	0	0	0	0	0	0	0	0	0	1	0	0	0	0
AL356968.2	6	55	34	32	27	1	5	5	9	15	12	8	6	6	2	2	8	6	14	18	2	2	0	0
RNU4-61P	0	0	0	0	0	0	0	0	0	0	0	0	0	0	1	0	0	0	0	0	0	0	0	0
AL356968.1	0	0	0	0	0	0	0	0	0	0	0	0	0	0	0	0	0	0	0	0	0	0	0	0
AGBL4	47	101	72	23	54	58	5	0	6	22	59	40	3	2	3	5	11	15	9	17	10	7	1	0
AL391844.1	0	2	0	0	0	2	0	0	0	0	0	2	0	1	0	0	0	0	0	0	0	0	0	0
BEND5	168	395	274	231	182	209	110	65	68	313	259	326	119	95	192	216	150	189	138	240	196	74	38	45
AL645507.1	0	0	0	2	0	1	0	0	0	0	0	0	0	0	0	0	0	0	0	0	0	0	0	0
AC099788.1	0	0	0	0	0	0	0	0	0	0	0	0	0	0	0	0	0	0	0	0	0	0	0	0
AL590432.1	0	0	0	0	2	0	2	1	0	0	0	0	0	0	0	0	0	0	0	0	0	0	0	0
AGBL4-IT1	0	0	0	0	0	0	0	0	0	0	0	0	0	0	1	0	0	0	0	0	0	0	0	0
AL390023.1	0	0	0	0	0	0	0	0	0	0	0	0	0	0	0	0	0	0	0	0	0	0	0	0
ZNF859P	1	0	1	0	0	0	0	0	0	0	0	0	0	0	0	0	0	0	0	0	0	0	1	0
AL645730.1	0	0	0	0	0	0	0	0	0	0	0	0	0	0	1	0	0	0	0	0	0	0	0	0
MTND2P29	0	0	0	0	0	0	0	0	0	0	0	0	0	0	0	0	0	0	0	0	0	0	0	0
ELAVL4	0	4	3	0	1	0	8	1	5	2	1	4	4	6	4	8	18	16	14	11	15	7	14	13
AL583843.1	0	0	0	0	0	0	0	0	0	0	0	0	0	0	0	0	0	0	0	0	0	0	0	0
AL592182.2	0	0	0	0	0	0	0	0	0	0	0	0	0	0	0	0	0	0	0	0	0	0	0	0
AL592182.1	0	0	0	0	0	0	0	0	0	0	0	0	0	0	0	0	0	0	0	0	0	0	0	0
LINC02808	0	0	0	1	0	0	0	0	0	0	0	0	0	0	0	0	0	0	0	0	0	0	0	0
AL592182.3	0	0	0	0	0	0	0	1	0	0	0	0	0	0	0	0	0	0	0	0	0	0	0	0
AL596275.1	0	0	0	2	1	0	0	0	0	0	0	0	0	0	0	0	0	0	0	0	0	0	0	0
HMGB1P45	0	0	0	0	0	0	0	0	0	0	0	0	0	0	0	0	0	0	0	2	0	0	0	0
FCF1P6	0	3	1	0	1	0	0	0	2	0	2	0	0	4	0	0	0	0	0	0	0	0	0	0
DMRTA2	0	0	0	0	0	1	0	0	0	0	5	0	0	2	0	1	6	0	0	0	0	2	0	0
AL049637.2	0	0	0	0	0	0	0	0	0	0	0	0	0	0	0	0	1	0	0	0	0	0	0	0
FAF1	563	1262	686	631	739	710	807	628	729	1071	800	1098	681	507	719	559	355	1066	901	872	805	743	1020	823
AL049637.1	1	0	0	0	1	0	0	2	0	1	1	0	0	0	1	0	3	1	3	1	0	0	0	0
RNU6-1026P	0	0	0	0	0	0	0	0	0	0	0	0	0	0	0	0	0	0	0	0	0	0	0	0
PHBP12	0	4	1	0	2	1	0	1	0	2	0	0	0	0	0	0	2	0	3	8	0	0	2	0
MRPS6P2	0	1	0	0	0	0	0	0	0	0	0	0	0	0	0	0	0	0	0	0	0	0	0	0
CDKN2C	120	420	288	175	173	265	564	567	500	650	418	541	743	643	1113	510	303	772	712	694	1014	885	824	823
MIR4421	0	0	0	0	0	0	0	0	0	0	0	0	0	0	0	0	0	0	0	0	0	0	0	0
MIR6500	0	0	0	0	0	0	0	0	0	0	0	1	0	0	0	0	0	0	0	0	0	0	0	0
C1orf185	0	2	1	1	0	0	0	0	0	0	0	0	1	1	1	0	0	1	0	0	0	0	0	0
CFL1P2	0	0	0	3	0	0	0	0	0	0	0	0	0	0	0	0	2	0	0	0	0	2	0	0
LINC01562	0	4	2	0	1	3	0	1	1	3	1	3	2	2	1	5	0	0	0	3	0	0	0	0
RNF11	1606	3302	2273	2004	2334	2561	1858	1385	1946	2816	1819	2879	975	1482	1162	836	614	2208	2002	2156	1340	1428	1652	813
AL162430.1	1	2	0	0	0	1	4	1	0	1	1	2	0	1	4	0	2	4	0	6	1	5	1	2
AL162430.2	0	0	0	0	2	0	1	0	1	0	2	0	3	1	1	0	0	1	1	2	1	0	1	0
TTC39A	215	431	244	331	157	289	1619	361	1826	469	494	524	723	641	1423	166	194	1121	592	913	147	107	249	45
TTC39A-AS1	4	0	2	0	0	1	1	4	2	1	3	0	4	1	4	0	0	1	0	0	0	1	4	0
EPS15	774	1436	1062	834	1423	1087	1246	1325	1356	1860	1212	1760	940	1087	1156	887	666	1659	1408	1489	1888	2313	2214	1937
AL671986.1	0	1	0	3	8	3	0	0	2	2	1	0	0	1	3	1	0	0	0	1	3	3	0	10
RNU6-877P	0	0	0	0	0	0	0	2	0	2	0	0	0	0	0	0	0	0	0	0	0	0	1	0
AC104170.2	0	1	3	0	0	1	3	6	1	0	0	0	2	1	0	1	2	3	0	1	2	0	0	4
AC104170.1	1	13	1	0	0	5	2	0	3	4	6	2	5	2	3	3	12	4	1	1	9	8	4	3
RNU6-1281P	0	0	0	0	0	0	0	0	0	0	0	0	0	0	0	0	1	0	0	0	0	0	0	0
CALR4P	0	7	1	0	0	0	0	2	2	1	0	0	1	10	3	0	0	0	0	1	0	0	2	0
OSBPL9	1254	2727	2251	1664	2255	2039	1535	1312	1503	2231	1810	2280	1510	1465	1990	1570	1755	2011	2023	1715	873	890	1068	1145
GAPDHP51	0	3	1	1	0	0	0	0	0	0	0	0	0	0	1	0	0	0	0	0	0	0	0	0
SLC25A6P3	0	0	0	0	0	0	0	0	0	0	0	0	0	2	0	0	0	0	0	0	0	0	0	0
AL050343.1	0	0	0	0	0	0	0	0	0	0	0	0	1	0	0	0	0	0	0	0	1	0	0	0
NRDC	1053	1713	1083	1040	1301	1023	1613	1586	1693	2418	1800	2176	1638	1514	1858	1630	1957	1955	1475	1614	2125	2136	2559	2615
AL050343.2	23	17	7	4	14	7	6	7	9	13	10	8	10	7	8	3	20	9	9	6	3	2	3	1
AL050343.3	0	3	0	0	0	0	0	0	0	0	2	0	4	0	0	0	1	1	0	0	0	0	0	0
MIR761	0	0	0	0	0	0	0	0	0	0	0	0	0	0	0	0	0	0	0	0	0	0	0	0
TSEN15P2	1	5	0	0	0	0	0	0	0	0	1	0	2	0	1	0	0	0	0	0	0	1	0	1
RAB3B	97	110	56	81	135	82	21	58	140	10	4	5	10	15	10	0	5	0	0	0	1	0	7	4
RNA5SP48	0	0	0	0	0	0	0	0	0	0	0	0	0	0	0	0	0	0	0	0	0	0	0	0
AL445685.2	0	0	0	0	0	0	0	0	0	0	0	0	0	0	0	0	0	0	0	0	0	0	0	0
RN7SL290P	0	0	0	0	0	0	0	0	0	0	0	0	0	0	0	0	0	0	0	0	0	0	0	0
TXNDC12	88	253	121	114	68	66	234	105	191	270	207	264	55	223	98	29	26	89	83	100	144	213	180	59
AL445685.3	0	0	0	0	0	0	0	0	0	0	0	0	0	0	0	0	0	0	0	0	0	0	0	0
KTI12	38	35	47	33	30	57	66	75	58	48	47	43	41	34	67	34	15	51	47	32	51	51	72	64
AL445685.1	0	0	0	0	0	0	0	1	0	0	1	1	0	3	1	0	0	0	0	1	0	0	0	0
TXNDC12-AS1	0	0	1	0	2	1	0	0	0	3	4	2	0	0	1	0	0	1	0	0	1	0	0	4
BTF3L4	452	778	635	592	727	516	732	604	740	861	730	920	601	712	530	413	232	886	684	744	1031	1127	1477	1014
ZFYVE9	383	829	564	409	667	537	298	189	385	760	435	669	122	299	200	128	106	564	632	552	258	198	393	142
RN7SL788P	0	0	0	0	0	0	0	0	0	0	0	0	0	0	0	0	0	0	0	0	0	0	0	0
AL139156.2	1	2	0	3	2	0	4	0	0	1	5	1	4	0	3	0	0	3	10	3	2	0	1	1
AL139156.1	0	0	0	0	0	0	0	0	0	0	0	0	1	0	1	0	0	0	0	0	4	0	0	0
PDCL3P6	0	0	0	0	0	1	0	0	0	0	0	0	0	0	0	0	0	0	0	0	0	2	0	0
AL139156.3	0	0	0	0	1	0	0	0	0	0	0	0	0	0	0	0	0	0	0	0	0	0	0	0
DNAJC19P7	0	0	0	0	1	0	0	0	0	1	0	2	0	0	0	0	5	0	0	0	0	0	0	0
ANAPC10P1	0	1	0	0	0	0	0	0	0	0	0	0	0	0	0	4	1	0	0	0	0	0	0	0
CC2D1B	580	1044	563	603	503	685	619	687	628	1146	1012	897	1503	837	1588	658	764	636	555	636	1130	1081	1095	1225
AL513218.1	0	5	4	4	7	10	2	7	1	9	2	2	18	4	11	4	7	4	4	3	5	7	1	8
AL513218.2	1	7	0	0	1	0	0	1	0	1	3	0	3	5	4	0	1	4	1	5	7	0	2	0
PLA2G12AP1	0	0	1	5	3	2	0	5	2	3	2	2	2	4	5	0	1	2	3	3	0	2	0	0
ORC1	11	44	18	2	25	18	38	29	47	61	29	50	69	53	56	16	14	24	30	31	246	117	122	85
PRPF38A	512	768	591	613	702	645	710	585	536	1182	848	1042	587	566	791	590	466	855	710	898	840	838	875	893
TUT4	382	734	456	353	703	547	508	439	515	1014	709	884	720	664	995	600	583	872	797	831	601	672	695	543
AL591167.1	1	0	0	0	0	0	0	1	0	0	3	2	0	2	1	0	0	0	0	3	0	0	0	2
EEF1GP7	0	0	1	0	0	2	0	0	0	0	0	0	2	0	0	1	0	1	0	0	0	0	0	0
GPX7	101	150	132	158	107	123	272	241	151	289	155	208	245	344	332	200	117	83	64	63	215	233	176	279
SHISAL2A	6	9	5	13	6	3	15	64	23	14	11	22	38	25	57	29	35	16	23	11	47	44	17	73
COA7	180	548	355	350	326	391	195	144	243	242	188	278	144	233	167	90	70	229	171	212	324	246	283	243
NDUFS5P3	0	0	0	0	0	0	0	0	0	0	0	0	0	0	0	0	0	0	0	0	0	0	0	0
RN7SL62P	0	0	0	0	0	0	0	0	0	0	0	0	0	0	0	0	0	0	0	0	0	0	0	0
ZYG11B	482	1757	775	642	1224	943	669	442	644	1493	809	1215	557	625	675	334	297	1104	913	1026	709	716	776	442
RNU2-30P	0	0	0	0	0	0	0	0	0	0	0	0	0	0	0	0	0	0	0	0	0	0	0	0
RPS13P2	20	49	37	53	15	0	41	28	24	55	60	61	47	40	33	33	21	44	54	19	0	0	0	0
RNU6-969P	0	0	0	0	0	0	0	2	0	0	0	0	0	0	0	0	0	0	1	0	0	0	0	0
ZYG11A	40	287	66	17	118	55	17	3	18	34	73	25	5	0	2	17	29	49	34	79	0	0	0	0
AC099677.4	3	3	0	0	1	1	0	0	0	0	0	1	0	0	0	0	0	0	0	0	0	0	0	0
ECHDC2	1636	4427	2070	1881	1905	2141	1218	1165	1173	3246	3335	2107	1837	958	2263	2208	4522	1373	1184	1642	476	673	690	828
AC099677.1	8	50	22	23	35	25	20	9	21	64	57	41	15	24	27	3	11	32	19	50	9	15	17	8
AC099677.2	0	2	3	1	1	3	0	0	0	6	0	0	0	0	0	0	0	0	0	0	0	0	0	0
SCP2	2091	7969	4323	2972	4090	3586	2639	1717	2557	4023	3611	4134	2103	2405	2994	1360	873	3047	2705	2849	1890	1860	1696	1786
AC099677.5	0	2	0	0	0	0	0	1	0	2	0	0	0	0	4	1	0	0	0	0	0	0	0	0
AC099677.7	0	0	0	0	0	0	0	0	0	0	0	0	0	0	0	0	0	0	0	0	0	0	0	0
AC099677.6	0	0	0	0	0	0	0	1	0	0	0	0	0	0	2	0	1	0	0	0	0	0	0	0
AC099677.3	0	0	0	0	0	0	0	0	0	0	0	0	0	0	0	0	0	0	0	0	0	0	0	2
AL445183.3	0	0	1	0	0	0	0	0	0	0	0	2	0	1	0	0	0	0	0	0	0	0	0	0
TUBBP10	0	0	1	1	0	0	0	1	0	0	0	0	1	0	0	0	5	0	0	0	0	0	0	0
PODN	24	43	76	85	125	26	1040	1101	2071	1220	613	1309	217	275	526	215	185	375	329	164	4	14	19	97
AL445183.1	0	0	0	0	0	0	0	0	0	0	0	0	0	0	0	0	0	0	0	0	0	0	0	0
HIGD1AP11	0	0	0	0	0	0	0	0	0	0	0	0	0	0	0	0	0	0	0	0	0	0	0	0
SLC1A7	1	21	6	2	4	4	45	36	61	49	29	41	69	72	52	14	27	18	8	20	1	0	2	0
AL445183.2	0	0	1	0	0	0	6	1	2	3	0	1	33	7	31	0	1	3	2	0	0	0	0	0
AL606760.4	0	0	0	0	0	0	0	0	0	0	0	0	0	0	0	0	0	0	0	0	0	0	0	0
CPT2	352	1158	553	402	583	572	467	180	541	670	687	715	284	376	297	159	232	545	478	588	255	268	223	185
AL606760.2	4	6	8	5	3	1	8	8	1	4	3	0	6	1	7	4	13	3	1	11	2	9	7	0
CZIB	365	875	656	632	536	410	775	708	664	1197	1103	1179	1092	724	1295	1109	1083	801	645	744	537	517	494	860
AL606760.3	1	6	0	4	2	1	0	0	3	1	1	2	1	0	0	2	0	1	2	1	1	1	2	0
MAGOH	217	450	333	343	118	281	322	353	256	405	436	386	418	344	510	341	223	146	186	206	615	441	504	657
AL606760.1	12	19	9	13	12	14	7	2	1	8	6	10	7	4	2	3	1	5	3	4	10	10	12	10
LRP8	54	64	51	44	60	43	63	102	102	58	29	55	64	64	60	32	26	43	41	35	303	412	370	328
AL355483.3	0	0	0	0	0	0	0	0	0	0	0	0	0	0	0	0	0	0	0	0	0	0	0	0
AL355483.1	0	0	0	0	0	0	0	2	0	0	0	0	0	0	0	0	0	0	0	0	0	0	0	0
AL355483.2	0	0	0	0	0	0	0	0	0	0	0	0	0	2	0	0	0	0	0	0	0	0	0	0
LINC01771	1	0	0	0	1	0	6	0	1	3	1	1	1	2	0	1	6	0	0	0	3	11	5	2
AC119428.2	0	5	0	0	0	0	1	0	2	1	2	2	1	0	1	0	0	0	0	0	5	1	1	1
AC119428.1	0	0	0	0	0	0	0	0	0	0	0	0	0	0	0	0	0	0	0	0	0	0	0	0
LINC02812	0	3	2	0	0	0	1	2	1	3	0	2	2	0	3	0	1	0	4	1	16	12	1	1
SLC25A3P1	0	0	0	0	0	0	0	0	0	0	0	0	0	0	0	1	0	0	0	0	0	0	0	0
DMRTB1	0	1	0	3	0	0	0	0	0	0	0	0	0	0	0	0	0	0	0	0	0	0	0	2
GLIS1	77	367	85	63	98	119	69	19	59	712	640	709	319	184	477	236	322	477	560	535	5	12	0	6
RNU7-95P	0	0	0	0	0	0	0	0	0	0	0	0	0	0	0	0	0	0	0	0	0	0	0	0
NDC1	180	409	267	168	315	297	274	203	307	383	260	350	208	305	240	132	141	375	309	320	421	421	452	246
AL049745.1	0	0	0	0	0	0	0	0	0	0	0	0	2	0	0	0	0	1	0	0	0	2	0	0
AL049745.2	0	0	0	0	0	0	0	0	0	0	0	0	0	0	0	0	0	0	0	0	0	0	0	0
YIPF1	316	621	323	341	379	355	501	391	421	465	423	576	352	373	328	214	188	388	312	334	676	800	650	668
DIO1	223	5629	580	289	1156	1576	19	9	12	5	7	5	11	5	9	2	7	4	10	12	6	18	15	21
HSPB11	234	349	206	204	190	155	266	393	261	302	345	317	351	257	414	293	204	267	201	270	483	355	449	457
LRRC42	241	533	283	223	199	227	280	170	319	448	403	494	219	388	277	123	110	342	294	268	547	417	373	180
HNRNPA3P12	0	1	2	0	0	0	1	0	1	1	1	3	0	2	2	0	0	0	1	0	0	1	1	0
LDLRAD1	0	0	0	0	0	0	2	0	1	0	0	0	0	0	2	0	0	0	0	0	0	0	0	0
TMEM59	4325	10853	6594	4437	5768	5393	5267	3467	4833	8520	7400	8644	3500	4586	4880	2601	1592	4984	4506	4610	3288	3244	4202	3296
AL353898.3	3	7	5	6	19	12	3	13	11	5	13	3	15	15	31	30	27	12	15	7	15	16	12	29
TCEANC2	137	299	269	182	259	332	262	258	242	291	200	275	163	229	243	154	194	261	221	209	305	361	327	343
MIR4781	0	0	0	0	0	0	0	0	0	0	0	0	0	0	0	0	0	0	0	0	0	0	1	0
AL353898.1	0	0	0	0	0	0	0	0	0	0	0	0	0	0	1	0	0	0	0	0	0	0	0	0
AL353898.2	0	0	0	0	0	0	0	0	0	0	0	0	0	0	0	0	0	0	0	0	0	0	0	0
AL357673.1	0	0	0	0	1	0	1	0	0	0	2	2	7	2	4	2	3	4	2	3	2	0	0	0
CDCP2	0	0	0	0	0	0	0	0	0	0	0	0	0	2	0	0	0	0	0	0	0	0	0	0
AL357673.2	0	0	1	2	0	0	1	0	1	0	0	0	4	2	3	3	0	3	0	0	0	0	0	0
CYB5RL	101	181	153	127	150	161	124	83	134	343	189	225	150	142	185	224	321	207	201	180	102	166	106	113
MRPL37	327	2393	1048	1014	963	1023	678	358	561	1872	1460	1708	863	1054	1095	492	238	1262	1166	960	1231	846	1104	843
SSBP3	792	985	888	807	625	1015	1006	741	678	1554	1467	1624	638	605	878	780	440	480	564	400	375	421	445	628
SSBP3-AS1	15	6	11	9	4	21	10	14	18	30	25	23	16	15	25	16	24	13	14	18	5	21	1	6
AL161644.1	0	0	0	0	0	0	0	0	0	0	1	0	0	0	0	0	0	0	0	0	0	0	0	0
AL035415.1	0	0	0	0	0	0	0	0	0	0	0	0	0	0	0	0	0	0	0	0	0	0	0	0
AC099796.2	0	0	0	0	0	0	0	0	0	0	0	0	0	0	0	0	0	0	0	0	0	0	0	0
LINC02784	0	0	0	0	0	0	0	0	0	0	0	0	0	0	0	0	0	0	0	0	0	0	0	0
AC099796.1	0	0	0	0	0	0	0	0	0	0	0	0	0	0	0	0	0	0	0	0	0	0	0	0
HNRNPA1P63	0	0	0	0	0	0	0	0	0	0	0	0	0	0	0	0	0	0	0	0	0	0	0	0
ACOT11	283	1367	664	573	647	727	26	18	61	291	162	232	120	66	139	66	42	126	114	111	26	45	16	29
FAM151A	382	12515	1186	874	2272	3000	9	7	18	56	95	57	19	21	23	9	4	36	73	31	0	1	5	0
AL590093.1	3	2	0	0	4	4	0	0	0	0	2	0	3	2	0	1	0	0	0	2	0	0	0	0
MROH7	46	27	35	34	25	61	4	8	0	20	21	8	51	7	53	28	52	5	9	8	2	4	3	11
MROH7-TTC4	2	3	0	0	2	0	0	1	0	2	0	0	7	0	1	4	4	2	1	0	0	0	0	0
TTC4	6	20	7	16	8	5	3	14	7	15	22	12	25	12	20	14	19	5	8	9	14	10	29	8
PARS2	67	166	130	106	131	155	151	52	113	136	101	142	70	70	69	44	18	89	67	83	71	102	71	81
TTC22	161	774	263	211	276	446	252	100	271	661	448	486	328	279	592	177	175	308	258	317	155	344	442	210
AC096536.1	3	1	0	0	7	0	0	0	0	4	4	2	1	4	3	0	4	2	0	1	1	4	2	5
LEXM	0	7	4	2	2	4	3	6	0	4	2	5	1	2	4	4	0	4	0	1	6	24	27	3
DHCR24	1024	2131	1269	1287	1083	1380	1141	705	1796	1251	1452	1105	877	1240	1402	689	422	1021	1364	654	2870	1576	2493	1168
AC096536.3	0	1	0	0	0	0	0	0	0	0	0	0	0	1	0	0	2	0	0	1	0	0	0	0
AC096536.2	1	1	0	0	3	2	0	1	1	3	2	1	0	0	2	0	0	0	0	3	5	0	0	0
DHCR24-DT	2	2	3	0	1	1	2	3	5	4	6	6	9	8	3	1	0	0	2	0	2	7	2	0
AL590440.2	0	0	2	2	1	0	0	0	0	0	0	0	0	0	3	0	0	0	0	0	0	0	0	0
TMEM61	228	142	382	212	131	205	28	1	14	1	1	1	15	11	44	0	0	0	2	2	0	0	0	6
AL590440.1	0	0	0	0	0	0	0	0	0	0	0	0	0	0	0	0	0	0	0	0	0	0	0	0
BSND	722	743	820	810	820	877	0	2	0	0	0	0	4	1	5	0	0	0	0	0	1	0	0	0
PCSK9	6	2	7	7	11	1	2	1	4	0	2	0	4	0	0	0	0	0	1	0	0	0	0	0
USP24	1169	1869	1557	1118	2181	1816	1043	1048	1302	2000	1250	1533	2232	1455	2653	1162	1399	1524	1242	1450	2346	2515	2414	1705
MIR4422HG	2	0	1	0	1	0	7	6	2	3	0	1	0	0	1	4	0	0	1	0	5	3	10	36
GYG1P3	0	0	0	0	1	0	0	0	0	0	0	0	0	0	0	0	0	0	0	0	0	0	0	0
MIR4422	0	0	0	0	0	0	0	0	0	0	0	0	0	0	0	0	0	0	0	0	0	0	0	0
AL603840.1	1	4	2	0	0	0	0	9	0	0	1	2	1	2	0	0	3	0	0	1	1	0	0	0
GOT2P1	0	0	0	0	1	0	0	0	0	0	0	0	0	0	0	0	0	0	0	0	0	0	0	0
MTCO2P34	0	0	0	0	0	0	0	0	0	0	0	0	0	0	0	0	0	0	0	0	0	0	0	0
RN7SKP291	0	0	0	0	0	0	0	0	0	0	0	0	0	0	0	0	0	0	0	0	0	0	0	0
RNU6-830P	0	0	0	0	0	0	0	0	0	0	0	0	0	0	0	0	0	0	0	0	0	0	0	0
LINC01755	1	0	0	0	0	0	0	0	0	0	0	0	0	0	0	3	1	0	0	0	0	0	0	0
LINC01753	0	0	0	0	0	0	0	0	0	0	0	0	0	0	0	0	0	0	0	0	0	0	0	0
PIGQP1	0	0	0	0	0	0	0	0	0	0	0	0	0	0	0	0	0	0	0	0	0	0	0	0
AL353681.1	0	0	0	0	0	0	0	0	0	0	0	0	0	0	3	0	1	0	0	0	0	0	0	0
AC119674.1	5	9	4	4	6	8	8	12	6	16	15	13	7	2	2	30	39	13	10	16	1	0	1	0
AC119674.2	1	1	2	5	5	5	2	3	5	15	16	13	1	7	5	4	6	8	12	17	3	0	0	4
RPSAP20	0	0	1	0	1	0	7	4	0	0	2	0	2	1	2	5	20	1	0	1	1	0	0	0
LINC01767	0	2	0	2	4	0	4	5	0	5	5	8	2	3	3	2	14	4	0	6	1	0	1	3
PLPP3	2467	4857	2742	2814	3376	3269	5182	2429	5242	12495	9314	10654	1062	1888	1825	2521	1240	6795	4909	7819	669	177	268	618
RPL21P23	0	1	0	0	0	0	0	2	0	1	1	0	0	1	9	0	0	0	0	1	0	0	0	0
RPL23AP85	0	0	0	0	0	0	0	0	0	0	1	0	0	0	2	2	0	1	0	0	0	0	0	0
AC099789.1	0	0	0	0	0	0	0	0	0	0	0	0	0	0	0	0	0	0	0	0	0	0	0	0
PRKAA2	683	1674	1002	636	1206	994	267	132	350	1248	1157	1172	455	427	516	506	572	890	798	1006	258	319	535	237
FYB2	201	169	118	185	213	136	7	1	7	72	100	77	3	3	1	18	15	9	26	6	4	9	1	0
AL360295.1	0	0	1	1	0	0	0	0	0	0	0	0	0	0	0	0	0	0	0	0	0	0	0	0
C8A	0	0	0	0	0	0	0	0	0	0	0	0	0	0	0	0	0	0	0	0	0	0	0	0
C8B	0	0	6	0	0	0	0	0	0	0	0	0	0	0	0	0	0	0	0	0	0	0	0	0
AL161740.1	0	0	0	0	0	0	0	0	0	0	0	0	0	0	0	0	0	0	0	0	0	0	0	0
DAB1	4	8	11	7	24	9	22	32	28	2	4	4	24	19	23	4	1	15	10	2	0	8	2	2
AL390243.1	0	0	0	0	0	0	0	0	0	0	2	0	0	0	0	0	0	0	0	0	0	0	0	0
RPS20P5	0	0	0	0	0	0	0	0	0	0	0	0	0	0	0	0	0	0	0	0	0	0	0	0
DAB1-AS1	0	0	0	0	0	0	0	0	0	0	0	0	0	0	0	0	0	0	2	0	0	0	0	0
HNRNPA1P6	2	0	0	0	0	0	0	0	0	0	6	2	0	0	0	0	0	0	0	0	0	0	0	0
RPS26P15	3	0	0	0	0	0	2	1	2	0	0	0	2	0	0	1	0	0	0	1	1	3	0	3
AL445193.2	0	0	0	0	0	0	0	0	0	0	0	0	0	0	1	0	0	0	0	0	0	0	0	0
AL445193.1	0	0	0	0	0	0	0	0	0	0	0	0	0	0	0	0	0	0	0	0	0	0	0	0
AL357373.1	0	0	0	1	0	0	0	0	0	0	0	0	0	0	0	0	4	0	0	0	0	0	0	0
OMA1	174	537	352	216	291	319	161	168	204	293	209	310	227	179	204	168	219	146	147	152	204	223	194	300
AL035411.3	7	8	13	8	24	16	8	7	14	20	9	4	7	13	20	11	2	4	5	7	13	20	18	4
AL035411.2	0	0	0	0	0	0	0	0	0	0	0	0	0	0	0	0	2	0	0	1	0	0	0	0
RN7SL713P	0	0	0	0	0	0	0	0	0	0	0	0	0	0	0	0	0	0	0	0	0	0	0	0
TACSTD2	3194	3098	3052	3797	2219	1872	300	320	363	294	233	253	175	183	112	209	110	84	89	23	32	6	6	23
AL035411.1	14	79	32	33	17	6	19	7	18	29	37	38	16	14	19	6	11	18	8	14	8	4	4	2
MYSM1	479	506	486	376	679	573	522	609	530	1010	839	812	603	658	820	620	803	761	620	832	628	793	891	905
AL136985.3	10	14	19	8	12	6	6	3	7	11	21	16	6	6	10	17	30	6	9	4	2	3	2	11
JUN	2826	17657	7763	9339	10931	3250	6034	6776	6590	46436	45959	35956	4421	4499	5195	12523	12016	6376	11698	10718	1729	4243	9067	9355
LINC01135	45	56	58	56	42	31	56	23	26	65	75	44	45	30	59	31	71	44	21	38	14	15	53	26
AL136985.2	4	0	0	0	1	0	0	1	1	2	3	1	1	2	3	5	5	1	0	4	6	0	2	4
AL136985.1	0	0	0	0	0	0	0	1	0	2	0	1	1	0	10	0	0	0	0	0	0	0	1	1
LINC02777	20	59	43	33	40	36	45	24	12	54	42	68	16	31	51	13	19	15	15	8	27	63	141	142
LINC01358	3	5	5	3	2	0	79	110	59	294	160	235	33	25	21	19	10	15	103	24	53	133	229	228
PHBP3	0	0	2	1	0	0	0	0	0	0	0	0	0	2	0	0	1	0	0	0	0	0	3	0
AL592431.2	0	0	0	0	0	0	0	0	3	1	0	0	0	1	2	0	0	2	0	1	0	4	5	0
AL592431.1	0	0	0	0	0	0	0	3	2	12	7	13	1	3	0	0	0	0	1	0	5	3	13	5
AC093425.1	7	7	13	1	2	3	6	2	5	22	35	20	15	7	25	19	42	7	6	12	10	12	16	17
AC093424.1	0	0	0	1	1	3	0	0	0	0	2	2	2	0	2	0	3	1	0	1	0	1	0	3
FGGY	94	789	263	183	288	292	287	105	329	539	410	538	159	235	257	161	196	550	480	530	107	155	135	127
MIR4711	0	0	0	0	0	0	0	0	0	0	0	0	0	0	0	0	0	0	0	0	0	0	0	0
AL035416.1	0	1	3	0	2	1	2	1	0	1	4	2	0	1	1	2	3	1	0	1	0	1	6	0
HOOK1	685	1340	867	720	1110	859	381	264	442	1481	1174	1271	442	418	579	562	898	1645	1383	1627	123	187	400	125
CYP2J2	16	248	32	17	52	44	4926	1693	3702	11066	11861	11764	208	188	188	2542	3631	1727	2811	1856	111	380	652	886
RN7SL475P	0	0	0	0	0	0	0	0	1	0	0	0	0	0	0	0	0	0	0	0	0	0	0	0
C1orf87	0	0	2	0	0	0	5	5	6	0	0	0	0	0	0	0	2	0	0	2	0	0	0	0
PGBD4P8	0	0	0	0	0	1	0	0	0	0	0	0	0	0	0	0	0	0	0	0	0	0	0	0
LINC02778	1	4	5	0	1	3	0	0	1	0	0	0	0	0	0	0	2	0	0	0	0	0	0	0
LINC01748	1	0	0	3	0	1	0	1	1	4	3	0	0	33	1	1	0	0	0	1	0	5	0	0
AC099792.1	2	2	2	3	2	4	3	2	0	5	1	3	0	0	1	0	0	0	0	0	0	0	3	0
NFIA	268	777	519	360	691	729	1421	1002	1192	1450	1492	1551	699	598	976	688	935	1352	1213	1339	166	329	521	478
NFIA-AS2	1	0	0	0	0	0	12	4	6	7	5	4	9	4	3	2	7	3	4	1	0	0	0	0
NFIA-AS1	0	0	4	0	0	0	3	0	2	2	1	5	1	0	0	0	3	5	1	1	0	0	0	4
AC099791.3	0	0	0	2	0	0	0	0	0	0	0	0	0	2	0	0	0	1	0	0	0	0	0	0
AC099791.4	0	0	0	0	0	0	0	1	0	0	0	0	0	2	0	2	0	0	0	0	0	0	0	1
AC099791.1	0	0	0	0	0	0	0	1	0	0	0	0	1	0	0	0	3	0	0	0	0	0	0	0
TM2D1	287	505	422	343	429	365	409	320	387	636	684	653	289	462	430	219	210	609	451	481	343	388	513	351
AC099791.2	1	1	6	2	0	0	0	1	2	0	0	1	4	2	3	4	25	0	0	0	0	0	0	0
PATJ	1167	5740	1661	1509	2421	2516	1082	587	1407	2909	2220	2146	1075	881	1131	627	1732	2133	2260	2057	304	449	629	320
RNU6-414P	0	0	0	0	0	0	0	2	0	0	1	0	0	0	0	0	0	0	0	0	0	0	0	0
RNU6-1177P	0	0	0	0	0	0	0	0	1	0	0	0	0	0	0	0	0	0	0	0	0	0	0	0
LAMTOR5P1	0	2	0	0	0	0	0	1	0	0	1	0	0	0	3	0	2	1	0	0	2	0	0	0
RN7SL180P	1	1	2	0	0	0	0	0	3	0	2	0	5	0	0	0	10	0	1	0	0	0	0	0
MIR3116-1	0	0	0	0	0	0	0	0	0	0	0	0	0	0	0	0	0	0	0	0	0	0	0	0
MIR3116-2	0	0	0	0	0	0	0	0	0	0	0	0	0	0	0	0	0	0	0	0	0	0	0	0
PIGPP2	0	0	0	0	0	0	0	0	0	0	0	0	0	0	0	0	0	0	0	0	0	0	0	0
RPS15AP7	0	0	0	0	0	0	0	0	0	0	0	0	0	0	0	0	0	0	0	0	0	0	0	0
L1TD1	0	7	6	0	2	0	5	5	6	6	7	10	4	8	6	12	12	20	14	6	3	0	0	8
AL162739.1	0	0	0	0	0	0	0	0	0	0	0	0	0	0	0	0	0	0	0	0	0	0	0	0
KANK4	14	108	79	59	77	58	72	39	61	62	32	49	12	13	32	42	82	114	100	67	0	0	2	0
RNU6-371P	0	0	0	0	0	0	0	0	0	0	0	0	0	0	0	0	0	0	0	0	0	0	0	0
USP1	353	654	512	464	710	461	541	418	630	904	539	894	321	536	417	218	206	749	658	576	1153	841	1184	512
DOCK7	368	779	432	419	631	360	477	308	574	1050	759	1023	1046	808	1165	380	530	1047	1047	981	1033	1067	1199	578
AL451044.1	0	0	0	0	0	0	0	0	0	2	4	0	0	0	1	0	0	0	0	0	0	0	0	0
ANGPTL3	134	4396	1054	357	1398	811	557	238	879	1481	1583	1638	53	27	35	79	62	1106	252	417	0	7	3	7
AL138847.2	9	193	65	14	101	82	32	16	56	98	99	116	3	0	1	4	3	70	20	33	0	1	0	0
AL138847.1	0	0	0	0	0	3	1	2	0	0	0	0	0	0	4	0	7	0	0	0	0	0	0	1
AC103923.1	3	8	10	4	3	2	2	0	1	8	1	9	0	2	1	4	9	5	4	6	0	0	5	4
ATG4C	128	355	240	175	299	200	218	191	219	330	238	333	202	234	285	194	159	312	265	281	315	252	238	297
AC099794.1	0	0	0	0	0	0	0	0	2	0	0	1	0	0	1	0	1	0	0	2	0	0	0	0
AC099794.2	0	0	0	0	0	0	0	0	0	0	0	0	0	0	0	0	0	0	0	0	0	0	0	3
LINC01739	31	11	24	21	25	2	0	0	0	0	0	0	0	0	0	0	0	0	0	0	0	0	0	0
AL162400.3	0	0	0	0	0	0	0	0	0	0	0	0	0	0	0	0	0	0	0	0	0	0	0	0
AL162400.1	0	0	0	0	0	0	1	0	0	0	0	0	0	0	0	0	0	0	0	0	0	0	0	0
AL162400.2	18	6	12	6	9	4	0	0	0	0	0	0	0	0	0	0	0	0	0	0	0	0	0	0
AC096543.1	0	0	0	0	0	0	0	0	0	0	0	0	0	0	0	0	0	0	0	0	0	0	0	0
LINC00466	0	3	0	0	0	0	2	0	0	0	0	0	4	4	4	0	0	0	0	0	0	0	0	0
RNA5SP49	0	0	0	0	0	0	0	0	0	0	0	0	0	0	0	0	0	0	0	0	0	0	0	0
AC096543.2	0	0	0	0	0	0	0	0	0	0	0	0	0	0	0	0	0	0	0	0	0	0	0	0
RPSAP65	0	0	0	0	0	0	0	0	0	0	0	0	0	0	0	0	0	0	0	0	0	0	0	0
FOXD3-AS1	0	3	1	1	1	3	0	0	0	2	0	0	1	2	2	0	0	0	0	0	0	0	0	1
FOXD3	2	7	9	8	12	6	1	0	3	1	0	1	0	0	0	0	0	1	0	2	0	0	0	0
MIR6068	0	0	0	0	0	0	0	0	0	0	0	0	0	0	1	0	0	0	0	0	0	0	0	0
AL049636.1	0	0	0	0	0	0	0	0	0	0	0	0	0	0	0	0	0	0	0	0	0	0	0	0
ALG6	129	172	200	123	186	129	158	186	121	252	241	268	278	245	347	199	263	275	238	214	195	228	252	254
ITGB3BP	187	190	173	113	189	130	287	244	231	192	225	247	303	196	339	195	250	270	183	220	241	239	287	370
BX004807.1	0	0	0	0	0	0	0	0	0	2	0	0	0	0	0	1	0	0	0	0	0	0	2	0
EFCAB7	104	244	179	114	201	130	205	137	140	202	207	204	272	154	343	168	200	185	204	192	126	130	162	165
RN7SL488P	0	0	1	0	0	1	0	0	0	0	0	3	0	0	0	1	2	1	0	0	0	0	0	0
RNU7-123P	0	3	0	1	0	0	3	0	0	3	2	3	1	1	5	3	6	2	0	2	2	1	1	2
DLEU2L	14	6	11	7	16	11	2	13	6	25	18	8	5	11	16	7	16	10	12	19	3	11	13	12
AL109925.3	0	0	0	0	0	0	0	0	0	0	0	0	0	0	0	0	0	0	0	0	0	0	0	0
AL109925.6	0	0	0	0	0	0	0	0	0	0	0	0	0	0	0	0	0	0	0	0	0	0	0	0
AL109925.4	0	0	0	0	0	0	0	0	0	0	0	0	0	0	0	0	0	0	0	0	0	0	0	0
AL109925.2	0	0	0	0	0	0	0	0	0	0	0	0	0	0	0	0	0	0	0	0	0	0	0	0
AL109925.5	0	0	0	0	0	0	0	0	0	0	0	0	0	0	0	0	0	0	0	0	0	0	0	0
AL109925.1	0	0	0	0	0	0	0	0	0	0	0	0	0	0	0	0	0	0	0	0	0	0	0	0
PGM1	500	2057	1299	981	937	1123	694	385	948	1948	1753	2031	671	1581	1044	392	265	1047	1149	1188	1046	1034	1224	618
RN7SL130P	5	5	3	3	3	1	0	0	5	8	10	4	9	7	8	2	7	6	1	5	3	2	0	6
ROR1	73	136	96	68	118	91	125	95	214	206	51	133	65	76	47	66	103	198	81	94	23	57	36	43
AL161742.1	0	0	0	0	0	0	0	0	0	0	0	0	0	0	0	0	0	0	0	0	0	0	0	0
CFL1P3	0	0	0	0	0	0	0	0	0	0	0	0	1	0	2	0	0	0	0	0	0	0	0	0
RNU6-809P	0	0	0	0	0	0	0	0	0	0	0	0	0	0	0	0	0	0	0	0	0	0	0	0
ROR1-AS1	2	4	3	1	0	3	0	1	0	2	1	0	3	3	0	3	0	1	0	2	0	0	11	0
AL445205.1	5	12	20	17	14	11	15	0	4	17	22	17	4	2	1	3	9	6	1	9	3	1	6	0
UBE2U	2	0	5	2	1	5	1	0	1	3	1	0	0	0	0	0	4	0	0	0	0	0	0	0
RNU7-62P	0	0	0	0	0	0	0	0	0	0	0	0	0	0	0	0	0	0	0	0	0	0	0	0
CACHD1	174	604	196	254	419	372	184	125	192	711	451	596	241	285	252	109	69	372	185	332	371	140	606	70
MIR4794	0	0	0	0	0	0	0	0	0	2	0	0	0	0	0	0	0	0	0	0	0	0	0	0
RAVER2	315	477	383	253	431	389	188	154	224	918	700	830	306	311	393	258	276	900	853	921	273	161	319	202
JAK1	1736	4012	2202	2036	3149	2601	5178	3726	5291	8416	4306	7239	2086	3739	2812	2522	1761	6620	6279	6019	5098	5047	5378	3052
AL606517.2	0	0	0	0	0	0	0	0	0	0	0	0	0	0	0	0	0	0	0	0	0	0	0	0
AL606517.1	0	0	0	0	0	2	0	0	0	3	0	0	2	0	0	0	1	1	0	2	0	0	0	2
LINC01359	10	14	1	7	12	13	11	38	11	35	65	26	41	5	42	36	79	20	4	26	1	16	7	25
SLC2A3P2	4	0	0	1	1	0	0	1	2	5	3	4	0	4	0	0	3	1	0	2	0	0	0	0
AL357078.2	1	0	1	1	1	3	0	0	0	1	7	2	4	0	11	5	3	0	0	2	0	1	1	1
RNU6-1176P	0	0	0	0	0	0	0	1	1	1	3	0	0	0	2	0	2	2	0	0	0	0	0	0
MIR3671	10	1	1	5	3	5	3	0	4	14	10	4	6	0	0	7	10	15	4	8	0	0	5	3
MIR101-1	0	0	0	0	0	0	0	0	0	0	0	1	0	0	0	0	0	0	0	0	0	0	0	0
AL357078.1	0	0	0	0	0	0	0	0	0	0	0	0	0	0	0	0	0	0	0	0	0	0	0	0
MRPS21P1	0	0	0	0	0	0	0	0	0	0	0	0	0	0	0	0	0	0	0	0	0	0	0	0
AK4	838	15086	5271	2762	6176	6630	1670	679	2069	2397	2476	2549	557	1265	854	650	722	2661	3543	3239	2899	2939	4194	1546
RPS29P7	0	0	0	0	0	0	0	0	0	0	0	0	0	0	0	0	0	0	0	0	0	0	0	0
DNAJC6	86	1097	295	206	338	345	31	32	31	147	74	109	79	79	120	73	117	182	434	314	67	53	191	42
AL139294.1	0	0	0	0	0	1	0	0	0	0	0	0	0	0	0	0	0	0	1	0	0	0	0	0
COX6CP13	0	0	0	0	0	0	0	0	0	0	1	0	1	0	0	0	0	0	0	0	0	0	0	0
RNU2-15P	0	0	0	0	0	0	0	0	0	0	0	0	0	0	0	0	0	0	0	0	0	0	0	0
LEPROT	1959	5141	2638	2238	3252	2541	2414	1746	2235	4331	2856	3916	1995	2941	2690	1624	1199	2926	2719	2946	1558	1894	2048	1510
LEPR	356	489	493	191	543	320	337	192	440	602	371	582	389	506	394	488	474	558	324	446	347	465	548	250
AC119800.1	0	1	0	1	0	0	1	2	4	1	2	0	3	0	2	6	2	2	3	1	5	0	2	0
AC097063.1	0	0	0	3	0	0	0	0	0	1	0	0	0	0	0	0	2	0	0	0	0	0	0	0
AL513493.1	0	0	0	0	0	0	0	3	0	0	1	0	0	0	0	2	0	0	0	0	0	0	0	0
RN7SL854P	0	0	0	0	0	0	0	0	0	0	0	0	0	0	0	0	0	0	0	0	0	0	0	0
PDE4B	138	393	147	262	311	181	434	583	426	1764	884	1316	247	512	335	147	94	1081	551	1124	1329	1519	1702	1125
AL590783.1	0	0	0	0	0	0	0	0	0	0	0	0	0	0	0	0	0	0	0	0	0	0	0	0
RNU4-88P	0	0	0	0	0	0	0	0	0	0	0	0	0	0	0	0	0	0	0	0	0	0	0	0
SGIP1	328	188	381	175	364	387	401	406	315	198	157	168	356	252	354	1020	1435	123	39	95	49	52	62	123
MIR3117	0	0	0	0	0	0	0	3	0	0	0	0	0	0	0	0	0	0	0	0	0	0	0	0
AL139147.1	4	1	3	0	0	1	0	4	3	3	2	7	4	13	5	0	2	2	3	6	3	1	15	0
TCTEX1D1	1	14	7	7	7	10	14	29	20	28	19	13	26	23	25	4	36	12	16	12	22	43	14	64
INSL5	2	0	0	0	0	1	0	1	1	1	3	0	5	0	4	6	5	0	0	0	0	0	0	0
WDR78	103	289	173	116	211	112	194	111	146	132	115	139	181	135	144	141	181	145	110	137	17	16	32	36
AL592161.1	0	1	0	0	0	0	0	0	0	0	0	0	3	0	0	0	0	0	0	0	0	0	0	0
MIER1	544	757	692	547	815	572	848	775	956	932	693	881	670	907	965	528	472	791	639	666	836	809	1007	802
SLC35D1	287	1151	405	253	652	524	498	238	618	927	656	895	271	772	524	157	214	515	582	470	400	451	372	226
C1orf141	0	3	2	4	1	0	0	0	0	0	0	0	0	0	0	0	0	0	0	0	0	0	0	0
AL133320.1	0	0	0	0	0	0	0	0	0	0	0	0	0	0	0	0	0	0	0	0	0	0	0	0
AL133320.2	6	3	11	2	0	0	0	0	0	0	0	0	0	0	0	0	0	0	0	0	0	0	0	0
IL23R	0	3	2	3	0	0	1	0	8	3	2	4	1	7	0	4	6	0	10	6	1	1	1	3
RNU6-586P	0	0	0	0	0	0	0	0	0	0	0	0	0	0	0	0	0	0	0	0	0	0	0	0
RNU4ATAC4P	0	0	0	0	0	0	0	0	0	0	0	0	0	0	0	0	0	0	0	0	0	0	0	0
AL389925.1	0	0	0	0	0	0	0	0	0	0	0	0	2	0	0	0	0	0	0	0	0	0	0	0
IL12RB2	2	44	8	7	17	22	49	34	30	17	11	14	253	467	342	100	91	27	19	39	24	60	32	38
SERBP1	2322	5545	3937	3116	2902	3726	3826	2729	3988	5669	3653	5427	2468	4607	3361	1672	962	4111	4009	4124	5254	4591	5459	3567
RNU6-387P	0	1	0	1	1	1	4	0	5	1	3	0	1	2	1	0	6	6	3	7	1	0	3	9
LINC01702	2	107	33	20	8	45	4	0	5	4	15	8	1	0	0	0	7	0	0	0	0	0	4	0
RNU6-1031P	0	0	0	0	0	0	0	0	0	0	0	0	0	0	0	0	0	0	0	0	0	0	0	0
AL590559.1	0	0	0	0	0	0	0	0	0	0	0	0	0	0	0	0	0	0	0	0	0	0	0	0
RN7SL392P	0	0	0	0	0	0	0	0	0	0	0	0	0	0	0	0	0	0	0	0	0	0	0	0
HNRNPCP9	0	0	0	0	0	0	0	0	0	0	0	0	0	0	0	0	0	0	0	0	0	0	0	0
GADD45A	1868	5290	1982	1856	1183	1650	1209	751	1305	2151	1960	2022	274	436	379	302	198	951	860	1036	330	387	453	362
GNG12	1883	4429	2973	2121	3396	3373	2475	1517	2983	3539	2164	3597	1148	2273	1708	925	727	3596	3380	2868	1026	1492	1625	977
RNU7-80P	0	0	0	0	0	0	0	0	0	0	0	0	0	1	0	0	0	0	1	0	0	0	0	0
GNG12-AS1	29	46	27	16	30	30	17	4	18	17	24	27	10	10	14	15	13	32	46	40	0	11	10	9
AL157407.1	0	0	0	0	0	0	0	0	0	0	0	0	0	0	0	0	0	0	0	0	0	0	0	0
DIRAS3	187	173	233	145	217	151	317	64	231	84	65	100	27	7	29	71	61	13	15	2	6	10	3	6
ARL5AP3	4	0	0	0	0	3	0	0	2	0	2	0	0	0	1	0	0	1	0	0	0	0	0	0
WLS	1539	3891	2282	1554	2178	2338	568	352	528	1717	1038	1490	514	441	534	462	337	1039	1171	1033	90	176	76	108
CTBP2P8	1	4	4	13	3	1	1	2	1	3	1	1	22	5	23	10	5	0	5	4	0	1	0	0
MIR1262	0	0	0	0	0	0	0	0	0	0	0	0	0	0	1	0	0	0	1	0	0	0	0	0
RPS7P4	0	0	0	1	0	0	0	0	0	0	0	1	0	0	2	0	0	0	0	0	0	0	0	0
COX6B1P7	0	0	0	0	0	0	0	0	0	0	0	0	0	0	0	0	0	0	0	0	0	0	0	0
ELOCP18	0	0	0	0	0	0	0	0	0	0	0	0	0	0	0	0	0	0	0	0	0	0	0	0
AL139413.1	0	0	0	0	0	0	0	0	0	0	0	0	0	0	0	0	0	0	0	0	0	0	0	0
RPE65	0	0	0	0	0	0	5	2	0	3	2	4	0	3	4	0	1	2	2	0	0	0	0	0
DEPDC1	2	1	5	0	1	4	33	20	32	46	33	24	49	98	47	7	11	37	38	24	296	134	262	188
AL138789.1	0	0	0	0	0	0	1	1	0	0	0	0	0	3	2	0	2	2	2	0	1	11	0	1
DEPDC1-AS1	0	0	0	0	0	0	0	4	0	1	0	0	0	0	0	0	0	0	0	0	0	1	0	2
TXNP2	0	0	0	0	0	0	0	0	0	0	0	0	0	0	0	0	0	0	0	0	0	0	0	0
AL035412.1	0	0	0	0	0	0	0	0	0	0	0	0	0	0	0	0	0	0	0	0	0	0	0	0
AL033530.1	0	0	0	0	0	0	0	0	0	2	1	4	0	0	0	0	1	0	0	0	2	0	3	3
AL691520.1	0	0	0	0	0	0	0	0	0	0	0	0	0	0	0	0	0	0	0	0	0	0	0	0
LINC01707	0	2	0	1	2	1	0	0	0	0	0	0	0	1	0	0	0	0	0	0	0	0	0	0
LINC02791	0	0	0	0	0	0	0	0	0	0	0	0	0	0	0	0	0	0	0	0	0	0	0	0
LINC01758	0	15	15	7	14	8	2	0	0	0	1	0	0	0	0	0	0	5	0	0	0	0	0	0
AL359894.1	0	1	1	0	1	0	0	1	0	0	1	0	0	0	2	0	0	0	0	0	52	32	11	55
LRRC7	29	66	15	20	41	25	48	14	25	37	80	29	13	19	30	54	132	33	16	24	31	5	14	44
SGO1P1	0	0	2	0	0	0	0	0	0	0	0	0	0	0	0	0	0	0	0	0	0	0	0	0
AL117353.1	0	2	0	0	0	0	0	2	0	0	1	0	0	0	0	0	0	0	0	0	0	0	0	0
RN7SL538P	0	0	0	0	0	0	0	0	0	0	0	0	0	0	0	0	0	0	0	0	0	0	0	0
PIN1P1	0	1	0	0	0	0	0	0	0	0	0	0	0	0	0	0	1	0	0	0	0	0	0	0
AL158840.1	0	0	0	0	0	0	0	0	0	0	0	0	0	0	0	0	1	0	0	0	0	0	0	0
LRRC40	192	543	350	208	378	267	321	234	274	556	403	560	327	324	329	303	315	651	417	513	351	351	438	262
RN7SL242P	0	0	0	0	0	0	0	0	0	0	0	0	0	0	0	0	0	0	0	0	0	0	0	0
SRSF11	2098	2582	2199	1801	2296	2332	2210	2916	2106	3250	3455	2544	4591	2823	5451	4052	6513	2959	2386	3026	2396	2798	3010	3390
AL353771.1	0	1	0	0	2	0	0	0	0	0	2	0	0	0	0	0	2	0	0	1	1	0	0	4
ANKRD13C	292	598	455	320	440	471	424	377	434	620	437	616	470	453	589	397	371	510	476	480	387	478	463	403
HHLA3	70	196	122	108	90	116	85	76	51	85	77	100	61	36	51	127	68	95	89	62	45	80	68	141
AL158839.1	0	1	3	0	1	0	0	0	2	1	1	0	0	1	2	0	6	0	0	4	0	0	0	3
CTH	126	544	171	132	247	236	47	23	62	94	65	80	26	26	37	17	12	71	48	76	6	6	6	17
AL354872.2	3	36	7	7	16	20	6	1	1	4	4	4	5	2	4	1	6	11	0	7	0	0	1	0
AL354872.1	0	0	0	1	0	0	0	0	0	0	0	0	0	1	1	0	0	0	0	0	0	0	0	0
CASP3P1	0	0	0	0	0	0	0	0	0	0	0	0	0	0	0	0	0	0	0	0	0	0	0	0
LINC01788	21	237	71	85	83	79	0	0	0	7	3	1	7	4	1	7	26	3	0	3	0	0	4	1
AL513285.1	0	0	0	0	0	0	0	0	0	0	0	0	0	0	0	0	0	0	0	0	0	0	0	0
PTGER3	4166	4600	5432	3905	6205	4909	64	71	135	1044	615	862	1983	2079	3950	200	273	1748	2288	2227	70	71	142	204
AL031429.1	11	18	18	6	37	17	0	0	0	0	0	1	21	14	13	1	21	21	2	8	0	0	0	0
AL031429.2	108	47	101	52	43	59	0	0	0	6	5	5	19	25	76	2	10	12	15	11	0	0	0	0
ZRANB2-AS1	9	14	13	5	6	10	1	2	1	0	4	1	3	4	13	2	7	2	6	5	0	0	0	1
ZRANB2	1188	1223	1218	902	1289	1038	1114	1286	1061	1490	1466	1234	1238	1267	1728	1468	1917	1524	1103	1398	1261	1330	1439	1823
MIR186	9	1	6	2	4	2	5	6	9	12	11	12	3	1	3	1	6	14	4	14	6	9	12	0
ZRANB2-AS2	13	35	31	22	32	21	23	19	17	38	47	34	31	27	45	16	29	29	38	24	9	7	29	16
AL358453.1	0	0	1	3	0	0	0	0	0	0	0	0	0	0	0	0	0	0	0	0	0	0	0	0
NEGR1	100	385	246	183	779	154	75	77	119	251	182	246	54	36	47	26	15	334	209	256	4	2	8	13
AL354949.1	0	0	0	0	0	0	0	0	0	0	1	0	2	0	1	0	0	0	0	1	0	0	0	0
AL359821.1	0	0	0	0	0	0	0	0	0	0	0	1	0	0	0	0	0	0	0	0	0	0	0	0
NEGR1-IT1	0	3	0	0	0	0	0	0	0	0	0	0	0	0	0	0	0	0	0	0	0	0	0	0
GDI2P2	1	0	0	1	2	0	0	0	1	1	0	0	0	0	0	0	1	0	0	0	1	0	1	0
AL513166.1	1	9	8	0	16	7	1	1	1	11	4	5	0	0	5	0	5	4	3	5	0	2	0	0
RPL31P12	0	0	0	0	0	0	0	0	0	0	0	0	0	0	0	0	0	0	0	0	0	0	0	0
AL583808.1	0	0	0	0	0	0	0	1	0	0	1	0	0	0	1	0	0	2	0	1	0	7	4	0
RNU6-1246P	0	0	0	0	0	0	0	0	0	0	0	0	0	0	0	0	0	0	0	0	0	0	0	0
LINC02796	0	0	1	0	0	0	0	0	0	0	0	0	0	0	0	0	0	0	0	0	0	0	0	0
LINC02797	0	0	0	0	0	0	0	0	0	0	0	0	0	0	0	0	0	0	0	0	0	0	0	0
AL732618.1	0	0	0	0	0	0	0	0	0	0	0	0	0	0	0	0	0	0	0	0	0	0	0	0
KRT8P21	0	0	0	0	0	0	0	0	0	0	0	0	0	0	0	0	0	0	0	0	0	0	0	0
RN7SKP19	0	0	0	0	0	0	0	0	0	0	0	0	0	0	0	0	0	0	0	0	0	0	0	0
LINC01360	0	0	0	0	0	0	0	0	0	0	0	0	0	0	0	0	0	0	0	0	0	5	0	0
LINC02238	0	0	0	0	0	0	0	0	0	0	0	0	0	0	0	0	0	0	0	0	0	0	0	0
RNA5SP50	0	0	0	0	0	0	0	0	0	0	0	0	0	0	0	0	0	0	0	0	0	0	0	0
AL591463.1	0	0	0	0	1	0	0	0	0	0	0	0	0	0	3	0	0	0	0	0	0	1	0	0
RNU4ATAC8P	0	0	0	0	0	0	0	0	0	0	0	0	0	0	0	0	0	0	0	0	0	0	0	0
LRRIQ3	35	55	40	19	43	31	17	8	8	9	6	10	10	10	17	7	11	17	9	6	6	2	7	11
FPGT	129	411	285	207	282	242	227	207	229	388	290	324	173	182	267	168	205	357	286	375	227	173	230	209
FPGT-TNNI3K	11	26	22	4	37	30	21	25	6	21	28	15	0	5	17	30	34	27	19	37	6	8	8	11
TNNI3K	5	8	5	0	5	2	0	0	0	1	2	1	3	1	2	1	1	2	1	3	0	0	0	2
AC093158.1	2	1	2	0	0	0	2	0	1	4	1	0	0	0	2	1	3	0	3	0	0	1	3	0
AC105271.1	0	1	0	0	4	0	2	0	2	1	0	0	0	0	0	1	1	0	0	1	0	0	0	0
LRRC53	0	2	4	0	2	0	0	0	0	0	0	1	0	0	0	0	2	0	0	0	0	0	0	0
ERICH3	1	6	0	2	2	2	11	7	21	16	13	12	27	10	33	25	15	30	13	46	0	0	3	0
ERICH3-AS1	0	0	0	0	0	0	0	0	0	0	1	0	0	0	0	0	0	0	2	0	0	0	0	0
AC135803.1	28	30	30	18	25	28	11	34	9	20	50	39	58	11	79	78	76	32	15	28	5	5	6	22
CRYZ	2006	9693	4933	3171	4306	3616	3293	1385	3064	3431	3455	3344	2193	2732	2597	1460	1506	3796	4123	4009	958	1175	1223	891
TYW3	272	529	520	333	495	403	343	296	382	369	296	386	275	361	429	240	328	548	491	428	297	276	320	280
AC133865.1	0	0	0	0	0	0	0	0	0	0	0	0	0	0	0	0	0	0	0	0	0	0	0	0
AC099786.3	0	0	0	0	0	0	0	0	0	0	0	0	0	0	0	0	0	0	0	0	0	0	0	0
AC099786.1	0	0	0	0	0	0	0	0	0	0	0	0	2	0	0	0	0	6	12	2	0	0	0	0
LHX8	0	0	1	1	0	0	0	0	0	0	0	0	25	12	14	0	0	45	90	36	0	0	0	0
AC099786.2	0	0	0	0	0	0	0	0	0	0	0	0	5	4	10	0	0	28	35	16	0	0	0	0
RNU6-622P	0	0	0	0	0	0	0	0	0	0	0	0	0	0	0	0	0	0	0	0	0	0	0	0
SLC44A5	20	19	20	5	21	13	0	3	2	1	2	2	38	20	62	3	3	24	7	5	2	7	26	8
AC093156.1	0	0	0	0	0	0	0	0	0	0	0	0	0	0	0	0	0	0	0	0	0	0	0	0
[truncated: 57,369 more rows]
