# Supplementary material for: Identification of a basement membrane-based risk scoring system for prognosis prediction and individualized therapy in clear cell renal cell carcinoma
Source: Front Genet. 2023 Feb 3;14:1038924. doi: 10.3389/fgene.2023.1038924 (PMC9935575; doi:10.3389/fgene.2023.1038924)
Supplement: Supplementary file 4 [file DataSheet1.ZIP › TCGA_clinical info.txt]

Id	fustat	age	gender	grade	stage	T	M	N
TCGA-B4-5834	0	59	MALE	G1	Stage I	T1	M0	N0
TCGA-CW-6087	1	61	MALE	G4	Stage IV	T3a	M1	N1
TCGA-B0-4698	1	75	MALE	G4	Stage IV	T4	M0	NX
TCGA-AS-3778	0	35	MALE	G1	Stage I	T1a	M0	NX
TCGA-B0-4690	1	65	MALE	G3	Stage IV	T4	M1	N0
TCGA-B2-4098	1	72	FEMALE	G2	Stage I	T1b	M0	NX
TCGA-B8-A54G	0	50	MALE	G3	Stage I	T1a	MX	NX
TCGA-CZ-5468	1	84	MALE	G4	Stage IV	T3b	M1	NX
TCGA-B0-5119	0	61	FEMALE	G2	Stage I	T1b	M0	N0
TCGA-GK-A6C7	0	76	FEMALE	unknow	Stage I	T1a	MX	NX
TCGA-BP-5173	1	75	MALE	G2	Stage I	T1a	M0	NX
TCGA-B0-4706	1	61	MALE	G4	Stage III	T3a	M0	NX
TCGA-B0-5096	1	72	FEMALE	GX	Stage III	T3a	M0	N1
TCGA-B0-4849	1	51	MALE	G3	Stage III	T3a	M0	NX
TCGA-CZ-5467	1	86	FEMALE	G4	Stage III	T3a	M0	N0
TCGA-B0-4693	1	72	FEMALE	G4	Stage III	T3a	M0	N0
TCGA-CJ-4918	1	64	MALE	G4	Stage IV	T3a	M1	N0
TCGA-B0-4710	0	75	FEMALE	G3	Stage III	T3a	M0	N0
TCGA-B0-4714	1	81	MALE	G3	Stage IV	T3b	M1	NX
TCGA-B0-4688	1	46	MALE	G4	Stage IV	T4	M1	N0
TCGA-B0-4694	1	72	MALE	G4	Stage III	T3b	M0	NX
TCGA-BP-4327	1	75	FEMALE	G2	Stage II	T2	M0	N0
TCGA-B0-4699	1	74	MALE	G4	Stage IV	T4	M1	N0
TCGA-BP-4989	0	58	MALE	G3	Stage III	T3a	M0	N0
TCGA-EU-5905	0	67	FEMALE	G3	Stage I	T1	M0	NX
TCGA-EU-5907	0	81	MALE	G3	Stage III	T3a	M0	NX
TCGA-A3-3346	1	68	MALE	G3	Stage I	T1b	M0	NX
TCGA-B0-4691	1	55	MALE	G3	Stage IV	T2	M1	N0
TCGA-CJ-4920	1	64	FEMALE	G2	Stage I	T1b	M0	NX
TCGA-B4-5836	0	61	FEMALE	G2	Stage I	T1b	M0	N0
TCGA-B8-A54I	0	48	MALE	G3	Stage I	T1b	MX	NX
TCGA-B4-5832	0	65	MALE	G2	Stage III	T3b	M0	N0
TCGA-BP-4771	1	62	MALE	G4	Stage IV	T3a	M1	N0
TCGA-CW-5584	1	74	MALE	G3	Stage III	T3b	M0	N1
TCGA-B4-5838	0	52	MALE	G2	unknow	T3	M0	N1
TCGA-CZ-4865	1	70	FEMALE	G2	Stage I	T1a	M0	NX
TCGA-B0-4814	1	58	MALE	G3	Stage IV	T4	M1	N0
TCGA-B4-5378	0	62	MALE	G2	Stage I	T1	M0	N0
TCGA-BP-4993	0	58	MALE	G3	Stage I	T1a	M0	NX
TCGA-B8-4622	0	57	MALE	G3	Stage IV	T3a	M1	N0
TCGA-B0-4703	1	51	MALE	G4	Stage IV	T3a	M1	N0
TCGA-BP-4761	0	57	MALE	G4	Stage III	T3a	M0	N1
TCGA-B0-4819	1	60	FEMALE	G4	Stage IV	T3b	M1	NX
TCGA-B2-4101	0	52	MALE	G3	Stage II	T2a	M0	NX
TCGA-BP-5169	0	70	MALE	G4	Stage I	T1b	M0	N0
TCGA-B8-5549	0	53	MALE	G3	Stage I	T1b	M0	N0
TCGA-B0-4713	1	76	FEMALE	G2	Stage III	T3b	M0	NX
TCGA-B2-4102	0	61	MALE	G2	Stage I	T1b	M0	NX
TCGA-BP-4803	0	79	MALE	G3	Stage III	T3a	M0	NX
TCGA-B0-4841	1	63	MALE	G3	Stage IV	T2	M1	NX
TCGA-BP-4967	0	76	MALE	G2	Stage III	T3a	M0	N0
TCGA-CZ-4860	1	60	MALE	G4	Stage IV	T4	M1	NX
TCGA-EU-5906	0	55	MALE	G2	Stage I	T1b	M0	NX
TCGA-BP-4974	1	58	MALE	G4	Stage IV	T3a	M1	N0
TCGA-BP-4807	0	42	MALE	G3	Stage I	T1a	M0	NX
TCGA-B0-5084	1	33	MALE	G3	Stage IV	T3a	M1	N1
TCGA-CJ-6033	1	54	FEMALE	G4	Stage IV	T3a	M1	N0
TCGA-B8-4620	0	70	FEMALE	G2	Stage III	T3a	M0	N0
TCGA-B0-4701	1	66	FEMALE	G3	Stage IV	T3a	M1	N0
TCGA-B8-5159	0	61	FEMALE	G3	Stage I	T1a	M0	N0
TCGA-G6-A5PC	1	54	FEMALE	G4	Stage IV	T1b	M1	N0
TCGA-B0-5095	1	81	MALE	G3	Stage III	T3a	M0	N0
TCGA-B8-4154	0	73	FEMALE	G2	Stage I	T1a	M0	N0
TCGA-B8-A54H	0	69	FEMALE	G3	Stage II	T2a	MX	N0
TCGA-B2-5636	0	79	MALE	G2	Stage I	T1a	M0	NX
TCGA-B8-4151	0	51	FEMALE	G2	Stage III	T3a	M0	N0
TCGA-BP-5177	0	46	FEMALE	G3	Stage I	T1a	M0	NX
TCGA-B8-5158	0	56	MALE	G4	Stage III	T3a	M0	N1
TCGA-B0-4828	1	79	MALE	G3	Stage IV	T2	M1	NX
TCGA-CZ-5462	1	83	MALE	G3	Stage IV	T1b	M1	NX
TCGA-B0-4844	1	60	MALE	G3	Stage IV	T3a	M1	NX
TCGA-G6-A8L6	1	55	MALE	G3	Stage IV	T2a	MX	NX
TCGA-B2-5635	0	74	MALE	G2	Stage I	T1a	M0	NX
TCGA-A3-3363	0	50	MALE	G2	Stage II	T2	M0	N0
TCGA-B0-4843	1	57	MALE	G3	Stage III	T3a	M0	N0
TCGA-A3-A8OW	0	37	MALE	G2	Stage III	T3a	MX	NX
TCGA-B2-5641	0	79	MALE	G3	Stage I	T1a	M0	N0
TCGA-BP-4770	1	73	FEMALE	G4	Stage IV	T4	M0	N0
TCGA-CZ-5461	1	52	MALE	G4	Stage IV	T1b	M1	NX
TCGA-B0-5094	1	62	MALE	G2	Stage IV	T3b	M1	N0
TCGA-BP-4798	1	74	MALE	G4	unknow	T3b	M1	N0
TCGA-CJ-4644	1	48	FEMALE	G3	Stage IV	T3a	M1	N0
TCGA-A3-A8OV	0	75	MALE	G2	Stage I	T1a	MX	NX
TCGA-B0-5080	1	63	MALE	G3	Stage IV	T3a	M1	N0
TCGA-BP-4352	1	74	FEMALE	G4	Stage IV	T3b	M1	N0
TCGA-BP-4782	0	55	FEMALE	G2	Stage I	T1a	M0	NX
TCGA-DV-5569	0	29	FEMALE	G2	Stage I	T1a	M0	NX
TCGA-T7-A92I	0	47	FEMALE	G1	Stage I	T1a	MX	NX
TCGA-B2-5633	0	56	MALE	G2	Stage I	T1b	M0	N0
TCGA-B0-5113	0	69	FEMALE	G2	Stage III	T3a	M0	N0
TCGA-6D-AA2E	0	68	FEMALE	G2	Stage I	T1b	MX	NX
TCGA-B2-3923	0	59	MALE	G2	Stage II	T2	M0	NX
TCGA-B0-5081	1	79	FEMALE	G2	Stage III	T3b	M0	N0
TCGA-B4-5377	0	68	FEMALE	G3	Stage IV	T3	M1	N0
TCGA-DV-A4VZ	0	53	MALE	G2	Stage I	T1a	MX	NX
TCGA-AK-3465	0	71	FEMALE	GX	Stage I	T1b	M0	NX
TCGA-DV-5568	0	26	MALE	G2	Stage I	T1a	M0	NX
TCGA-B2-3924	0	73	MALE	G2	Stage I	T1b	M0	NX
TCGA-BP-4349	0	68	FEMALE	G2	Stage I	T1a	M0	NX
TCGA-CZ-5986	0	61	MALE	G3	Stage I	T1	M0	N0
TCGA-BP-4756	0	62	FEMALE	G2	Stage I	T1b	M0	N0
TCGA-B2-4099	0	83	MALE	G3	Stage I	T1a	M0	NX
TCGA-BP-4353	1	61	MALE	G2	Stage I	T1	M0	N0
TCGA-B8-4148	0	63	FEMALE	G3	Stage I	T1a	M0	N0
TCGA-3Z-A93Z	0	69	MALE	G2	Stage I	T1a	M0	N0
TCGA-B8-5552	0	41	FEMALE	G2	Stage I	T1b	M0	NX
TCGA-BP-4768	0	72	FEMALE	G2	Stage I	T1a	M0	N0
TCGA-B8-4153	0	74	MALE	G3	Stage III	T3a	M0	NX
TCGA-BP-5187	0	54	MALE	G2	Stage I	T1a	M0	NX
TCGA-BP-5194	0	39	MALE	G2	Stage I	T1a	M0	NX
TCGA-BP-4776	0	52	MALE	G2	Stage I	T1a	M0	NX
TCGA-B2-5639	0	46	MALE	G3	Stage IV	T3	M1	NX
TCGA-B8-A8YJ	0	60	FEMALE	G2	Stage I	T1b	unknow	NX
TCGA-B8-4621	0	63	MALE	G3	Stage I	T1b	M0	N0
TCGA-CJ-4638	1	46	FEMALE	G4	Stage IV	T3a	M1	N1
TCGA-BP-4970	0	44	MALE	G3	Stage III	T1a	M0	N1
TCGA-B8-5550	0	71	MALE	G3	Stage III	T3a	M0	N0
TCGA-B8-5553	0	67	FEMALE	G2	Stage I	T1b	M0	N0
TCGA-CZ-5987	1	60	MALE	G2	Stage IV	T3b	M1	NX
TCGA-CZ-4861	1	63	MALE	G2	Stage II	T2	M0	NX
TCGA-B0-5402	0	64	MALE	G4	Stage IV	T4	M0	NX
TCGA-BP-4977	0	57	MALE	G3	Stage I	T1b	M0	NX
TCGA-B0-4823	1	88	MALE	G2	Stage I	T1a	M0	N0
TCGA-B0-5092	1	53	FEMALE	G3	Stage IV	T1a	M1	N0
TCGA-A3-A6NJ	0	57	FEMALE	G1	Stage I	T1a	MX	NX
TCGA-B8-A54K	0	61	MALE	G1	Stage I	T1a	MX	NX
TCGA-BP-4335	1	65	FEMALE	G3	Stage IV	T3a	M1	N0
TCGA-B0-4810	1	47	MALE	G3	Stage III	T3a	M0	N1
TCGA-AK-3430	1	61	MALE	G3	Stage III	T3b	M0	N1
TCGA-BP-4787	1	59	FEMALE	G4	Stage IV	T3a	M1	N0
TCGA-B0-5694	1	71	MALE	G3	Stage III	T3a	M0	N0
TCGA-B0-5099	1	88	FEMALE	G3	Stage III	T3b	M0	NX
TCGA-B0-5120	0	72	FEMALE	G2	Stage I	T1a	M0	N0
TCGA-B8-A7U6	0	54	FEMALE	G3	Stage I	T1a	unknow	NX
TCGA-MW-A4EC	0	72	FEMALE	G2	Stage I	T1a	MX	NX
TCGA-BP-4992	0	66	MALE	G4	Stage I	T1b	M0	NX
TCGA-B8-5546	0	38	FEMALE	G2	Stage I	T1b	M0	N0
TCGA-B2-A4SR	0	61	MALE	unknow	Stage II	T2a	M0	NX
TCGA-B0-4818	1	68	FEMALE	G3	Stage II	T2	M0	NX
TCGA-B8-4146	0	41	FEMALE	G2	Stage I	T1b	M0	NX
TCGA-B8-A54F	0	49	FEMALE	G2	Stage I	T1a	MX	NX
TCGA-B8-5545	0	42	MALE	G2	Stage I	T1a	M0	N0
TCGA-B8-A54J	0	60	MALE	G2	Stage II	T2a	MX	NX
TCGA-B0-5117	0	40	MALE	G2	Stage I	T1b	M0	NX
TCGA-EU-5904	0	47	FEMALE	G1	Stage I	T1	M0	NX
TCGA-CJ-5681	1	44	FEMALE	G3	Stage IV	T3a	M1	NX
TCGA-B0-5121	0	56	MALE	G2	Stage I	T1b	M0	N0
TCGA-CZ-5455	1	63	MALE	G4	Stage IV	T3b	M1	NX
TCGA-A3-3352	1	74	MALE	G3	Stage III	T3a	M0	N0
TCGA-BP-4340	1	70	FEMALE	G2	Stage I	T1b	M0	N0
TCGA-BP-5000	0	40	MALE	G3	Stage I	T1b	M0	NX
TCGA-B0-5088	1	53	MALE	G3	Stage I	T1b	M0	N0
TCGA-A3-3380	0	54	MALE	G2	Stage I	T1	M0	N0
TCGA-CW-6097	1	32	MALE	G4	Stage III	T3a	M0	NX
TCGA-CJ-4923	1	63	FEMALE	G4	Stage IV	T3a	M1	NX
TCGA-CJ-5678	1	62	MALE	G3	Stage IV	T2b	M1	N0
TCGA-A3-3382	0	69	MALE	G3	Stage I	T1b	M0	NX
TCGA-B0-4697	1	46	FEMALE	G4	Stage IV	T3b	M1	NX
TCGA-B0-5109	1	69	MALE	G4	Stage III	T3b	M0	N1
TCGA-MM-A563	0	41	MALE	G2	unknow	T3	MX	NX
TCGA-B0-4707	1	63	MALE	G4	Stage III	T3a	M0	NX
TCGA-BP-5198	0	72	MALE	G3	Stage III	T3b	M0	N0
TCGA-MM-A564	0	68	MALE	G2	Stage II	T2a	MX	NX
TCGA-B0-4718	0	57	MALE	G2	Stage III	T3a	M0	NX
TCGA-A3-3387	0	49	MALE	G2	Stage I	T1a	M0	N0
TCGA-BP-4795	0	74	FEMALE	G2	Stage I	T1a	M0	N0
TCGA-A3-3378	0	60	MALE	G3	Stage I	T1	M0	N0
TCGA-B0-5075	1	77	FEMALE	G2	Stage III	T3a	M0	N0
TCGA-BP-4334	1	56	MALE	G3	Stage III	T3a	M0	N0
TCGA-CJ-4868	1	42	MALE	G3	Stage IV	T3a	M1	N0
TCGA-B0-5399	0	46	MALE	G2	Stage I	T1b	M0	N0
TCGA-B0-5116	0	52	MALE	G3	Stage III	T3b	M0	N0
TCGA-CZ-5463	0	76	MALE	G2	Stage II	T2	M0	NX
TCGA-B0-5097	0	59	FEMALE	G2	Stage III	T3b	M0	N0
TCGA-CJ-5679	1	73	MALE	G4	Stage III	T3b	M0	NX
TCGA-AK-3455	1	71	FEMALE	G3	Stage III	T3b	M0	NX
TCGA-CZ-5466	0	67	MALE	G2	Stage III	T3a	M0	NX
TCGA-A3-A6NL	0	49	FEMALE	G2	Stage I	T1b	MX	NX
TCGA-CZ-5988	0	38	MALE	G2	Stage I	T1b	M0	N0
TCGA-BP-5186	0	50	FEMALE	G2	Stage I	T1a	M0	N0
TCGA-MM-A84U	0	58	FEMALE	G2	Stage I	T1a	MX	NX
TCGA-BP-4169	1	76	FEMALE	G2	Stage II	T2	M0	N0
TCGA-B8-4143	1	66	FEMALE	G3	Stage IV	T3a	M1	N0
TCGA-BP-5192	0	59	MALE	G2	Stage I	T1a	M0	NX
TCGA-CZ-5454	1	63	MALE	G2	Stage IV	T2	M1	N0
TCGA-DV-5574	0	37	MALE	G2	Stage I	T1a	M0	NX
TCGA-DV-5576	1	55	FEMALE	G2	Stage I	T1a	M0	NX
TCGA-A3-3313	1	59	MALE	G3	Stage I	T1b	M0	N0
TCGA-A3-3372	0	64	MALE	G2	Stage III	T3	M0	NX
TCGA-BP-5195	0	75	MALE	G2	Stage I	T1a	M0	NX
TCGA-CJ-4893	0	76	FEMALE	G3	Stage I	T1b	M0	NX
TCGA-CJ-5680	1	65	FEMALE	G4	Stage IV	T3a	M1	NX
TCGA-B0-5085	1	76	FEMALE	G3	Stage III	T3a	M0	N0
TCGA-CZ-4853	0	82	MALE	G2	Stage I	T1a	M0	NX
TCGA-CJ-5677	1	54	FEMALE	G4	Stage IV	T3a	M1	NX
TCGA-BP-4986	0	75	MALE	G3	Stage I	T1a	M0	N0
TCGA-B0-4847	1	60	MALE	G3	Stage IV	T3a	M1	NX
TCGA-B0-5115	0	43	MALE	G3	Stage IV	T2	M1	N0
TCGA-CJ-4891	1	57	FEMALE	G4	Stage III	T3c	M0	N0
TCGA-BP-5189	1	60	MALE	G4	Stage I	T1b	M0	NX
TCGA-BP-4988	1	72	MALE	G2	Stage I	T1a	M0	N0
TCGA-B8-A54D	0	69	MALE	G2	Stage III	T3a	MX	NX
TCGA-B0-4838	1	69	FEMALE	G3	Stage I	T1b	M0	N0
TCGA-BP-5006	0	61	MALE	G2	Stage I	T1a	M0	N0
TCGA-CJ-4894	1	58	MALE	G3	Stage III	T3a	M0	N0
TCGA-BP-4329	1	75	MALE	G2	Stage III	T3a	M0	N0
TCGA-AK-3461	0	72	MALE	G2	Stage I	T1a	M0	NX
TCGA-A3-3383	0	52	MALE	G2	Stage I	T1	M0	NX
TCGA-B0-4696	1	58	MALE	G3	Stage III	T3a	M0	N0
TCGA-A3-3365	0	46	MALE	G2	Stage I	T1a	M0	NX
TCGA-AK-3454	0	84	MALE	G3	Stage I	T1b	M0	NX
TCGA-BP-5010	1	63	MALE	G4	Stage III	T3a	M0	N0
TCGA-B0-4848	1	54	MALE	G3	Stage III	T3b	M0	NX
TCGA-B0-4827	1	77	FEMALE	G4	Stage III	T3b	M0	N0
TCGA-AK-3426	1	37	MALE	G3	Stage III	T3a	M0	N1
TCGA-B8-A54E	0	62	FEMALE	G3	Stage I	T1b	MX	NX
TCGA-A3-3351	0	42	MALE	G2	Stage II	T2a	M0	N0
TCGA-DV-5567	0	40	FEMALE	G2	Stage I	T1a	M0	NX
TCGA-B0-5108	0	54	MALE	G2	Stage III	T3a	M0	N0
TCGA-B0-5107	1	65	FEMALE	G4	Stage IV	T2	M1	N0
TCGA-BP-5175	0	60	MALE	G3	Stage I	T1a	M0	NX
TCGA-BP-4998	0	49	MALE	G3	Stage I	T1a	M0	NX
TCGA-CJ-4887	1	48	MALE	G3	Stage IV	T3a	M1	NX
TCGA-A3-3343	0	79	MALE	G3	Stage II	T2	M0	N0
TCGA-CZ-5469	1	41	MALE	G2	Stage II	T2	M0	N0
TCGA-BP-5201	0	63	MALE	G4	Stage IV	T3b	M1	N0
TCGA-AK-3460	0	58	MALE	G2	Stage I	T1a	M0	NX
TCGA-BP-4985	1	72	MALE	G4	Stage III	T3a	M0	N0
TCGA-BP-4355	1	59	FEMALE	G4	Stage III	T3a	M0	NX
TCGA-BP-5191	0	79	MALE	G2	Stage III	T3a	M0	N0
TCGA-BP-4351	0	51	FEMALE	G2	Stage III	T3a	M0	N0
TCGA-BP-4164	1	51	FEMALE	G2	Stage III	T3a	M0	NX
TCGA-DV-5575	0	52	FEMALE	G2	Stage I	T1a	M0	NX
TCGA-BP-5190	0	61	MALE	G3	Stage I	T1a	M0	NX
TCGA-BP-4982	0	42	MALE	G3	Stage I	T1b	M0	NX
TCGA-BP-5196	0	53	MALE	G2	Stage I	T1a	M0	NX
TCGA-A3-A6NI	0	47	MALE	G3	Stage I	T1a	MX	NX
TCGA-B0-4817	1	81	MALE	G3	Stage III	T3c	M0	N0
TCGA-BP-4354	1	40	MALE	G4	Stage IV	T4	M1	N1
TCGA-A3-3336	0	75	FEMALE	G4	Stage I	T1	M0	NX
TCGA-B0-5083	1	63	MALE	G3	Stage I	T1a	M0	N0
TCGA-BP-5200	0	44	MALE	G4	Stage II	T2	M0	NX
TCGA-BP-5008	0	46	MALE	G2	Stage I	T1a	M0	NX
TCGA-CW-5590	1	51	MALE	G3	Stage IV	T3a	M1	NX
TCGA-B0-5700	0	77	MALE	G2	Stage I	T1a	M0	N0
TCGA-G6-A8L8	1	62	FEMALE	G3	Stage I	T1b	MX	NX
TCGA-BP-5009	1	52	MALE	G3	Stage I	T1b	M0	NX
TCGA-B0-5110	0	71	FEMALE	G2	Stage I	T1a	M0	N0
TCGA-BP-4981	1	75	FEMALE	G3	Stage III	T3a	M0	NX
TCGA-A3-3323	0	53	MALE	G1	Stage I	T1b	M0	NX
TCGA-BP-4797	0	34	MALE	G3	Stage III	T3b	M0	N0
TCGA-B0-4822	1	78	MALE	G4	Stage II	T2	M0	NX
TCGA-BP-4790	1	76	MALE	G2	Stage I	T1a	M0	NX
TCGA-A3-3306	0	67	MALE	G3	Stage I	T1b	M0	N0
TCGA-B0-4852	1	78	FEMALE	G2	Stage II	T2	M0	N0
TCGA-BP-4987	0	41	FEMALE	G2	Stage I	T1b	M0	NX
TCGA-BP-4801	0	57	MALE	G2	Stage I	T1a	M0	NX
TCGA-BP-5004	0	53	MALE	G3	Stage I	T1a	M0	NX
TCGA-A3-3319	0	70	MALE	G2	Stage I	T1b	M0	NX
TCGA-DV-5573	0	41	MALE	G2	Stage I	T1a	M0	NX
TCGA-B0-5400	0	59	FEMALE	G4	Stage III	T3b	M0	N0
TCGA-BP-5185	0	56	MALE	G3	Stage I	T1a	M0	NX
TCGA-BP-5184	0	54	MALE	G3	Stage I	T1a	M0	NX
TCGA-BP-4799	1	70	MALE	G3	Stage III	T3b	M0	N0
TCGA-BP-4332	0	36	MALE	G2	Stage III	T3a	M0	N0
TCGA-A3-3326	0	47	MALE	G1	Stage I	T1a	M0	NX
TCGA-BP-5007	0	45	MALE	G2	Stage II	T2	M0	N0
TCGA-AK-3456	0	48	MALE	G3	Stage II	T2	M0	N0
TCGA-BP-5182	0	56	MALE	G3	Stage I	T1a	M0	N0
TCGA-AK-3458	0	48	MALE	G3	Stage I	T1b	M0	NX
TCGA-A3-3325	1	52	MALE	G2	Stage I	T1a	M0	NX
TCGA-CJ-4913	1	45	FEMALE	G4	Stage III	T3a	M0	NX
TCGA-BP-5001	0	43	FEMALE	G2	Stage I	T1b	M0	NX
TCGA-A3-3324	0	51	MALE	G3	Stage I	T1b	M0	NX
TCGA-A3-3311	1	57	MALE	G2	Stage I	T1	M0	NX
TCGA-CJ-4895	1	62	MALE	G4	Stage IV	T3a	M1	NX
TCGA-B0-4846	1	52	MALE	G2	Stage IV	T3a	M1	N0
TCGA-B0-5703	0	73	MALE	G3	Stage I	T1b	M0	N0
TCGA-AK-3447	0	83	MALE	G2	Stage II	T2	M0	NX
TCGA-B0-4821	1	68	FEMALE	G3	Stage III	T3b	M0	N0
TCGA-AS-3777	0	63	MALE	unknow	Stage I	T1a	M0	NX
TCGA-B0-4836	1	61	MALE	G3	Stage IV	T3b	M1	NX
TCGA-A3-3331	0	86	FEMALE	G2	Stage I	T1	M0	N0
TCGA-BP-4999	0	56	MALE	G2	Stage I	T1a	M0	NX
TCGA-BP-4763	1	79	FEMALE	G2	Stage I	T1a	M0	NX
TCGA-AK-3445	0	69	MALE	G3	Stage III	T3a	M0	NX
TCGA-BP-5183	0	57	MALE	G3	Stage III	T3a	M0	NX
TCGA-A3-3358	0	57	FEMALE	G2	Stage I	T1a	M0	N0
TCGA-BP-4994	0	54	MALE	G3	Stage I	T1a	M0	NX
TCGA-A3-3374	0	51	FEMALE	G2	Stage I	T1b	M0	N0
TCGA-CZ-4864	1	86	MALE	G3	Stage II	T2	M0	N0
TCGA-B0-5077	1	77	MALE	G3	Stage I	T1a	M0	N0
TCGA-DV-5565	0	59	MALE	G2	Stage I	T1a	M0	NX
TCGA-B0-4712	1	76	MALE	G3	Stage IV	T3a	M1	NX
TCGA-BP-4762	1	42	MALE	G3	Stage I	T1a	M0	NX
TCGA-BP-5199	0	58	MALE	G4	Stage II	T2	M0	N0
TCGA-BP-4347	0	74	MALE	G2	Stage III	T3b	M0	NX
TCGA-BP-4995	0	68	MALE	G3	Stage I	T1b	M0	N0
TCGA-B0-4816	1	49	MALE	G3	Stage II	T2	M0	N0
TCGA-CJ-4916	0	69	FEMALE	G3	Stage III	T3a	M0	NX
TCGA-CZ-5465	0	76	FEMALE	G2	Stage III	T3b	M0	NX
TCGA-B0-4837	1	63	MALE	G3	Stage I	T1b	M0	N0
TCGA-BP-4973	0	47	MALE	G3	Stage III	T3a	M0	NX
TCGA-A3-3328	0	79	MALE	G2	Stage I	T1b	M0	N0
TCGA-A3-3349	0	34	FEMALE	G2	Stage I	T1b	M0	N0
TCGA-AK-3453	0	58	FEMALE	G2	Stage II	T2	M0	NX
TCGA-DV-5566	0	67	FEMALE	G2	Stage I	T1a	M0	NX
TCGA-CZ-4854	1	68	MALE	G2	Stage I	T1b	M0	N0
TCGA-BP-4991	0	54	MALE	G2	Stage I	T1a	M0	NX
TCGA-BP-4983	0	67	FEMALE	G4	Stage III	T3a	M0	NX
TCGA-CJ-4635	0	48	MALE	G3	Stage I	T1b	M0	NX
TCGA-B0-4811	1	48	MALE	G3	Stage III	T3a	M0	N0
TCGA-B0-5695	0	61	FEMALE	G2	Stage I	T1b	M0	N0
TCGA-AK-3443	0	45	MALE	GX	Stage II	T2	M0	N0
TCGA-CZ-5460	0	55	MALE	G2	Stage IV	T3b	M1	NX
TCGA-CZ-4857	1	56	MALE	G3	Stage IV	T3a	M1	N0
TCGA-BP-4975	0	40	MALE	G3	Stage I	T1b	M0	NX
TCGA-CJ-4872	0	51	MALE	G4	Stage I	T1b	M0	N0
TCGA-A3-3307	0	66	MALE	G3	Stage III	T3b	M0	N0
TCGA-CJ-4901	0	47	MALE	G3	Stage III	T3b	M0	NX
TCGA-BP-4804	0	59	MALE	G2	Stage I	T1b	M0	NX
TCGA-B0-5710	0	57	MALE	G2	Stage I	T1b	M0	N0
TCGA-BP-4766	0	43	FEMALE	G3	Stage I	T1a	M0	NX
TCGA-BP-5168	1	75	MALE	G2	Stage I	T1a	M0	NX
TCGA-AK-3444	0	80	FEMALE	G2	Stage I	T1b	M0	NX
TCGA-A3-3322	0	51	MALE	G2	Stage I	T1a	M0	NX
TCGA-AK-3451	0	48	MALE	G3	Stage II	T2	M0	N0
TCGA-B0-5692	0	66	FEMALE	G3	Stage III	T3b	M0	N0
TCGA-BP-4971	0	40	MALE	G3	Stage III	T3a	M0	N0
TCGA-BP-4789	0	48	MALE	G2	Stage I	T1a	M0	NX
TCGA-A3-3317	0	67	MALE	G2	Stage II	T2	M0	N0
TCGA-CZ-5984	0	51	MALE	G3	Stage I	T1b	M0	N0
TCGA-CZ-5464	0	69	MALE	G2	Stage IV	T3b	M1	NX
TCGA-A3-3316	0	57	MALE	G3	Stage II	T2	M0	NX
TCGA-BP-4346	1	57	MALE	G3	Stage III	T3b	M0	N0
TCGA-BP-5181	0	58	FEMALE	G2	Stage I	T1b	M0	NX
TCGA-CJ-4905	0	62	FEMALE	G2	Stage I	T1a	M0	NX
TCGA-CJ-4870	0	58	FEMALE	G2	Stage III	T3a	M0	NX
TCGA-CJ-4907	0	58	MALE	G3	Stage III	T3b	M0	NX
TCGA-BP-4972	0	43	FEMALE	G3	Stage III	T3a	M0	NX
TCGA-AK-3450	0	85	FEMALE	G2	Stage I	T1a	M0	N0
TCGA-A3-3320	0	52	FEMALE	G1	Stage I	T1b	M0	NX
TCGA-CZ-5459	0	63	MALE	G3	Stage III	T3b	M0	NX
TCGA-BP-4345	0	62	MALE	G3	Stage III	T3b	M0	N0
TCGA-CJ-4902	0	61	MALE	G3	Stage III	T3a	M0	NX
TCGA-CJ-4892	0	65	FEMALE	G2	Stage I	T1b	M0	N0
TCGA-CJ-4899	0	42	MALE	G2	Stage I	T1b	M0	NX
TCGA-CJ-4908	0	38	MALE	G2	Stage I	T1a	M0	NX
TCGA-CZ-5457	0	62	MALE	G4	Stage III	T3a	M0	NX
TCGA-CZ-5452	0	69	MALE	G2	Stage II	T2	M0	N0
TCGA-CZ-5458	0	43	MALE	G3	Stage III	T3a	M0	NX
TCGA-CZ-5456	0	57	MALE	G3	Stage II	T2	M0	N0
TCGA-A3-3362	0	60	FEMALE	G2	Stage I	T1a	M0	N0
TCGA-CJ-4903	0	50	MALE	G3	Stage I	T1b	M0	NX
TCGA-CJ-4888	1	59	MALE	G4	Stage IV	T3a	M1	NX
TCGA-B0-5098	1	53	FEMALE	G3	Stage I	T1	M0	NX
TCGA-B0-4815	1	65	MALE	G4	Stage III	T3a	M0	NX
TCGA-BP-4341	1	67	MALE	G2	Stage III	T3a	M0	NX
TCGA-BP-5176	1	78	FEMALE	G2	Stage I	T1a	M0	NX
TCGA-B0-5106	1	64	MALE	G2	Stage I	T1a	M0	N0
TCGA-CZ-5989	0	60	MALE	G2	Stage II	T2	M0	N0
TCGA-B0-5702	0	71	MALE	G2	Stage I	T1b	M0	N0
TCGA-A3-3347	1	76	FEMALE	G2	Stage III	T1b	M0	N1
TCGA-A3-3373	0	54	FEMALE	G3	Stage I	T1b	M0	N0
TCGA-A3-3329	0	75	MALE	G2	Stage I	T1b	M0	N0
TCGA-BP-4326	1	53	FEMALE	G2	Stage I	T1b	M0	N0
TCGA-CJ-6028	1	58	MALE	G4	Stage IV	T3a	M1	NX
TCGA-DV-A4VX	1	59	MALE	G4	Stage IV	T3b	MX	N0
TCGA-CJ-4642	0	47	MALE	G2	Stage II	T2	M0	NX
TCGA-CZ-5985	0	58	MALE	G2	Stage II	T2	M0	N0
TCGA-BP-4976	0	77	MALE	G3	Stage I	T1a	M0	NX
TCGA-B0-4839	1	80	FEMALE	G2	Stage I	T1b	M0	N0
TCGA-CJ-4912	0	61	MALE	G3	Stage II	T2	M0	NX
TCGA-B0-4824	1	49	FEMALE	G3	Stage I	T1a	M0	N0
TCGA-CJ-4641	1	55	FEMALE	G4	Stage IV	T3a	M1	NX
TCGA-BP-4344	0	75	FEMALE	G2	Stage I	T1a	M0	NX
TCGA-CZ-5451	0	74	MALE	G3	Stage II	T2	M0	N0
TCGA-BP-4177	0	65	MALE	G2	Stage I	T1a	M0	NX
TCGA-CZ-4863	0	51	FEMALE	G3	Stage III	T3b	M0	N0
TCGA-A3-3376	1	51	MALE	G2	Stage I	T1a	M0	N0
TCGA-CJ-4900	1	69	FEMALE	G4	Stage IV	T4	M1	N1
TCGA-B0-4842	1	73	FEMALE	G4	Stage III	T3a	M0	N0
TCGA-B0-5696	0	69	MALE	G4	Stage III	T3a	M0	N0
TCGA-BP-4777	0	46	MALE	G3	Stage I	T1a	M0	NX
TCGA-B0-5701	0	65	MALE	G4	Stage III	T3b	M0	N0
TCGA-AK-3440	0	58	MALE	G3	Stage I	T1a	M0	NX
TCGA-BP-4968	0	40	MALE	G3	Stage I	T1b	M0	N0
TCGA-CJ-4884	0	72	FEMALE	G3	Stage III	T3a	M0	NX
TCGA-CZ-4866	0	79	FEMALE	G3	Stage I	T1	M0	NX
TCGA-CJ-4873	0	85	FEMALE	G3	Stage III	T3a	M0	N0
TCGA-BP-4962	0	58	MALE	G2	Stage II	T2	M0	NX
TCGA-CZ-4859	0	59	FEMALE	G2	Stage I	T1	M0	N0
TCGA-CJ-4904	0	60	FEMALE	G3	Stage IV	T3a	M1	N0
TCGA-CJ-4643	0	67	FEMALE	G3	Stage II	T2b	M0	N0
TCGA-BP-4969	0	63	FEMALE	G2	Stage I	T1a	M0	NX
TCGA-CJ-4897	0	79	FEMALE	G3	Stage III	T3a	M0	NX
TCGA-CJ-4634	0	60	FEMALE	G2	Stage I	T1b	M0	NX
TCGA-BP-4963	0	63	MALE	G3	Stage I	T1b	M0	NX
TCGA-B0-5697	0	50	MALE	G2	Stage I	T1a	M0	N0
TCGA-BP-4775	0	55	FEMALE	G2	Stage I	T1a	M0	NX
TCGA-CZ-4862	0	46	MALE	G2	Stage I	T1b	M0	NX
TCGA-AK-3431	0	62	FEMALE	G3	Stage II	T2	M0	NX
TCGA-BP-4784	0	67	FEMALE	G2	Stage I	T1a	M0	NX
TCGA-CJ-6027	0	77	MALE	G4	Stage I	T1a	M0	NX
TCGA-BP-4964	0	54	FEMALE	G2	Stage I	T1a	M0	N0
TCGA-B0-5713	0	75	FEMALE	G3	Stage III	T3b	M0	N0
TCGA-BP-4965	0	46	MALE	G2	Stage I	T1a	M0	NX
TCGA-BP-4769	0	63	MALE	G2	Stage I	T1a	M0	NX
TCGA-BP-4174	0	49	MALE	G3	Stage II	T2	M0	N0
TCGA-CJ-5682	0	60	MALE	G4	Stage IV	T3a	M1	NX
TCGA-CJ-4882	0	57	MALE	G3	Stage III	T3a	M0	NX
TCGA-BP-4774	0	57	FEMALE	G2	Stage I	T1a	M0	NX
TCGA-A3-3335	0	41	MALE	G4	Stage II	T2a	M0	N0
TCGA-BP-4330	0	60	FEMALE	G2	Stage III	T3a	M0	N0
TCGA-CJ-5683	0	78	MALE	G3	Stage I	T1b	M0	NX
TCGA-BP-4173	0	47	MALE	G3	Stage II	T2	M0	N0
TCGA-CJ-6031	0	54	MALE	G3	Stage I	T1b	M0	NX
TCGA-BP-5178	1	71	MALE	G4	Stage IV	T3a	M1	NX
TCGA-BP-4343	1	64	MALE	G3	Stage III	T3a	M0	N0
TCGA-B0-5100	1	72	MALE	G3	Stage III	T3a	M0	NX
TCGA-CJ-4636	0	51	MALE	G3	Stage III	T3a	M0	N0
TCGA-BP-4961	0	47	MALE	G2	Stage I	T1a	M0	NX
TCGA-CZ-4858	0	39	MALE	G4	Stage II	T2	M0	NX
TCGA-CJ-5671	0	51	MALE	G3	Stage I	T1a	M0	NX
TCGA-CJ-4889	0	63	FEMALE	G4	Stage I	T1a	M0	NX
TCGA-CJ-4886	0	42	FEMALE	G3	Stage I	T1a	M0	NX
TCGA-CJ-4876	0	57	MALE	G3	Stage II	T2b	M0	N0
TCGA-BP-4176	0	64	MALE	G2	Stage I	T1b	M0	NX
TCGA-CW-5580	1	73	FEMALE	G3	Stage IV	T3a	M1	NX
TCGA-CJ-5672	1	84	MALE	G3	Stage I	T1a	M0	NX
TCGA-B0-4700	1	60	MALE	G4	Stage IV	T4	M1	NX
TCGA-B0-4845	1	70	MALE	G2	Stage IV	T3a	M1	NX
TCGA-A3-3385	0	46	FEMALE	G2	Stage I	T1a	M0	N0
TCGA-CJ-4640	0	49	MALE	G4	Stage III	T3a	M0	N0
TCGA-DV-A4W0	0	55	MALE	G3	Stage I	T1b	MX	NX
TCGA-CJ-4881	0	41	MALE	G3	Stage III	T3a	M0	NX
TCGA-CW-5588	0	78	FEMALE	G2	Stage I	T1a	M0	NX
TCGA-AK-3429	0	54	FEMALE	G2	Stage II	T2	M0	N0
TCGA-CJ-5686	0	59	FEMALE	G3	Stage I	T1b	M0	NX
TCGA-CZ-5982	0	59	FEMALE	G2	Stage I	T1a	M0	NX
TCGA-AK-3436	0	40	MALE	G2	Stage IV	T2	M1	N0
TCGA-BP-4781	0	78	MALE	G3	Stage I	T1a	M0	NX
TCGA-CJ-4890	0	72	MALE	G4	Stage IV	T3a	M1	N0
TCGA-AK-3434	0	72	MALE	G2	Stage I	T1b	M0	NX
TCGA-B0-4834	1	49	MALE	G3	Stage I	T1a	M0	N0
TCGA-CJ-4885	0	64	MALE	G3	Stage IV	T3a	M1	NX
TCGA-G6-A8L7	0	81	FEMALE	G3	Stage I	T1b	MX	N0
TCGA-B0-4945	1	75	FEMALE	G2	Stage I	T1a	M0	N0
TCGA-BP-4960	0	46	MALE	G3	Stage II	T2	M0	N0
TCGA-BP-4765	0	43	MALE	G2	Stage I	T1a	M0	NX
TCGA-CJ-4878	0	71	FEMALE	G2	Stage III	T3a	M0	NX
TCGA-AK-3433	0	48	FEMALE	GX	Stage II	T2	M0	N0
TCGA-BP-4758	0	40	MALE	G2	Stage I	T1a	M0	NX
TCGA-AK-3428	0	62	MALE	G2	Stage III	T3b	M0	N0
TCGA-CW-5587	0	62	FEMALE	G2	Stage III	T3b	M0	N0
TCGA-CJ-4637	1	52	FEMALE	G4	Stage IV	T2b	M1	NX
TCGA-CJ-5684	0	61	MALE	G2	Stage III	T3a	M0	NX
TCGA-BP-4342	1	79	MALE	G3	Stage II	T2	M0	N0
TCGA-BP-5174	0	45	FEMALE	G2	Stage I	T1a	M0	NX
TCGA-BP-5180	0	53	MALE	G2	Stage I	T1a	M0	NX
TCGA-A3-3367	0	72	MALE	G3	Stage I	T1b	M0	N0
TCGA-CW-5591	0	56	MALE	G2	Stage IV	T3a	M1	N0
TCGA-A3-3370	0	48	FEMALE	G2	Stage I	T1b	M0	N0
TCGA-CJ-4874	0	73	FEMALE	G3	Stage I	T1b	M0	N0
TCGA-CJ-6030	1	65	MALE	G3	Stage I	T1a	M0	N0
TCGA-CJ-4639	0	49	FEMALE	G2	Stage II	T2	M0	N0
TCGA-BP-4170	1	72	FEMALE	G2	Stage I	T1b	M0	N0
TCGA-CJ-4875	0	67	MALE	G3	Stage IV	T3a	M1	NX
TCGA-BP-4760	0	69	MALE	G2	Stage I	T1a	M0	NX
TCGA-BP-4759	0	50	MALE	G2	Stage I	T1a	M0	NX
TCGA-CW-5589	0	52	MALE	G2	Stage I	T1a	M0	NX
TCGA-B0-4833	1	82	FEMALE	G2	Stage I	T1b	M0	N0
TCGA-B0-5690	0	53	FEMALE	G1	Stage I	T1b	M0	NX
TCGA-BP-5170	0	55	MALE	G2	Stage I	T1a	M0	NX
TCGA-B0-5706	0	45	MALE	G2	Stage II	T2	M0	N0
TCGA-CJ-4871	0	63	MALE	G4	Stage IV	T3a	M1	NX
TCGA-CJ-5675	0	70	MALE	G3	Stage II	T2a	M0	NX
TCGA-BP-4331	1	52	MALE	G2	Stage I	T1a	M0	N0
TCGA-CW-5583	0	51	FEMALE	G2	Stage I	T1a	M0	NX
TCGA-A3-3359	0	82	FEMALE	G2	Stage I	T1a	M0	N0
TCGA-CJ-6032	0	63	FEMALE	G3	Stage II	T2	M0	NX
TCGA-CW-6090	0	68	MALE	G3	Stage I	T1b	M0	NX
TCGA-CJ-4869	0	49	MALE	G2	Stage III	T2	M0	N1
TCGA-AK-3427	0	65	MALE	GX	Stage I	T1a	M0	N0
TCGA-CJ-5676	0	47	MALE	G3	Stage III	T3b	M0	NX
TCGA-B0-5698	0	77	MALE	G3	Stage I	T1b	M0	N0
TCGA-BP-4159	1	70	MALE	G2	Stage I	T1b	M0	N0
TCGA-CW-5585	0	51	MALE	G2	Stage IV	T3b	M1	N0
TCGA-BP-4959	0	49	MALE	G3	Stage I	T1b	M0	NX
TCGA-A3-3357	0	62	MALE	G3	Stage II	T2	M0	N0
TCGA-CW-6096	0	44	FEMALE	G2	Stage I	T1a	M0	NX
TCGA-BP-4167	0	59	MALE	G2	Stage III	T3a	M0	NX
TCGA-B0-5712	0	68	FEMALE	G3	Stage IV	T2	M1	N0
TCGA-B0-5699	0	53	MALE	G2	Stage I	T1	M0	N0
TCGA-BP-4161	0	74	MALE	G3	Stage I	T1b	M0	NX
TCGA-B0-5102	1	74	FEMALE	G3	Stage I	T1	M0	NX
TCGA-CW-5581	0	44	MALE	G3	Stage I	T1b	M0	NX
TCGA-B0-5707	0	39	FEMALE	G3	Stage I	T1a	M0	N0
TCGA-BP-4163	0	60	FEMALE	G3	Stage III	T3a	M0	N0
TCGA-BP-4338	0	43	MALE	G3	Stage I	T1b	M0	N0
TCGA-BP-4160	0	67	MALE	G2	Stage III	T3a	M0	N0
TCGA-B0-5711	0	50	MALE	G3	Stage III	T3b	M0	NX
TCGA-B0-5812	0	53	MALE	G3	Stage I	T1b	M0	NX
TCGA-BP-4325	0	64	FEMALE	G2	Stage I	T1b	M0	N0
TCGA-BP-4165	0	64	FEMALE	G1	Stage I	T1b	M0	N0
TCGA-BP-4162	0	65	FEMALE	G2	Stage I	T1b	M0	N0
TCGA-B0-5693	0	47	FEMALE	G2	Stage I	T1b	M0	NX
TCGA-B0-5709	0	62	FEMALE	G3	Stage III	T3a	M0	NX
TCGA-CW-6093	0	73	MALE	G1	Stage I	T1a	M0	NX
TCGA-CW-6088	0	60	MALE	G2	Stage I	T1b	M0	N0
TCGA-AK-3425	0	68	MALE	G2	Stage I	T1	M0	N0
TCGA-BP-4158	0	69	MALE	G2	Stage I	T1b	M0	N0
TCGA-B0-5691	0	66	FEMALE	G3	Stage I	T1a	M0	N0
TCGA-B0-5705	0	65	FEMALE	G2	Stage I	T1	M0	N0
