# Supplementary material for: Identification of a basement membrane-based risk scoring system for prognosis prediction and individualized therapy in clear cell renal cell carcinoma
Source: Front Genet. 2023 Feb 3;14:1038924. doi: 10.3389/fgene.2023.1038924 (PMC9935575; doi:10.3389/fgene.2023.1038924)
Supplement: Supplementary file 9 [file DataSheet2.ZIP]

Archive with 13 entries (13 files):
- CancerSubtype.R
- Differential expression analysis.R
- ESTIMATE.R
- FPKM to TPM.R
- GO.R
- LASSO.R
- maftools.R
- MultiCox.R
- multiROC.R
- pRRophetic.R
- ssGSEA.R
- Survival.R
- UniCox.R
