# Supplementary material for: Identification of a basement membrane-based risk scoring system for prognosis prediction and individualized therapy in clear cell renal cell carcinoma
Source: Front Genet. 2023 Feb 3;14:1038924. doi: 10.3389/fgene.2023.1038924 (PMC9935575; doi:10.3389/fgene.2023.1038924)
Supplement: Supplementary file 9 [file DataSheet2.ZIP › CancerSubtype.R]

library(CancerSubtypes)
workDir="D:\\Bioinform\\A\\scRNA\\BM\\E-MTAB-1980"     #????Ŀ¼
setwd(workDir) 
data=read.table("BMU_exp.txt", header=T, sep="\t", check.names=F, row.names=1)
data=t(data[,3:51])
data=as.matrix(data)
time=read.table("time.txt", header=T, sep="\t", check.names=F, row.names=1)
time$futime=time$futime*30

id=intersect(row.names(time),colnames(data))
data=data[,id]
time=time[id,]

results<-NULL
for (j in 1:100) {
set.seed(j)
result=ExecuteCNMF(data,clusterNum=2,nrun=30)
sil=silhouette_SimilarityMatrix(result$group, result$distanceMatrix)
silh=cbind(cluster=sil[,1],sil_width=sil[,3])
sil1=subset(silh, silh[,1] %in% 1)
s1=mean(sil1[,2])
sil2=subset(silh, silh[,1] %in% 2)
s2=mean(sil2[,2])
s=mean(c(s1,s2))
group=result$group
distanceMatrix=result$distanceMatrix
p_value=survAnalysis(mainTitle=j,time$futime,
                     time$fustat,group,
                     distanceMatrix=distanceMatrix,similarity=TRUE)
z<-c(j,s,p_value)
results<-rbind.data.frame(results,z)
}
write.csv(results,"results-100.csv")

set.seed(1)
result=ExecuteCC(data,clusterNum=3)
group=result$group
distanceMatrix=result$distanceMatrix
p_value=survAnalysis(mainTitle=1,time$futime,
                     time$fustat,group,
                     distanceMatrix=distanceMatrix,similarity=TRUE)
group=cbind(id=row.names(time),cluster=group)
write.table(group, file="Cluster47.txt", sep="\t", quote=F, col.names=T,row.names = F)

sil=silhouette_SimilarityMatrix(result$group, result$distanceMatrix)
silh=cbind(cluster=sil[,1],sil_width=sil[,3])
sil1=subset(silh, silh[,1] %in% 1)
s1=mean(sil1[,2])
sil2=subset(silh, silh[,1] %in% 2)
s2=mean(sil2[,2])
s=mean(s1,s2)
z<-c(j,s)
results<-rbind.data.frame(results,z)
write.table(results, file="CMFresults.txt", sep="\t", quote=F, col.names=T,row.names = F)
