# Supplementary material for: Identification of a basement membrane-based risk scoring system for prognosis prediction and individualized therapy in clear cell renal cell carcinoma
Source: Front Genet. 2023 Feb 3;14:1038924. doi: 10.3389/fgene.2023.1038924 (PMC9935575; doi:10.3389/fgene.2023.1038924)
Supplement: Supplementary file 9 [file DataSheet2.ZIP › GO.R]

#install.packages("colorspace")
#install.packages("stringi")
#install.packages("ggplot2")

#if (!requireNamespace("BiocManager", quietly = TRUE))
#    install.packages("BiocManager")
#BiocManager::install("DOSE", version = "3.8")

#if (!requireNamespace("BiocManager", quietly = TRUE))
#    install.packages("BiocManager")
#BiocManager::install("clusterProfiler", version = "3.8")

#if (!requireNamespace("BiocManager", quietly = TRUE))
#    install.packages("BiocManager")
#BiocManager::install("enrichplot", version = "3.8")

library("clusterProfiler")
library("org.Hs.eg.db")
library("enrichplot")
library("ggplot2")

setwd("C:\\Users\\lexb4\\Desktop\\tcgaTMB\\18.GO")
rt=read.table("BMC_diffgeneB.txt",sep="\t",header=T,row.names = 1,check.names=F)
entrezID <- bitr(row.names(rt), fromType = "SYMBOL", #fromType是指你的数据ID类型是属于哪一类的
                toType = c("ENTREZID"), #toType是指你要转换成哪种ID类型，可以写多种，也可以只写一种
                OrgDb = org.Hs.eg.db)#Orgdb是指对应的注释包是哪个
rt=rt[is.na(rt[,"entrezID"])==F,]
gene=entrezID$ENTREZID

#GO????????
kk <- enrichGO(gene = gene,
               OrgDb = org.Hs.eg.db, 
               pvalueCutoff =0.05, 
               qvalueCutoff = 0.05,
               ont="all",
               readable =T)
write.table(kk,file="GO_B.txt",sep="\t",quote=F,row.names = F)

#??״ͼ
pdf(file="barplot.pdf",width = 10,height = 8)
barplot(kk, drop = TRUE, showCategory =10,split="ONTOLOGY") + facet_grid(ONTOLOGY~., scale='free')
dev.off()

#????ͼ
pdf(file="bubble.pdf",width = 10,height = 8)
dotplot(kk,showCategory = 10,split="ONTOLOGY") + facet_grid(ONTOLOGY~., scale='free')
dev.off()


######??????ѧ??: http://study.163.com/u/biowolf
######??????ѧ??: https://shop119322454.taobao.com
######??????ѧ??: http://www.biowolf.cn/
######???????䣺2740881706@qq.com
######????΢??: seqBio
######QQȺ:  259208034
