# Supplementary material for: Identification of a basement membrane-based risk scoring system for prognosis prediction and individualized therapy in clear cell renal cell carcinoma
Source: Front Genet. 2023 Feb 3;14:1038924. doi: 10.3389/fgene.2023.1038924 (PMC9935575; doi:10.3389/fgene.2023.1038924)
Supplement: Supplementary file 9 [file DataSheet2.ZIP › maftools.R]

######Video source: https://ke.biowolf.cn
######ÉúÐÅ×ÔÑ§Íø: https://www.biowolf.cn/
######Î¢ÐÅ¹«ÖÚºÅ£ºbiowolf_cn
######ºÏ×÷ÓÊÏä£ºbiowolf@foxmail.com
######´ðÒÉÎ¢ÐÅ: 18520221056

#if (!require("BiocManager"))
#    install.packages("BiocManager")
#BiocManager::install("maftools")


library(maftools)       #ÒýÓÃ°ü
setwd("D:\\Bioinform\\A\\1.diff\\Death_Glycolysis\\CNV")      #ÉèÖÃ¹¤×÷Ä¿Â¼

#¶ÁÈ¡Í»±ä»ùÒòÎÄ¼þ
geneRT=read.table("gene.txt", header=T, sep="\t", check.names=F, row.names=1)
gene=row.names(geneRT)

#»æÖÆÆÙ²¼Í¼
pdf(file="oncoplot_c.pdf", width=6.5, height=6)
maf=read.maf(maf="input.maf",clinicalData = "test.tsv")

vc_cols = RColorBrewer::brewer.pal(n = 8, name = 'Paired')
names(vc_cols) = c(
  'Frame_Shift_Del',
  'Missense_Mutation',
  'Nonsense_Mutation',
  'Multi_Hit',
  'Frame_Shift_Ins',
  'In_Frame_Ins',
  'Splice_Site',
  'In_Frame_Del'
)

#Color coding for classification
colors = RColorBrewer::brewer.pal(n = 8,name = 'Spectral')
colors=c("#FEE08B","#66C2A5")
names(colors) = c("A", "B")
colors = list(cluster = colors)


oncoplot(maf=maf, draw_titv=T, clinicalFeatures = 'cluster',sortByAnnotation = TRUE,top=20,colors = vc_cols,annotationColor = colors)
dev.off()


######Video source: https://ke.biowolf.cn
######ÉúÐÅ×ÔÑ§Íø: https://www.biowolf.cn/
######Î¢ÐÅ¹«ÖÚºÅ£ºbiowolf_cn
######ºÏ×÷ÓÊÏä£ºbiowolf@foxmail.com
######´ðÒÉÎ¢ÐÅ: 18520221056
