# Supplementary material for: Identification of a basement membrane-based risk scoring system for prognosis prediction and individualized therapy in clear cell renal cell carcinoma
Source: Front Genet. 2023 Feb 3;14:1038924. doi: 10.3389/fgene.2023.1038924 (PMC9935575; doi:10.3389/fgene.2023.1038924)
Supplement: Supplementary file 9 [file DataSheet2.ZIP › multiROC.R]

######Video source: https://ke.biowolf.cn
######??????ѧ??: https://www.biowolf.cn/
######΢?Ź??ںţ?biowolf_cn
######???????�?2749657388@qq.com
######????΢??: 18520221056

#install.packages("survivalROC")

library(survivalROC)
setwd("C:\\Users\\lexb4\\Desktop\\Autophagy\\22.multiROC")      #???ù???Ŀ¼
rt=read.table("CR_risk.txt",header=T,sep="\t",check.names=F,row.names=1)    #??ȡcox?ع??????ļ?
rt$futime=rt$futime/365
rocCol=c("#66C2A5", "#FC8D62", "#8DA0CB")
aucText=c()

pdf(file="multiROC.pdf",width=6,height=6)
par(oma=c(0.5,1,0,1),font.lab=1.5,font.axis=1.5)
roc1=survivalROC(Stime=rt$futime, status=rt$fustat, marker = rt$riskScore, predict.time =1, method="KM")
roc3=survivalROC(Stime=rt$futime, status=rt$fustat, marker = rt$riskScore, predict.time =3, method="KM")
roc5=survivalROC(Stime=rt$futime, status=rt$fustat, marker = rt$riskScore, predict.time =5, method="KM")
plot(roc1$FP, roc1$TP, type="l", xlim=c(0,1), ylim=c(0,1),col=rocCol[1], 
  xlab="False positive rate", ylab="True positive rate",
  lwd = 2, cex.main=1.3, cex.lab=1.2, cex.axis=1.2, font=1.2)
aucText=c(aucText,paste0("risk score"," (1-year AUC=",sprintf("%.3f",roc1$AUC),")"))
lines(roc3$FP, roc3$TP, type="l", xlim=c(0,1), ylim=c(0,1),col=rocCol[2],lwd = 2)
aucText=c(aucText,paste0("risk score"," (3-year AUC=",sprintf("%.3f",roc3$AUC),")"))
lines(roc5$FP, roc5$TP, type="l", xlim=c(0,1), ylim=c(0,1),col=rocCol[3],lwd = 2)
aucText=c(aucText,paste0("risk score"," (5-year AUC=",sprintf("%.3f",roc5$AUC),")"))
abline(0,1)
legend("bottomright", aucText,lwd=2,bty="n",col=rocCol)
dev.off()

j=1
for(i in colnames(rt[,3:(ncol(rt)-1)])){
	roc=survivalROC(Stime=rt$futime, status=rt$fustat, marker = rt[,i], predict.time =1, method="KM")
	j=j+1
	aucText=c(aucText,paste0(i," (AUC=",sprintf("%.3f",roc$AUC),")"))
	lines(roc$FP, roc$TP, type="l", xlim=c(0,1), ylim=c(0,1),col=rocCol[j],lwd = 2)
}
legend("bottomright", aucText,lwd=2,bty="n",col=rocCol)
dev.off()

######Video source: https://ke.biowolf.cn
######??????ѧ??: https://www.biowolf.cn/
######΢?Ź??ںţ?biowolf_cn
######???????�?2749657388@qq.com
######????΢??: 18520221056
