# Supplementary material for: Identification of a basement membrane-based risk scoring system for prognosis prediction and individualized therapy in clear cell renal cell carcinoma
Source: Front Genet. 2023 Feb 3;14:1038924. doi: 10.3389/fgene.2023.1038924 (PMC9935575; doi:10.3389/fgene.2023.1038924)
Supplement: Supplementary file 9 [file DataSheet2.ZIP › ssGSEA.R]

######Video source: https://ke.biowolf.cn
######ÉúÐÅ×ÔÑ§Íø: https://www.biowolf.cn/
######Î¢ÐÅ¹«ÖÚºÅ£ºbiowolf_cn
######ºÏ×÷ÓÊÏä£ºbiowolf@foxmail.com
######´ðÒÉÎ¢ÐÅ: 18520221056

#if (!requireNamespace("BiocManager", quietly = TRUE))
#    install.packages("BiocManager")
#BiocManager::install("limma")
#BiocManager::install("GSEABase")
#BiocManager::install("GSVA")

#install.packages("ggpubr")


#ÒýÓÃ°ü
library(reshape2)
library(ggpubr)
library(limma)
library(GSEABase)
library(GSVA)
expFile="merge.txt"           #±í´ïÊäÈëÎÄ¼þ
gmtFile="immune.gmt"          #ÃâÒßÊý¾Ý¼¯ÎÄ¼þ
clusterFile="cluster.txt"       #m6A·ÖÐÍÊäÈëÎÄ¼þ
setwd("D:\\Bioinform\\A\\cell death\\WGCNA\\red_yellow\\0.1\\ImmuneFeature")     #ÉèÖÃ¹¤×÷Ä¿Â¼

#¶ÁÈ¡±í´ïÊäÈëÎÄ¼þ,²¢¶ÔÊäÈëÎÄ¼þÕûÀí
rt=read.table(expFile, header=T, sep="\t", check.names=F)
rt=as.matrix(rt)
rownames(rt)=rt[,1]
exp=rt[,2:ncol(rt)]
dimnames=list(rownames(exp),colnames(exp))
data=matrix(as.numeric(as.matrix(exp)),nrow=nrow(exp),dimnames=dimnames)
data=avereps(data)

#¶ÁÈ¡»ùÒò¼¯ÎÄ¼þ
geneSets=getGmt(gmtFile, geneIdType=SymbolIdentifier())

#ssGSEA·ÖÎö
ssgseaScore=gsva(data, geneSets, method='ssgsea', kcdf='Gaussian', abs.ranking=TRUE)
#¶ÔssGSEA´ò·Ö½øÐÐ½ÃÕý
normalize=function(x){
  return((x-min(x))/(max(x)-min(x)))}
ssgseaScore=normalize(ssgseaScore)
#Êä³össGSEA´ò·Ö½á¹û
ssgseaOut=rbind(id=colnames(ssgseaScore), ssgseaScore)
write.table(ssgseaOut,file="ssGSEA.result.txt",sep="\t",quote=F,col.names=F)

#¶ÁÈ¡·ÖÐÍÎÄ¼þ
cluster=read.table("Cluster_CMF.txt", header=T, sep="\t", check.names=F, row.names=1)
estimate=read.table("Estimate_scores.txt", header=T, sep="\t", check.names=F, row.names=1)

#Êý¾ÝºÏ²¢
ssgseaScore=estimate
sameSample=intersect(row.names(ssgseaScore), row.names(cluster))
ssgseaScore=ssgseaScore[sameSample,,drop=F]
cluster=cluster[sameSample,,drop=F]
scoreCluster=cbind(ssgseaScore, cluster)

#°ÑÊý¾Ý×ª»»³Éggplot2ÊäÈëÎÄ¼þ
data=melt(scoreCluster, id.vars=c("cluster"))
colnames(data)=c("cluster", "Immune", "Fraction")

#»æÖÆÏäÏßÍ¼
bioCol=c("#66C2A5", "#FC8D62", "#8DA0CB")
bioCol=bioCol[1:length(levels(factor(data[,"cluster"])))]
p=ggboxplot(data, x="Immune", y="Fraction", color="cluster", 
     ylab="Score",
     xlab="",
     legend.title="cluster",
     palette=bioCol)
#p=p+rotate_x_text(50)
pdf(file="boxplot_estimate.pdf", width=10, height=6.5)                          #Êä³öÍ¼Æ¬ÎÄ¼þ
p+stat_compare_means(aes(group=cluster),symnum.args=list(cutpoints = c(0, 0.001, 0.01, 0.05, 1), symbols = c("***", "**", "*", "ns")),label = "p.signif")
dev.off()


######Video source: https://ke.biowolf.cn
######ÉúÐÅ×ÔÑ§Íø: https://www.biowolf.cn/
######Î¢ÐÅ¹«ÖÚºÅ£ºbiowolf_cn
######ºÏ×÷ÓÊÏä£ºbiowolf@foxmail.com
######´ðÒÉÎ¢ÐÅ: 18520221056
