# Supplementary material for: Identification of a basement membrane-based risk scoring system for prognosis prediction and individualized therapy in clear cell renal cell carcinoma
Source: Front Genet. 2023 Feb 3;14:1038924. doi: 10.3389/fgene.2023.1038924 (PMC9935575; doi:10.3389/fgene.2023.1038924)
Supplement: Supplementary file 9 [file DataSheet2.ZIP › Survival.R]

###Video source: http://study.163.com/provider/1026136977/index.htm?share=2&shareId=1026136977
######Video source: http://www.biowolf.cn/shop/
######??????Ñ§??: http://www.biowolf.cn/
######???????ä£?2749657388@qq.com
######????Î¢??: 18520221056

#install.packages("survival")

setwd("C:\\Users\\lexb4\\Desktop\\singleGene\\12.survival")    #????Ä¿Â¼?????Þ¸Ä£?
gene="CARD11"

library(survival)
rt=read.table("CARD_time.txt",header=T,sep="\t",check.names=F)
rt$futime=rt$futime/12                                        #????????Îª??Î»??????30??????Îª??Î»??????365

a=rt[,gene]<=6.58
diff=survdiff(Surv(futime, fustat) ~a,data = rt)
pValue=1-pchisq(diff$chisq,df=1)
if(pValue<0.001){
     pValue=signif(pValue,4)
     pValue=format(pValue, scientific = TRUE)
}else{
     pValue=round(pValue,3)
}

fit <- survfit(Surv(futime, fustat) ~ a, data = rt)

pdf(file="OS.pdf",
    width=6,
    height=6)
plot(fit, 
     lwd=2,
     col=c("red","blue"),
     xlab="Time (year)",
     mark.time=T,
     conf.int=TRUE,
     risk.table.title="",
     palette=c("#C71585", "#6A5ACD"),
     risk.table=T,
     risk.table.height=.25,
     ylab="Survival rate",
     main=paste(gene,"(p=", pValue ,")",sep="") )
legend("topright", 
     c("High expression","Low expression"), 
     lwd=2, 
     col=c("red","blue"))
dev.off()
summary(fit)

setwd("D:\\Bioinform\\A\\CARD11\\4.tme\\ImmuneSurv")
library(survival)
library(survminer)
inputFile="Immune_time.txt"         
outFile="N_Activated.dendritic.cell.pdf"        
var="Activated.dendritic.cell"                   #ÓÃÓÚÉú´æ·ÖÎöµÄ±äÁ¿

#¶ÁÈ¡
rt=read.table(inputFile, header=T, sep="\t", check.names=F)
rt=rt[,c("futime","fustat",var)]
rt$futime=rt$futime/365
#¸ù¾ÝÖÐÎ»Öµ£¬°ÑÑùÆ··ÖÎªÁ½×é
group=ifelse(rt[,3]>0.68,"High","Low")
diff=survdiff(Surv(futime, fustat) ~group,data = rt)
pValue=1-pchisq(diff$chisq,df=1)
if(pValue<0.001){
    pValue="p<0.001"
}else{
    pValue=paste0("p=",sprintf("%.03f",pValue))
}
fit <- survfit(Surv(futime, fustat) ~ group, data = rt) #Ê£ÓàÊýÄ¿
head(fit)
surPlot=ggsurvplot(fit, 
                   data=rt,
                   conf.int=T,  #ÖÃÐÅÇø¼ä
                   palette=c("#FB8072","#80B1D3","#6A5ACD","#483D8B"),
                   pval=pValue,
                   pval.size=5,
                   legend.labs=c("High infiltration","Low infiltration"),
                   legend.title="Activated.dendritic.cell",
                   surv.median.line="hv",
                   xlab="Time(years)",
                   break.time.by = 1,
                   risk.table.title="",
                   risk.table=T,
                   risk.table.height=.25)
pdf(file=outFile,onefile = FALSE,width = 10,height =8)
print(surPlot)
dev.off()

###Video source: http://study.163.com/provider/1026136977/index.htm?share=2&shareId=1026136977
######Video source: http://www.biowolf.cn/shop/
######??????Ñ§??: http://www.biowolf.cn/
######???????ä£?2749657388@qq.com
######????Î¢??: 18520221056
