# Supplementary material for: Identification of a basement membrane-based risk scoring system for prognosis prediction and individualized therapy in clear cell renal cell carcinoma
Source: Front Genet. 2023 Feb 3;14:1038924. doi: 10.3389/fgene.2023.1038924 (PMC9935575; doi:10.3389/fgene.2023.1038924)
Supplement: Supplementary file 9 [file DataSheet2.ZIP › UniCox.R]

######Video source: https://ke.biowolf.cn
######??????ѧ??: https://www.biowolf.cn/
######΢?Ź??ںţ?biowolf_cn
######???????�?2749657388@qq.com
######????΢??: 18520221056

#install.packages('survival')

library(survival)
pFilter=0.05                                                      #?????Թ??˱?׼
setwd("D:\\Bioinform\\A\\cell death\\survival")         #???ù???Ŀ¼
rt=read.table("CR_difftime.txt",header=T,sep="\t",check.names=F,row.names=1)     #??ȡ?????ļ?

outTab=data.frame()
sigGenes=c("futime","fustat")
rt[,3:ncol(rt)]=log2(rt[,3:ncol(rt)]+1)
for(i in colnames(rt[,3:ncol(rt)])){
 cox <- coxph(Surv(futime, fustat) ~ rt[,i], data = rt)
 coxSummary = summary(cox)
 coxP=coxSummary$coefficients[,"Pr(>|z|)"]
 if(isTRUE(coxP<pFilter)){
     sigGenes=c(sigGenes,i)
		 outTab=rbind(outTab,
		              cbind(id=i,
		              HR=coxSummary$conf.int[,"exp(coef)"],
		              HR.95L=coxSummary$conf.int[,"lower .95"],
		              HR.95H=coxSummary$conf.int[,"upper .95"],
		              pvalue=coxSummary$coefficients[,"Pr(>|z|)"])
		              )
  }
}
write.table(outTab,file="CR_uniCox.txt",sep="\t",row.names=F,quote=F)
uniSigExp=rt[,sigGenes]
uniSigExp=cbind(id=row.names(uniSigExp),uniSigExp)
write.table(uniSigExp,file="CR_uniSigExp.txt",sep="\t",row.names=F,quote=F)


rt <- read.table("CD_multiCox.xls",header=T,sep="\t",row.names=1,check.names=F)
gene <- rownames(rt)
hr <- sprintf("%.3f",rt$"HR")
hrLow  <- sprintf("%.3f",rt$"HR.95L")
hrHigh <- sprintf("%.3f",rt$"HR.95H")
Hazard.ratio <- paste0(hr,"(",hrLow,"-",hrHigh,")")
pVal <- ifelse(rt$pvalue<0.001, "<0.001", sprintf("%.3f", rt$pvalue))


pdf(file="CD_forest.pdf", width = 6,height = 4.5)
n <- nrow(rt)
nRow <- n+1
ylim <- c(1,nRow)
layout(matrix(c(1,2),nc=2),width=c(3,2))


xlim = c(0,3)
par(mar=c(4,2.5,2,1))
plot(1,xlim=xlim,ylim=ylim,type="n",axes=F,xlab="",ylab="")
text.cex=0.8
text(0,n:1,gene,adj=0,cex=text.cex)
text(1.5-0.5*0.2,n:1,pVal,adj=1,cex=text.cex);text(1.5-0.5*0.2,n+1,'pvalue',cex=text.cex,font=2,adj=1)
text(3,n:1,Hazard.ratio,adj=1,cex=text.cex);text(3,n+1,'Hazard ratio',cex=text.cex,font=2,adj=1,)

par(mar=c(4,1,2,1),mgp=c(2,0.5,0))
xlim = c(0,max(as.numeric(hrLow),as.numeric(hrHigh)))
plot(1,xlim=xlim,ylim=ylim,type="n",axes=F,ylab="",xaxs="i",xlab="Hazard ratio")
arrows(as.numeric(hrLow),n:1,as.numeric(hrHigh),n:1,angle=90,code=3,length=0.05,col="darkblue",lwd=2.5)
abline(v=1,col="black",lty=2,lwd=2)
boxcolor = ifelse(as.numeric(hr) > 1, '#B2182B', '#4393C3')
points(as.numeric(hr), n:1, pch = 15, col = boxcolor, cex=1.3)
axis(1)
dev.off()

######Video source: https://ke.biowolf.cn
######??????ѧ??: https://www.biowolf.cn/
######΢?Ź??ںţ?biowolf_cn
######???????�?2749657388@qq.com
######????΢??: 18520221056
